# Supplementary material for: Proteolysis and cartilage development are activated in the synovium after surgical induction of post traumatic osteoarthritis
Source: PLoS One. 2020 Feb 27;15(2):e0229449. doi: 10.1371/journal.pone.0229449 (PMC7046188; doi:10.1371/journal.pone.0229449)
Supplement: S1 Table — All significant transcriptome-wide gene expression changes are included. (XLSX) [file pone.0229449.s002.xlsx]

## Sheet: SIG DE 1 DAY POST-INJURY
Rank	Ensemble ID	Gene symbol	Description	Intact RPKM	Day 1/Intact log2 FC	Day 1/Intact p-value
1	ENSSSCG00000003483	PADI4	Protein-arginine deiminase type-4	0.0428714	7.73988	2.77e-92
2	ENSSSCG00000004195	ARG1	Arginase-1	0.0734233	6.40902	5.34e-77
3	ENSSSCG00000010568	NPM3	Nucleoplasmin-3	10.3054	4.86882	1.53e-67
4	ENSSSCG00000026043	TGM6 orthologue	Protein-glutamine gamma-glutamyltransferase 6	1.86522	5.13253	5.12e-65
5	ENSSSCG00000004565	CA12	Carbonic anhydrase 12	0.52643	5.10059	2.73e-63
6	ENSSSCG00000009871	SDS	L-serine dehydratase/L-threonine deaminase	5.02381	4.70412	7.2e-57
7	ENSSSCG00000000074	MCHR1	Melanin-concentrating hormone receptor 1	0.305566	5.03865	5.18e-56
8	ENSSSCG00000007084	BFSP1 orthologue	Filensin	0.545584	4.49455	3.91e-55
9	ENSSSCG00000008957	AMCF-II	Alveolar macrophage chemotactic factor 2	1.64424	4.33797	2.8e-54
10	ENSSSCG00000006286	SELE	E-selectin	1.58274	4.20656	4.92e-53
11	ENSSSCG00000008159	IL1RL1	Interleukin-1 receptor-like 1	0.38586	4.38484	1.03e-51
12	ENSSSCG00000029561	MCM10	minichromosome maintenance complex component 10 [Source:HGNC Symbol;Acc:18043]	1.07162	4.16968	1.05e-49
13	ENSSSCG00000008501	VIT	Vitrin	26.6041	-5.53903	1.92e-47
14	ENSSSCG00000015961	CDCA7	Uncharacterized protein [Source:UniProtKB/TrEMBL;Acc:F1S065]	1.31248	3.94479	1.65e-46
15	ENSSSCG00000029311	MYPN	Myopalladin	7.99175	-5.59701	2.79e-46
16	ENSSSCG00000004509	LIPG	lipase, endothelial [Source:RefSeq peptide;Acc:NP_001229958]	1.96558	3.80756	5.75e-46
17	ENSSSCG00000028525	SAA4	serum amyloid A2 [Source:RefSeq peptide;Acc:NP_001038017]	15.3463	3.76392	2.35e-45
18	ENSSSCG00000020991	-	Uncharacterized protein [Source:UniProtKB/TrEMBL;Acc:F1RPL3]	0.612228	4.48972	2.37e-44
19	ENSSSCG00000002639	TUBB3	Tubulin beta-3 chain	1.71892	3.78672	4.44e-44
20	ENSSSCG00000010865	EXO1	Exonuclease 1	0.573287	3.89198	1.19e-43
21	ENSSSCG00000012852	CDHR5	Cadherin-related family member 5	18.6989	-5.00259	5.33e-43
22	ENSSSCG00000007476	KCNG1	Potassium voltage-gated channel subfamily G member 1	1.22643	3.71877	2.31e-42
23	ENSSSCG00000015487	TNFSF18	Uncharacterized protein [Source:UniProtKB/TrEMBL;Acc:F1S746]	1.37242	3.64837	3.3e-42
24	ENSSSCG00000028331		interleukin-1 receptor type 2 [Source:RefSeq peptide;Acc:NP_001230292]	0.572207	4.05467	1.09e-41
25	ENSSSCG00000011717	IGSF10	Uncharacterized protein [Source:UniProtKB/TrEMBL;Acc:F1SJM8]	13.8421	-4.90664	2.47e-41
26	ENSSSCG00000016233	PN-1	nexin-1 [Source:RefSeq peptide;Acc:NP_999452]	55.8051	3.60233	7.42e-41
27	ENSSSCG00000025698	SERPINE1	plasminogen activator inhibitor 1 precursor [Source:RefSeq peptide;Acc:NP_999075]	9.78911	3.52463	4.22e-40
28	ENSSSCG00000006359	ADAMTS4	Uncharacterized protein [Source:UniProtKB/TrEMBL;Acc:F1S1A7]	2.83488	3.48534	5.54e-39
29	ENSSSCG00000004554		Uncharacterized protein [Source:UniProtKB/TrEMBL;Acc:F1S0A5]	7.88108	3.47026	3.57e-38
30	ENSSSCG00000023896	-	Uncharacterized protein	16.5057	-5.34622	8.13e-38
31	ENSSSCG00000015259	B3GAT1	Galactosylgalactosylxylosylprotein 3-beta-glucuronosyltransferase 1	6.04718	-4.71305	1.17e-37
32	ENSSSCG00000011624	MCM2	Uncharacterized protein [Source:UniProtKB/TrEMBL;Acc:F1SPF3]	5.15554	3.46108	1.26e-37
33	ENSSSCG00000010348	CDHR1	Uncharacterized protein [Source:UniProtKB/TrEMBL;Acc:F1SEP9]	7.10092	-4.7149	1.33e-37
34	ENSSSCG00000031023	CD24	0	0.60343	4.06344	1.53e-37
35	ENSSSCG00000003973	CTPS	Uncharacterized protein [Source:UniProtKB/TrEMBL;Acc:F1SF78]	3.72408	3.45048	1.78e-37
36	ENSSSCG00000017257	ABCA9	Uncharacterized protein [Source:UniProtKB/TrEMBL;Acc:F1RV25]	8.37526	-4.62881	2.94e-37
37	ENSSSCG00000000046	CYP2D6	vitamin D(3) 25-hydroxylase [Source:RefSeq peptide;Acc:NP_999559]	0.584915	3.68864	1.89e-36
38	ENSSSCG00000007796	DCTPP1	Uncharacterized protein [Source:UniProtKB/TrEMBL;Acc:F1RG62]	7.13966	3.46728	3.06e-36
39	ENSSSCG00000025795	CSF3R	Uncharacterized protein [Source:UniProtKB/TrEMBL;Acc:I3LQQ8]	1.68637	3.58838	3.76e-36
40	ENSSSCG00000001711	CLIC5	chloride intracellular channel protein 5 [Source:RefSeq peptide;Acc:NP_001185852]	26.0284	-4.46002	6.78e-36
41	ENSSSCG00000008601	SDC1	syndecan-1 [Source:RefSeq peptide;Acc:NP_001230119]	1.49601	3.33801	7.12e-36
42	ENSSSCG00000009672	SCARA5	Scavenger receptor class A member 5	219.989	-4.34261	3.17e-35
43	ENSSSCG00000000206	FAIM2	Protein lifeguard 2 (Fas apoptotic inhibitory molecule 2)	5.77556	-4.46491	3.66e-35
44	ENSSSCG00000016427	XRCC2	Uncharacterized protein [Source:UniProtKB/TrEMBL;Acc:F1SSP5]	0.450159	3.60967	5.05e-35
45	ENSSSCG00000010746	ADAM12	Disintegrin and metalloproteinase domain-containing protein 12	1.27556	3.36552	6.7e-35
46	ENSSSCG00000015334	PDK4	[Source:RefSeq peptide;Acc:NP_001152778]	76.4471	-4.23564	6.89e-35
47	ENSSSCG00000016183	IL8R2	Uncharacterized protein [Source:UniProtKB/TrEMBL;Acc:F1SS05]	0.35075	4.20075	9.26e-35
48	ENSSSCG00000021873	CRABP1	Cellular retinoic acid-binding protein 1	59.5008	-4.35104	2.64e-34
49	ENSSSCG00000017471	CDC6	Uncharacterized protein [Source:UniProtKB/TrEMBL;Acc:F1RXE3]	0.970462	3.3711	3.95e-34
50	ENSSSCG00000024650	-	Uncharacterized protein	13.8596	-5.06981	4.58e-34
51	ENSSSCG00000021834	ERCC6L	Uncharacterized protein [Source:UniProtKB/TrEMBL;Acc:I3LFY4]	0.643152	3.31187	9.9e-34
52	ENSSSCG00000023105	NET1	Uncharacterized protein [Source:UniProtKB/TrEMBL;Acc:I3LJD3]	12.4031	3.2402	1.11e-33
53	ENSSSCG00000017571	EME1	Uncharacterized protein [Source:UniProtKB/TrEMBL;Acc:F1RT80]	0.482873	3.48752	1.65e-33
54	ENSSSCG00000013008	CDCA5	Uncharacterized protein [Source:UniProtKB/TrEMBL;Acc:F1RQT3]	1.81446	3.22442	2.2e-33
55	ENSSSCG00000021742	RRM2	Uncharacterized protein [Source:UniProtKB/TrEMBL;Acc:I3LUY0]	12.6849	3.20926	2.72e-33
56	ENSSSCG00000017396	PSMC3IP	Uncharacterized protein [Source:UniProtKB/TrEMBL;Acc:F1S1D9]	2.18592	3.4563	3.01e-33
57	ENSSSCG00000014984	MMP27	Matrix metalloproteinase-27	5.46536	-4.72637	5.45e-33
58	ENSSSCG00000027714	POLE	Uncharacterized protein [Source:UniProtKB/TrEMBL;Acc:I3L832]	0.528055	3.54642	8.76e-33
59	ENSSSCG00000010214	CDC2	cell division cycle 2 [Source:RefSeq peptide;Acc:NP_001152776]	8.41213	3.16023	9.26e-33
60	ENSSSCG00000006273	MCM4	Uncharacterized protein [Source:UniProtKB/TrEMBL;Acc:F1RSE7]	8.79689	3.20334	1.38e-32
61	ENSSSCG00000008729	LYAR	Uncharacterized protein [Source:UniProtKB/TrEMBL;Acc:F1S5G4]	6.41292	3.21035	2.42e-32
62	ENSSSCG00000007423	UBE2C	Uncharacterized protein [Source:UniProtKB/TrEMBL;Acc:F1SC78]	12.4898	3.09716	2.54e-32
63	ENSSSCG00000002768	CENPT	Centromere protein T	3.03076	3.13256	4.92e-32
64	ENSSSCG00000005995	MTBP	Uncharacterized protein [Source:UniProtKB/TrEMBL;Acc:F1S287]	0.699989	3.25716	5.49e-32
65	ENSSSCG00000007366	MYBL2	Myb-related protein B	5.07923	3.1512	6.14e-32
66	ENSSSCG00000015600	DTL	Uncharacterized protein [Source:UniProtKB/TrEMBL;Acc:F1S2V6]	1.48142	3.15451	1.65e-31
67	ENSSSCG00000027601	FAM180A	Uncharacterized protein [Source:UniProtKB/TrEMBL;Acc:F1SNI7]	6.99779	-4.37603	2.4e-31
68	ENSSSCG00000004518	SKA1	Uncharacterized protein [Source:UniProtKB/TrEMBL;Acc:F1RPP2]	1.6099	3.2252	3.3e-31
69	ENSSSCG00000029990	PBD-2	beta-defensin 2 [Source:RefSeq peptide;Acc:NP_999607]	16.8198	-4.46455	2.03e-30
70	ENSSSCG00000010772	ADAM8	Uncharacterized protein [Source:UniProtKB/TrEMBL;Acc:F1SCV2]	1.12325	3.30245	2.54e-30
71	ENSSSCG00000004164	FAM54A	DUF729 domain containing 1 [Source:RefSeq peptide;Acc:NP_001177105]	1.10066	3.17641	2.71e-30
72	ENSSSCG00000022671	-	Uncharacterized protein	12.4017	-4.58934	4.71e-30
73	ENSSSCG00000027827	GALE	Uncharacterized protein [Source:UniProtKB/TrEMBL;Acc:I3LL84]	7.08466	3.07039	4.75e-30
74	ENSSSCG00000010026	PIK3IP1	Uncharacterized protein [Source:UniProtKB/TrEMBL;Acc:F1RPC1]	40.4893	-3.94566	4.79e-30
75	ENSSSCG00000008294	0	Uncharacterized protein [Source:UniProtKB/TrEMBL;Acc:F1SLG5]	1.08719	3.10709	1.12e-29
76	ENSSSCG00000005999	DSCC1	Uncharacterized protein [Source:UniProtKB/TrEMBL;Acc:F1S283]	0.882243	3.19202	1.13e-29
77	ENSSSCG00000025736	RECQL4	Uncharacterized protein [Source:UniProtKB/TrEMBL;Acc:F1RSP7]	0.594786	3.0516	1.72e-29
78	ENSSSCG00000012551	RNF128	E3 ubiquitin-protein ligase RNF128	63.0835	-3.89912	2.21e-29
79	ENSSSCG00000025488	MCM3	Uncharacterized protein [Source:UniProtKB/TrEMBL;Acc:I3L7E5]	5.66889	3.03463	2.34e-29
80	ENSSSCG00000013517	UHRF1	Uncharacterized protein [Source:UniProtKB/TrEMBL;Acc:F1S7K1]	5.80662	3.02249	3.37e-29
81	ENSSSCG00000012056	CHAF1B	Uncharacterized protein [Source:UniProtKB/TrEMBL;Acc:F1SGX1]	2.01661	3.09447	3.43e-29
82	ENSSSCG00000025965	CCDC99	Uncharacterized protein [Source:UniProtKB/TrEMBL;Acc:I3LS43]	0.594682	3.20532	6.56e-29
83	ENSSSCG00000013551	C3	Complement C3	128.988	-3.80742	6.73e-29
84	ENSSSCG00000007435	PLTP	Phospholipid transfer protein	444.504	-3.80553	6.91e-29
85	ENSSSCG00000002439	GPR68	Uncharacterized protein [Source:UniProtKB/TrEMBL;Acc:F1SD92]	2.4832	3.01598	7.67e-29
86	ENSSSCG00000010477	CEP55	Uncharacterized protein [Source:UniProtKB/TrEMBL;Acc:F1SC81]	1.97046	2.95086	1.23e-28
87	ENSSSCG00000021161	CKS2	Uncharacterized protein [Source:UniProtKB/TrEMBL;Acc:F1RN17]	6.66086	2.93981	1.44e-28
88	ENSSSCG00000020712	0	Uncharacterized protein [Source:UniProtKB/TrEMBL;Acc:I3LKA6]	1.09406	3.28053	1.53e-28
89	ENSSSCG00000000602	RERG	Uncharacterized protein [Source:UniProtKB/TrEMBL;Acc:F1SQX0]	31.3155	-3.85018	1.6e-28
90	ENSSSCG00000029277	NKAIN2	Uncharacterized protein [Source:UniProtKB/TrEMBL;Acc:I3LDX8]	7.74311	-5.23943	2.07e-28
91	ENSSSCG00000008965	BTC	Uncharacterized protein [Source:UniProtKB/TrEMBL;Acc:F1RYW5]	6.19345	-5.38906	2.07e-28
92	ENSSSCG00000017178	SPHK1	Uncharacterized protein [Source:UniProtKB/TrEMBL;Acc:F1RWP6]	1.84522	3.04252	2.2e-28
93	ENSSSCG00000006140	CA2	Uncharacterized protein [Source:UniProtKB/TrEMBL;Acc:F1RXC2]	8.8584	-3.7806	4e-28
94	ENSSSCG00000025188	LEPR orthologue	Leptin receptor	11.2018	-3.6458	7.92e-28
95	ENSSSCG00000028141	0	Uncharacterized protein [Source:UniProtKB/TrEMBL;Acc:I3LJE1]	4.34323	2.88636	8.52e-28
96	ENSSSCG00000023489	CXCL9	chemokine (C-X-C motif) ligand 9 [Source:HGNC Symbol;Acc:7098]	11.9217	-4.12569	9.07e-28
97	ENSSSCG00000005344	MELK	Uncharacterized protein [Source:UniProtKB/TrEMBL;Acc:F1ST84]	2.14252	2.90732	1.13e-27
98	ENSSSCG00000017585	SAMD14	Uncharacterized protein [Source:UniProtKB/TrEMBL;Acc:F1RT56]	6.51224	-3.80319	1.66e-27
99	ENSSSCG00000030012	OLFML1	Uncharacterized protein [Source:UniProtKB/TrEMBL;Acc:I3LNK1]	26.4968	-3.80135	1.8e-27
100	ENSSSCG00000011289	CCBP2	Uncharacterized protein [Source:UniProtKB/TrEMBL;Acc:F1SRE8]	69.9302	-3.66393	1.94e-27
101	ENSSSCG00000015294	CR1	Uncharacterized protein [Source:UniProtKB/TrEMBL;Acc:F1S353]	6.65232	-3.82524	2.78e-27
102	ENSSSCG00000028924	AURKB	aurora kinase B [Source:RefSeq peptide;Acc:NP_999084]	6.84486	2.88014	4.49e-27
103	ENSSSCG00000006288	SELP	P-selectin [Source:RefSeq peptide;Acc:NP_999243]	5.42718	2.88377	7.07e-27
104	ENSSSCG00000026492	0	Uncharacterized protein [Source:UniProtKB/TrEMBL;Acc:F1SMI6]	79.1969	2.7718	7.67e-27
105	ENSSSCG00000017092	GPX3	Glutathione peroxidase 3	925.274	-3.58026	8.47e-27
106	ENSSSCG00000006472	CRABP2	cellular retinoic acid-binding protein 2 [Source:RefSeq peptide;Acc:NP_001157981]	10.8927	2.79066	2.11e-26
107	ENSSSCG00000012377	KIF4A	Uncharacterized protein [Source:UniProtKB/TrEMBL;Acc:F1RTL0]	1.72325	2.7796	3.73e-26
108	ENSSSCG00000027689	SRM	Uncharacterized protein [Source:UniProtKB/TrEMBL;Acc:I3LPB8]	5.3483	2.84109	4.86e-26
109	ENSSSCG00000009448	DIAPH3	Uncharacterized protein [Source:UniProtKB/TrEMBL;Acc:F1RJ64]	0.754757	2.95278	4.86e-26
110	ENSSSCG00000000859	C12ORF48	Uncharacterized protein [Source:UniProtKB/TrEMBL;Acc:F1SRJ5]	1.01217	2.91721	4.92e-26
111	ENSSSCG00000017583	SGCA	Alpha-sarcoglycan	24.7555	-3.5621	5.79e-26
112	ENSSSCG00000002651	CDT1	Uncharacterized protein [Source:UniProtKB/TrEMBL;Acc:F1S6K4]	1.2162	2.94427	5.84e-26
113	ENSSSCG00000000090	CBX7	Uncharacterized protein [Source:UniProtKB/TrEMBL;Acc:F1SNY1]	9.35019	-4.09882	6.16e-26
114	ENSSSCG00000000683	CDCA3	Uncharacterized protein [Source:UniProtKB/TrEMBL;Acc:F1SLU7]	6.96217	2.76211	6.16e-26
115	ENSSSCG00000007235	TPX2	Uncharacterized protein [Source:UniProtKB/TrEMBL;Acc:F1S5P5]	9.72642	2.74298	6.48e-26
116	ENSSSCG00000028301	0	Uncharacterized protein [Source:UniProtKB/TrEMBL;Acc:I3LEE1]	3.19264	2.78256	8.46e-26
117	ENSSSCG00000010122	CDC45	Uncharacterized protein [Source:UniProtKB/TrEMBL;Acc:F1RK60]	2.78239	2.87061	1.24e-25
118	ENSSSCG00000026748	PLK1	Uncharacterized protein [Source:UniProtKB/TrEMBL;Acc:I3LII4]	4.21364	2.72645	1.47e-25
119	ENSSSCG00000005494	TNC	tenascin precursor [Source:RefSeq peptide;Acc:NP_999395]	27.1092	2.67346	1.61e-25
120	ENSSSCG00000027984	ZWINT	Uncharacterized protein [Source:UniProtKB/TrEMBL;Acc:I3LAI8]	1.18721	2.92503	2.43e-25
121	ENSSSCG00000010944	FBP1	fructose-1,6-bisphosphatase 1 [Source:RefSeq peptide;Acc:NP_999144]	14.8467	-3.53959	2.64e-25
122	ENSSSCG00000028338	PAMR1	peptidase domain containing associated with muscle regeneration 1 [Source:HGNC Symbol;Acc:24554]	24.645	-3.49036	3.41e-25
123	ENSSSCG00000011472	DNASE1L3	Deoxyribonuclease gamma	290.929	-3.41618	4.94e-25
124	ENSSSCG00000014985	MMP1	Interstitial collagenase	129.3	2.74393	4.94e-25
125	ENSSSCG00000006624	SELENBP1	Uncharacterized protein [Source:UniProtKB/TrEMBL;Acc:F1ST01]	35.6425	-3.49267	5.16e-25
126	ENSSSCG00000011240	0	0	37.166	-3.49944	6e-25
127	ENSSSCG00000022945	UCHL1	Ubiquitin carboxyl-terminal hydrolase isozyme L1 [Source:UniProtKB/TrEMBL;Acc:I3L7W1]	2.89555	2.89451	9.56e-25
128	ENSSSCG00000004201	TMEM200A	Uncharacterized protein [Source:UniProtKB/TrEMBL;Acc:F1S3M7]	7.89789	-3.72879	1.25e-24
129	ENSSSCG00000027130	TNFRSF12A	tumor necrosis factor receptor superfamily, member 12A [Source:HGNC Symbol;Acc:18152]	22.6334	2.73371	1.33e-24
130	ENSSSCG00000000002	GTSE1	Uncharacterized protein [Source:UniProtKB/TrEMBL;Acc:F1SM83]	0.8678	2.745	1.38e-24
131	ENSSSCG00000000544	PTHLH	parathyroid hormone-related protein [Source:RefSeq peptide;Acc:NP_999081]	21.3032	-3.51787	1.6e-24
132	ENSSSCG00000005008	POLE2	Uncharacterized protein [Source:UniProtKB/TrEMBL;Acc:F1SHZ5]	2.35539	2.81838	1.84e-24
133	ENSSSCG00000012954	CNIH2	Uncharacterized protein [Source:UniProtKB/TrEMBL;Acc:F2Z541]	0.924108	2.92822	1.84e-24
134	ENSSSCG00000010861	ADCK3	Uncharacterized protein [Source:UniProtKB/TrEMBL;Acc:F1S8Q4]	17.451	-3.39468	2.06e-24
135	ENSSSCG00000022970	CYP27A1	sterol 26-hydroxylase, mitochondrial precursor [Source:RefSeq peptide;Acc:NP_001230233]	13.9895	-3.55494	2.08e-24
136	ENSSSCG00000000722	RAD51AP1	Uncharacterized protein [Source:UniProtKB/TrEMBL;Acc:F1SL04]	2.74008	2.83397	2.32e-24
137	ENSSSCG00000002849	SHCBP1	Uncharacterized protein [Source:UniProtKB/TrEMBL;Acc:F1RP02]	3.09473	2.75008	2.59e-24
138	ENSSSCG00000010486	HELLS	Uncharacterized protein [Source:UniProtKB/TrEMBL;Acc:F1SC64]	1.73825	2.76162	2.72e-24
139	ENSSSCG00000028970	0	Uncharacterized protein [Source:UniProtKB/TrEMBL;Acc:I3LEN3]	156.747	-3.39075	2.84e-24
140	ENSSSCG00000028019	LRRC59	Uncharacterized protein [Source:UniProtKB/TrEMBL;Acc:I3L995]	27.4664	2.72811	3.29e-24
141	ENSSSCG00000017131	FN3K	Uncharacterized protein [Source:UniProtKB/TrEMBL;Acc:F1S006]	8.00587	-3.60652	4.41e-24
142	ENSSSCG00000027643	DIO2	deiodinase, iodothyronine, type II [Source:HGNC Symbol;Acc:2884]	2.26753	2.73871	4.5e-24
143	ENSSSCG00000010991	AQP3	Aquaporin-3	398.993	-3.31531	4.54e-24
144	ENSSSCG00000011736	SLITRK3	Uncharacterized protein [Source:UniProtKB/TrEMBL;Acc:F1SH46]	15.2333	-3.34208	5.02e-24
145	ENSSSCG00000003697	NDC80	Uncharacterized protein [Source:UniProtKB/TrEMBL;Acc:F1SBC5]	2.62168	2.67226	7.2e-24
146	ENSSSCG00000007073	ISM1	Uncharacterized protein [Source:UniProtKB/TrEMBL;Acc:F1SBJ6]	39.2553	-3.43075	1.01e-23
147	ENSSSCG00000016006	0	Uncharacterized protein [Source:UniProtKB/TrEMBL;Acc:F1RZC2]	19.6378	-3.87491	1.12e-23
148	ENSSSCG00000003931	KIF2C	Uncharacterized protein [Source:UniProtKB/TrEMBL;Acc:F1S346]	3.56364	2.65452	1.25e-23
149	ENSSSCG00000017758	SPAG5	sperm-associated antigen 5 [Source:RefSeq peptide;Acc:NP_001152783]	2.91585	2.62108	1.38e-23
150	ENSSSCG00000014048	HK3	Uncharacterized protein [Source:UniProtKB/TrEMBL;Acc:F1S3B7]	2.13067	2.86165	1.52e-23
151	ENSSSCG00000000265	ESPL1	Uncharacterized protein [Source:UniProtKB/TrEMBL;Acc:F1SFR3]	1.4094	2.61807	1.53e-23
152	ENSSSCG00000011065	MASTL	Uncharacterized protein [Source:UniProtKB/TrEMBL;Acc:F1RVK2]	0.926312	2.77387	1.54e-23
153	ENSSSCG00000013352	E2F8	Transcription factor E2F8	2.04891	2.6809	1.57e-23
154	ENSSSCG00000003848	APOER2	low-density lipoprotein receptor-related protein 8 [Source:RefSeq peptide;Acc:NP_001186820]	1.25197	2.70416	1.73e-23
155	ENSSSCG00000013230	FAM180B	Uncharacterized protein [Source:UniProtKB/TrEMBL;Acc:F1SIF1]	11.4051	-3.62417	1.97e-23
156	ENSSSCG00000003006	CYP2B22	cytochrome P450 2B22 [Source:RefSeq peptide;Acc:NP_999578]	120.688	-3.34732	2.26e-23
157	ENSSSCG00000029326	CCNB1	G2/mitotic-specific cyclin-B1 [Source:RefSeq peptide;Acc:NP_001164239]	8.12028	2.52973	3.33e-23
158	ENSSSCG00000023181	ZNF385B	Zinc finger protein 385B	19.5033	-3.34422	3.92e-23
159	ENSSSCG00000015476	CHI3L1	Chitinase-3-like protein 1	445.248	-3.21748	5.46e-23
160	ENSSSCG00000028218	0	Uncharacterized protein [Source:UniProtKB/TrEMBL;Acc:I3LE51]	6.9229	-3.52336	5.98e-23
161	ENSSSCG00000014221	0	Uncharacterized protein [Source:UniProtKB/TrEMBL;Acc:F1RLE3]	5.67587	-3.41934	6.87e-23
162	ENSSSCG00000007268	E2F1	Transcription factor E2F1	5.88333	2.65912	7.52e-23
163	ENSSSCG00000021058	0	Uncharacterized protein [Source:UniProtKB/TrEMBL;Acc:I3LIU4]	1.09249	3.043	8.43e-23
164	ENSSSCG00000028169	NCAPG2	non-SMC condensin II complex, subunit G2 [Source:HGNC Symbol;Acc:21904]	4.05736	2.63352	8.84e-23
165	ENSSSCG00000000736	TEAD4	Transcriptional enhancer factor TEF-3	2.70475	2.63408	1.02e-22
166	ENSSSCG00000021374	FXYD1	Uncharacterized protein [Source:UniProtKB/TrEMBL;Acc:I3LMB3]	135.615	-3.33589	1.12e-22
167	ENSSSCG00000014859	SERPINH1	Serpin H1	409.971	2.58309	1.13e-22
168	ENSSSCG00000009670	ESCO2	Uncharacterized protein [Source:UniProtKB/TrEMBL;Acc:F1RJS0]	1.08194	2.6954	1.43e-22
169	ENSSSCG00000009009	MND1	Uncharacterized protein [Source:UniProtKB/TrEMBL;Acc:F1RSB1]	2.79598	2.75168	1.47e-22
170	ENSSSCG00000009631	PEBP4	phosphatidylethanolamine-binding protein 4 [Source:RefSeq peptide;Acc:NP_001156360]	14.4076	-3.4429	1.68e-22
171	ENSSSCG00000010184	AGT orthologue	Angiotensinogen	121.689	-3.15226	1.86e-22
172	ENSSSCG00000011207	SGOL1	Uncharacterized protein [Source:UniProtKB/TrEMBL;Acc:F1RS59]	1.61599	2.64701	2.02e-22
173	ENSSSCG00000006491	PAQR6	progestin and adipoQ receptor family member 6 [Source:RefSeq peptide;Acc:NP_001230597]	22.9047	-3.24807	2.21e-22
174	ENSSSCG00000007755	ITGAM	Uncharacterized protein [Source:UniProtKB/TrEMBL;Acc:F1RIS4]	57.2507	-3.26873	2.23e-22
175	ENSSSCG00000012832	MXRA5	Uncharacterized protein [Source:UniProtKB/TrEMBL;Acc:F1RZ06]	15.8366	2.57214	2.42e-22
176	ENSSSCG00000016866	GHR	growth hormone receptor precursor [Source:RefSeq peptide;Acc:NP_999419]	39.1772	-3.22748	2.46e-22
177	ENSSSCG00000015810	HTRA4	Uncharacterized protein [Source:UniProtKB/TrEMBL;Acc:F1RZL2]	57.2259	-3.27578	2.89e-22
178	ENSSSCG00000003905	RAD54L	DNA repair and recombination protein RAD54-like [Source:RefSeq peptide;Acc:NP_001116655]	2.00611	2.61282	3.02e-22
179	ENSSSCG00000000951	CSRP2	Uncharacterized protein [Source:UniProtKB/TrEMBL;Acc:F1RYJ8]	19.8621	2.61359	3.04e-22
180	ENSSSCG00000024627	0	Uncharacterized protein [Source:UniProtKB/TrEMBL;Acc:I3LQ29]	15.1871	-3.43335	3.08e-22
181	ENSSSCG00000016405	NCAPG2	Uncharacterized protein [Source:UniProtKB/TrEMBL;Acc:F1SHW2]	2.37619	2.70952	3.35e-22
182	ENSSSCG00000029122	0	0	3.89323	2.73956	3.74e-22
183	ENSSSCG00000009104	MAD2L1	Uncharacterized protein [Source:UniProtKB/TrEMBL;Acc:F1S1S9]	9.82946	2.56209	4.44e-22
184	ENSSSCG00000012141	CA5B	Uncharacterized protein [Source:UniProtKB/TrEMBL;Acc:F1SQS9]	8.45819	-3.28521	4.44e-22
185	ENSSSCG00000000858	PMCH	pro-MCH [Source:RefSeq peptide;Acc:NP_001231369]	1.41903	2.76935	5.07e-22
186	ENSSSCG00000007351	FAM83D	Uncharacterized protein [Source:UniProtKB/TrEMBL;Acc:F1SDW8]	1.17315	2.57901	6.34e-22
187	ENSSSCG00000002864	SLC7A10	Uncharacterized protein [Source:UniProtKB/TrEMBL;Acc:F1RNW8]	32.733	-3.2434	6.5e-22
188	ENSSSCG00000004766	PIGRAD51	DNA repair protein RAD51 homolog 1 [Source:RefSeq peptide;Acc:NP_001116653]	2.53715	2.64065	6.57e-22
189	ENSSSCG00000007493	AURKA	Aurora kinase A [Source:UniProtKB/Swiss-Prot;Acc:A5GFW1]	2.69706	2.5325	6.67e-22
190	ENSSSCG00000026732	0	Uncharacterized protein [Source:UniProtKB/TrEMBL;Acc:I3LG96]	11.4199	-3.31643	6.69e-22
191	ENSSSCG00000026575	0	Uncharacterized protein [Source:UniProtKB/TrEMBL;Acc:I3LBB7]	0.849854	2.84559	7.44e-22
192	ENSSSCG00000013772	ASF1B	histone chaperone ASF1B [Source:RefSeq peptide;Acc:NP_001131097]	4.8853	2.58448	7.49e-22
193	ENSSSCG00000026780	0	Uncharacterized protein [Source:UniProtKB/TrEMBL;Acc:I3LPA7]	7.79459	-3.24733	7.98e-22
194	ENSSSCG00000028996	ALDH1A1 orthologue	Retinal dehydrogenase 1	45.1963	-3.27555	8e-22
195	ENSSSCG00000025551	RUNX2	Runt-related transcription factor 2	1.61913	2.54139	1.02e-21
196	ENSSSCG00000017511	PLXDC1	Uncharacterized protein [Source:UniProtKB/TrEMBL;Acc:F1RWK7]	308.174	-3.17556	1.06e-21
197	ENSSSCG00000011309	KIF15	Uncharacterized protein [Source:UniProtKB/TrEMBL;Acc:F1SRA8]	2.29285	2.51121	1.06e-21
198	ENSSSCG00000028981	ZNF367 orthologue	Zinc finger protein 367	1.41569	2.63603	1.06e-21
199	ENSSSCG00000026658	GSG2	Uncharacterized protein [Source:UniProtKB/TrEMBL;Acc:I3LJ96]	1.09059	2.64728	1.15e-21
200	ENSSSCG00000008737	C1QTNF7	complement C1q tumor necrosis factor-related protein 7 [Source:RefSeq peptide;Acc:NP_001137174]	53.5869	-3.11318	1.64e-21
201	ENSSSCG00000022895	0	Uncharacterized protein [Source:UniProtKB/TrEMBL;Acc:I3LUY9]	5.99968	-3.36328	1.67e-21
202	ENSSSCG00000016178	IGFBP5	Insulin-like growth factor-binding protein 5 [Source:UniProtKB/TrEMBL;Acc:F1SS18]	10.2273	-3.60926	1.76e-21
203	ENSSSCG00000001063	MYLIP	Uncharacterized protein [Source:UniProtKB/TrEMBL;Acc:F1RUJ5]	81.614	-3.12198	1.92e-21
204	ENSSSCG00000009859	TESC	Uncharacterized protein [Source:UniProtKB/TrEMBL;Acc:F1RKE8]	34.3665	-3.08766	2.31e-21
205	ENSSSCG00000008747	NCAPG	Uncharacterized protein [Source:UniProtKB/TrEMBL;Acc:F1S5C5]	2.49131	2.51589	2.35e-21
206	ENSSSCG00000026326	CCNF	Uncharacterized protein [Source:UniProtKB/TrEMBL;Acc:I3LQU9]	2.75555	2.47401	2.45e-21
207	ENSSSCG00000017473	TOP2A	DNA topoisomerase 2-alpha [Source:UniProtKB/Swiss-Prot;Acc:O46374]	9.90506	2.46923	3.13e-21
208	ENSSSCG00000022823	MCM5	Uncharacterized protein [Source:UniProtKB/TrEMBL;Acc:I3LR86]	3.37862	2.5967	4.77e-21
209	ENSSSCG00000028674	CR2	Complement receptor type 2	804.01	-3.07204	5.03e-21
210	ENSSSCG00000015604	NEK2	Uncharacterized protein [Source:UniProtKB/TrEMBL;Acc:F1S2U5]	3.19799	2.43289	5.42e-21
211	ENSSSCG00000010532	LOXL4	Uncharacterized protein [Source:UniProtKB/TrEMBL;Acc:F1S8X0]	16.367	2.57147	5.91e-21
212	ENSSSCG00000023867	0	Uncharacterized protein [Source:UniProtKB/TrEMBL;Acc:I3L9K7]	25.511	-3.40439	6.84e-21
213	ENSSSCG00000029886	LYVE1	Uncharacterized protein [Source:UniProtKB/TrEMBL;Acc:I3LTD0]	151.259	-3.01523	7.29e-21
214	ENSSSCG00000025924	IGFBP-5	Uncharacterized protein [Source:UniProtKB/TrEMBL;Acc:I3LJI8]	32.5494	-3.16338	7.29e-21
215	ENSSSCG00000014329	CDC25C	M-phase inducer phosphatase 3 [Source:UniProtKB/Swiss-Prot;Acc:Q29029]	1.94221	2.50522	7.41e-21
216	ENSSSCG00000021622	0	Uncharacterized protein [Source:UniProtKB/TrEMBL;Acc:I3LA03]	0.750421	3.13614	7.77e-21
217	ENSSSCG00000023138	-	Uncharacterized protein	14.1057	-3.43764	8.55e-21
218	ENSSSCG00000023869	TYMS	thymidylate synthetase [Source:RefSeq peptide;Acc:NP_001230508]	13.6826	2.52458	8.76e-21
219	ENSSSCG00000009094	CCNA2	cyclin-A2 [Source:RefSeq peptide;Acc:NP_001171397]	6.32604	2.47507	9.88e-21
220	ENSSSCG00000024145	PRR11	Uncharacterized protein [Source:UniProtKB/TrEMBL;Acc:I3LEX7]	2.60113	2.50281	9.9e-21
221	ENSSSCG00000009281	SGCG	Uncharacterized protein [Source:UniProtKB/TrEMBL;Acc:F1RVA3]	44.6701	-3.12036	1.02e-20
222	ENSSSCG00000017570	0	Uncharacterized protein [Source:UniProtKB/TrEMBL;Acc:F1RT92]	3.22659	2.56053	1.24e-20
223	ENSSSCG00000001783	KIAA1199	KIAA1199 [Source:HGNC Symbol;Acc:29213]	2.89953	2.47316	1.51e-20
224	ENSSSCG00000027093	FOLH1	glutamate carboxypeptidase 2 [Source:RefSeq peptide;Acc:NP_999549]	16.7446	-3.12139	1.72e-20
225	ENSSSCG00000020811	0	Uncharacterized protein [Source:UniProtKB/TrEMBL;Acc:I3LPX2]	1.43795	2.68934	1.96e-20
226	ENSSSCG00000014248	LMNB1	Uncharacterized protein [Source:UniProtKB/TrEMBL;Acc:F1RKM0]	16.1946	2.47427	2.33e-20
227	ENSSSCG00000009222	SPARCL1	SPARC-like protein 1 [Source:RefSeq peptide;Acc:NP_001090891]	127.142	-3.06384	2.36e-20
228	ENSSSCG00000008089	CKAP2L	Uncharacterized protein [Source:UniProtKB/TrEMBL;Acc:F1SUB8]	2.12327	2.44717	2.41e-20
229	ENSSSCG00000001816	BLM	Bloom syndrome protein [Source:RefSeq peptide;Acc:NP_001116556]	1.63935	2.58121	2.55e-20
230	ENSSSCG00000016313	HJURP	Holliday junction recognition protein [Source:HGNC Symbol;Acc:25444]	0.975469	2.50479	2.92e-20
231	ENSSSCG00000016986	CREBRF	Uncharacterized protein [Source:UniProtKB/TrEMBL;Acc:F1SJY5]	6.85324	-3.22159	3.19e-20
232	ENSSSCG00000026721	RNASE4	Ribonuclease 4	845.005	-2.99634	3.3e-20
233	ENSSSCG00000009378	CKAP2	Uncharacterized protein [Source:UniProtKB/TrEMBL;Acc:F1RMD2]	5.68938	2.42529	3.74e-20
234	ENSSSCG00000015785	MLF1IP	Uncharacterized protein [Source:UniProtKB/TrEMBL;Acc:F1RSZ2]	2.48325	2.52551	3.75e-20
235	ENSSSCG00000006875	0	Uncharacterized protein [Source:UniProtKB/TrEMBL;Acc:F1S553]	12.3558	-3.00032	3.76e-20
236	ENSSSCG00000011695	AGTR1	Type-1 angiotensin II receptor [Source:UniProtKB/Swiss-Prot;Acc:P30555]	7.60334	-3.05805	4.98e-20
237	ENSSSCG00000009671	PBK	lymphokine-activated killer T-cell-originated protein kinase [Source:RefSeq peptide;Acc:NP_001116628]	9.65347	2.41354	5.25e-20
238	ENSSSCG00000011421	MANF	Mesencephalic astrocyte-derived neurotrophic factor; Uncharacterized protein [Source:UniProtKB/TrEMBL;Acc:E0YLM4]	72.4056	2.47721	5.26e-20
239	ENSSSCG00000025201	0	Uncharacterized protein [Source:UniProtKB/TrEMBL;Acc:I3LKS2]	6.55766	2.41481	5.5e-20
240	ENSSSCG00000004806	0	Uncharacterized protein [Source:UniProtKB/TrEMBL;Acc:F1SRZ4]	2.97915	2.43708	5.65e-20
241	ENSSSCG00000012576	CHRDL1	Uncharacterized protein [Source:UniProtKB/TrEMBL;Acc:F1RXG9]	43.0623	-2.97914	6.39e-20
242	ENSSSCG00000013509	CHAF1A	Uncharacterized protein [Source:UniProtKB/TrEMBL;Acc:F1S7L7]	3.80188	2.4928	7.12e-20
243	ENSSSCG00000026693	MAMDC2	Uncharacterized protein [Source:UniProtKB/TrEMBL;Acc:I3LR56]	26.1385	-3.14817	8.07e-20
244	ENSSSCG00000029005	KPNA2	karyopherin alpha 2 (RAG cohort 1, importin alpha 1) [Source:HGNC Symbol;Acc:6395]	29.8662	2.39583	8.73e-20
245	ENSSSCG00000022937	0	Uncharacterized protein [Source:UniProtKB/TrEMBL;Acc:I3LQP0]	3.8226	2.38764	9.32e-20
246	ENSSSCG00000009153	DKK2	Uncharacterized protein [Source:UniProtKB/TrEMBL;Acc:F1S121]	17.9889	-3.07987	1.1e-19
247	ENSSSCG00000010163	KCNK1	Uncharacterized protein [Source:UniProtKB/TrEMBL;Acc:F1RGV1]	1.08624	2.57578	1.18e-19
248	ENSSSCG00000026530	GPR19	Uncharacterized protein [Source:UniProtKB/TrEMBL;Acc:I3L8N2]	0.895002	2.61692	1.22e-19
249	ENSSSCG00000008128	DUSP2	Uncharacterized protein [Source:UniProtKB/TrEMBL;Acc:F1SU43]	2.6072	2.80173	1.41e-19
250	ENSSSCG00000000171	CKAP4	Uncharacterized protein [Source:UniProtKB/TrEMBL;Acc:F1SPP8]	18.4449	2.40288	1.53e-19
251	ENSSSCG00000004219	CENPW	Uncharacterized protein [Source:UniProtKB/TrEMBL;Acc:F1S2W8]	8.66951	2.49416	1.54e-19
252	ENSSSCG00000030655	C10ORF112	Uncharacterized protein [Source:UniProtKB/TrEMBL;Acc:I3LU79]	32.0765	-2.93262	1.55e-19
253	ENSSSCG00000001392	TCF19	Transcription factor 19	3.68435	2.44079	1.75e-19
254	ENSSSCG00000014840	P4HA3	Uncharacterized protein [Source:UniProtKB/TrEMBL;Acc:F1SUR2]	25.6173	2.39866	1.88e-19
255	ENSSSCG00000009178	H2AFZ	Histone H2A [Source:UniProtKB/TrEMBL;Acc:F1S0Z4]	62.3498	2.40273	1.96e-19
256	ENSSSCG00000004466	TTK	Uncharacterized protein [Source:UniProtKB/TrEMBL;Acc:F1RQL2]	2.00564	2.41922	1.96e-19
257	ENSSSCG00000005056	DLGAP5	Uncharacterized protein [Source:UniProtKB/TrEMBL;Acc:F1SSN9]	5.47539	2.34733	2.05e-19
258	ENSSSCG00000026977	TRAIP	Uncharacterized protein [Source:UniProtKB/TrEMBL;Acc:I3LLP4]	2.19015	2.51802	2.2e-19
259	ENSSSCG00000015215	CHEK1	Uncharacterized protein [Source:UniProtKB/TrEMBL;Acc:F1S774]	1.59477	2.48328	2.48e-19
260	ENSSSCG00000004077	FBXO5	Uncharacterized protein [Source:UniProtKB/TrEMBL;Acc:F1S7X4]	1.68239	2.48594	2.89e-19
261	ENSSSCG00000010261	PPA1	Uncharacterized protein [Source:UniProtKB/TrEMBL;Acc:F1SUE3]	24.3616	2.41881	3.13e-19
262	ENSSSCG00000021189	0	Uncharacterized protein [Source:UniProtKB/TrEMBL;Acc:I3LF39]	0.823323	3.00752	3.48e-19
263	ENSSSCG00000026096	DUT	Uncharacterized protein [Source:UniProtKB/TrEMBL;Acc:I3LFC2]	32.3456	2.4075	3.7e-19
264	ENSSSCG00000014362	HBEGF	Proheparin-binding EGF-like growth factor	92.9434	-2.92839	3.76e-19
265	ENSSSCG00000007927	PPL	Uncharacterized protein [Source:UniProtKB/TrEMBL;Acc:F1RK90]	20.8528	-2.83889	3.95e-19
266	ENSSSCG00000001660	PTK7	Uncharacterized protein [Source:UniProtKB/TrEMBL;Acc:F1RRN0]	4.03932	2.34343	3.95e-19
267	ENSSSCG00000004835	MAGEL2	Uncharacterized protein [Source:UniProtKB/TrEMBL;Acc:F1SNR9]	1.04565	2.49983	3.95e-19
268	ENSSSCG00000016714	CYCS	Cytochrome c [Source:UniProtKB/Swiss-Prot;Acc:P62895]	30.6533	2.43229	4.07e-19
269	ENSSSCG00000017675	0	Uncharacterized protein [Source:UniProtKB/TrEMBL;Acc:F1S219]	1.08786	2.69701	4.09e-19
270	ENSSSCG00000000739	FOXM1	Forkhead box protein M1	1.72409	2.42032	4.49e-19
271	ENSSSCG00000009839	CIT	Uncharacterized protein [Source:UniProtKB/TrEMBL;Acc:F1RL46]	1.04049	2.31731	5.15e-19
272	ENSSSCG00000027715	MMP14	Matrix metalloproteinase-14 [Source:UniProtKB/TrEMBL;Acc:I3LFT7]	5.04251	-3.56375	5.26e-19
273	ENSSSCG00000006002	NOV	Uncharacterized protein [Source:UniProtKB/TrEMBL;Acc:F1S279]	20.5218	-2.92942	5.32e-19
274	ENSSSCG00000000217	RACGAP1	Uncharacterized protein [Source:UniProtKB/TrEMBL;Acc:F1SH88]	9.03902	2.34217	5.73e-19
275	ENSSSCG00000001910	ISLR	Uncharacterized protein [Source:UniProtKB/TrEMBL;Acc:F1SIE1]	25.6641	-2.94353	6.12e-19
276	ENSSSCG00000006034	RSPO2	Uncharacterized protein [Source:UniProtKB/TrEMBL;Acc:F1S1F9]	19.342	-2.98816	6.17e-19
277	ENSSSCG00000030642	PCNA	Proliferating cell nuclear antigen [Source:UniProtKB/TrEMBL;Acc:I3L813]	33.0541	2.42958	6.21e-19
278	ENSSSCG00000011848	TFRC	transferrin receptor protein 1 [Source:RefSeq peptide;Acc:NP_999166]	1.56255	2.41594	6.23e-19
279	ENSSSCG00000029509	KIF22	kinesin family member 22 [Source:HGNC Symbol;Acc:6391]	4.7586	2.35945	6.46e-19
280	ENSSSCG00000004969	KIF23	Uncharacterized protein [Source:UniProtKB/TrEMBL;Acc:F1SIT8]	4.91208	2.29089	7.15e-19
281	ENSSSCG00000000981	CRELD2	Uncharacterized protein [Source:UniProtKB/TrEMBL;Acc:F1RXR2]	15.5804	2.39752	7.23e-19
282	ENSSSCG00000003216	POLD1	DNA polymerase [Source:UniProtKB/TrEMBL;Acc:F1RH32]	2.47166	2.43192	7.45e-19
283	ENSSSCG00000008606	0	Uncharacterized protein [Source:UniProtKB/TrEMBL;Acc:I3LQZ9]	8.16319	-3.20211	8.24e-19
284	ENSSSCG00000006333	NUF2	Uncharacterized protein [Source:UniProtKB/TrEMBL;Acc:F1S216]	6.42756	2.34705	9.7e-19
285	ENSSSCG00000009996	LIF	leukemia inhibitory factor [Source:RefSeq peptide;Acc:NP_999567]	1.22558	2.60969	1.15e-18
286	ENSSSCG00000021395	0	0	24.8296	-3.24708	1.17e-18
287	ENSSSCG00000027881	KCNK6	Uncharacterized protein [Source:UniProtKB/TrEMBL;Acc:F1RKJ5]	3.57032	2.3394	1.33e-18
288	ENSSSCG00000000666	MFAP5	Microfibrillar-associated protein 5	885.29	-2.83356	1.57e-18
289	ENSSSCG00000030385	-	Uncharacterized protein	266.446	-2.80841	1.61e-18
290	ENSSSCG00000011712	P2RY14	Uncharacterized protein [Source:UniProtKB/TrEMBL;Acc:F1SJN3]	15.5485	-2.90286	1.67e-18
291	ENSSSCG00000005423	ABCA1	Uncharacterized protein [Source:UniProtKB/TrEMBL;Acc:F1SP55]	9.62322	-2.94755	1.71e-18
292	ENSSSCG00000008586	TP53I3	Uncharacterized protein [Source:UniProtKB/TrEMBL;Acc:F1SDJ3]	2.449	2.44586	1.71e-18
293	ENSSSCG00000012307	CCNB3	Uncharacterized protein [Source:UniProtKB/TrEMBL;Acc:F1RW20]	1.07394	2.27451	1.75e-18
294	ENSSSCG00000025836	SULT1C4	Uncharacterized protein [Source:UniProtKB/TrEMBL;Acc:I3LC84]	28.0418	-2.86202	1.83e-18
295	ENSSSCG00000002501	BDKRB1	B1 bradykinin receptor [Source:RefSeq peptide;Acc:NP_001106535]	1.19613	2.55932	2.35e-18
296	ENSSSCG00000016658	ANLN	Uncharacterized protein [Source:UniProtKB/TrEMBL;Acc:F1SIM2]	8.08562	2.26046	2.39e-18
297	ENSSSCG00000007754	ITGAM	Uncharacterized protein [Source:UniProtKB/TrEMBL;Acc:F1RIS5]	91.2075	-2.7817	3.14e-18
298	ENSSSCG00000009653	CDCA2	Uncharacterized protein [Source:UniProtKB/TrEMBL;Acc:F1RJU0]	1.59483	2.3098	3.39e-18
299	ENSSSCG00000007185	SIRPB2	signal-regulatory protein beta 2 [Source:HGNC Symbol;Acc:16247]	6.51451	-2.9353	4.1e-18
300	ENSSSCG00000010471	KIF11	Uncharacterized protein [Source:UniProtKB/TrEMBL;Acc:F1SC89]	3.80155	2.27283	6.25e-18
301	ENSSSCG00000001379	TUBB	Tubulin beta chain [Source:UniProtKB/Swiss-Prot;Acc:Q767L7]	209.604	2.30768	6.75e-18
302	ENSSSCG00000006681	TXNIP	Thioredoxin-interacting protein	645.502	-2.69654	7.46e-18
303	ENSSSCG00000012277	TIMP1	metalloproteinase inhibitor 1 precursor [Source:RefSeq peptide;Acc:NP_999022]	111.868	2.27881	8.16e-18
304	ENSSSCG00000030096	0	Uncharacterized protein [Source:UniProtKB/TrEMBL;Acc:I3LU43]	2.52	2.44055	8.16e-18
305	ENSSSCG00000001137	HIST1H1D	histone cluster 1, H1d [Source:HGNC Symbol;Acc:4717]	29.4952	2.34178	8.87e-18
306	ENSSSCG00000015663	APOR	Apolipoprotein R	3910	-2.65594	1.14e-17
307	ENSSSCG00000011129	ITIH5	Inter-alpha-trypsin inhibitor heavy chain H5	46.7944	-2.75798	1.14e-17
308	ENSSSCG00000003628	CLSPN	Uncharacterized protein [Source:UniProtKB/TrEMBL;Acc:F1SV65]	1.6991	2.30073	1.23e-17
309	ENSSSCG00000010924	UBE2T	Uncharacterized protein [Source:UniProtKB/TrEMBL;Acc:F1S5B2]	9.14591	2.2723	1.27e-17
310	ENSSSCG00000004588	CCNB2	G2/mitotic-specific cyclin-B2 [Source:RefSeq peptide;Acc:NP_001107754]	4.9208	2.26471	1.3e-17
311	ENSSSCG00000010414	CXCL12	stromal cell-derived factor 1 [Source:RefSeq peptide;Acc:NP_001009580]	132.969	-2.79466	1.35e-17
312	ENSSSCG00000000194	TUBA1C	Uncharacterized protein [Source:UniProtKB/TrEMBL;Acc:F1SHC1]	25.7936	2.30874	1.39e-17
313	ENSSSCG00000004091	AKAP12	Uncharacterized protein [Source:UniProtKB/TrEMBL;Acc:F1S7W0]	40.2554	-2.78216	1.5e-17
314	ENSSSCG00000013099	MS4A2	high affinity immunoglobulin epsilon receptor subunit beta [Source:RefSeq peptide;Acc:NP_999257]	66.8451	-2.73263	1.52e-17
315	ENSSSCG00000001022	SSR1	signal sequence receptor, alpha [Source:RefSeq peptide;Acc:NP_001172096]	60.4042	2.3005	1.53e-17
316	ENSSSCG00000030309	NDRG2	NDRG2 [Source:RefSeq peptide;Acc:NP_001072151]	126.265	-2.7057	1.54e-17
317	ENSSSCG00000022149	RMI2	Uncharacterized protein [Source:UniProtKB/TrEMBL;Acc:F1RL13]	1.1279	2.35366	1.54e-17
318	ENSSSCG00000000399	TIMELESS	Uncharacterized protein [Source:UniProtKB/TrEMBL;Acc:F1SLB6]	1.79532	2.29871	1.65e-17
319	ENSSSCG00000030032	SNORA7	Small nucleolar RNA SNORA7 [Source:RFAM;Acc:RF00409]	1.43879	3.07961	1.69e-17
320	ENSSSCG00000001793	ADAMTSL3	Uncharacterized protein [Source:UniProtKB/TrEMBL;Acc:F1RIC0]	11.1232	-2.79818	1.81e-17
321	ENSSSCG00000010256	COL13A1	Uncharacterized protein [Source:UniProtKB/TrEMBL;Acc:F1SUE9]	5.47105	-2.84146	2e-17
322	ENSSSCG00000003147	CA11	carbonic anhydrase-related protein 11 precursor [Source:RefSeq peptide;Acc:NP_001004038]	5.55414	-3.08116	2.33e-17
323	ENSSSCG00000006095	CCNE2	cyclin E2 [Source:RefSeq peptide;Acc:NP_001230860]	2.68885	2.32879	2.36e-17
324	ENSSSCG00000017032	PTTG1	Securin [Source:UniProtKB/Swiss-Prot;Acc:Q9BDP6]	7.33032	2.23793	2.38e-17
325	ENSSSCG00000010495	ALDH18A1	Uncharacterized protein [Source:UniProtKB/TrEMBL;Acc:F1SC47]	17.9928	2.26502	2.55e-17
326	ENSSSCG00000013869	CPAMD8	Uncharacterized protein [Source:UniProtKB/TrEMBL;Acc:F1S9U5]	14.7134	-2.73438	2.66e-17
327	ENSSSCG00000026517	0	calmodulin-like 4 [Source:RefSeq peptide;Acc:NP_001231548]	70.0485	-2.68412	2.77e-17
328	ENSSSCG00000008888	NPY1R	Neuropeptide Y receptor type 1 [Source:UniProtKB/Swiss-Prot;Acc:O02835]	17.9355	-2.7321	3.14e-17
329	ENSSSCG00000002883	DMKN	Uncharacterized protein [Source:UniProtKB/TrEMBL;Acc:F1RM79]	11.729	-2.80456	3.22e-17
330	ENSSSCG00000008074	0	Uncharacterized protein [Source:UniProtKB/TrEMBL;Acc:F1SUE1]	103.793	-2.77159	3.29e-17
331	ENSSSCG00000014125	DHFR	dihydrofolate reductase [Source:RefSeq peptide;Acc:NP_001230993]	7.58061	2.31451	3.72e-17
332	ENSSSCG00000010893	CFH	complement factor H [Source:RefSeq peptide;Acc:NP_999446]	541.665	-2.74832	3.86e-17
333	ENSSSCG00000013916	COMP	Cartilage oligomeric matrix protein	22.3727	2.1658	4.77e-17
334	ENSSSCG00000016151	MAP2	Microtubule-associated protein [Source:UniProtKB/TrEMBL;Acc:F1SSS6]	7.58243	-2.75245	4.98e-17
335	ENSSSCG00000015594	BATF3 orthologue	Basic leucine zipper transcriptional factor ATF-like 3	3.14624	2.30294	5.23e-17
336	ENSSSCG00000008125	0	Condensin complex subunit 2 [Source:UniProtKB/TrEMBL;Acc:F1SU46]	4.28804	2.24272	6.46e-17
337	ENSSSCG00000010437	PAPSS2	Uncharacterized protein [Source:UniProtKB/TrEMBL;Acc:F1SCZ4]	7.66068	2.2328	6.51e-17
338	ENSSSCG00000010007	MTFP1	Uncharacterized protein [Source:UniProtKB/TrEMBL;Acc:F1RFC8]	4.57926	2.25274	6.97e-17
339	ENSSSCG00000012967	FOSL1	Uncharacterized protein [Source:UniProtKB/TrEMBL;Acc:F1RU26]	2.80969	2.27671	7.38e-17
340	ENSSSCG00000028840	EZH2	Histone-lysine N-methyltransferase EZH2	5.0004	2.25779	7.77e-17
341	ENSSSCG00000016729	IGFBP3	insulin-like growth factor binding protein 3 [Source:HGNC Symbol;Acc:5472]	39.6244	-2.71601	8.33e-17
342	ENSSSCG00000001428	CYP21	Steroid 21-hydroxylase [Source:UniProtKB/Swiss-Prot;Acc:P15540]	40.4401	-2.68706	9.28e-17
343	ENSSSCG00000017022	HMMR	Uncharacterized protein [Source:UniProtKB/TrEMBL;Acc:I3LED2]	1.67316	2.19246	9.28e-17
344	ENSSSCG00000016837	RPS24	Uncharacterized protein [Source:UniProtKB/TrEMBL;Acc:F1SNB6]	1.4572	2.62767	9.97e-17
345	ENSSSCG00000012494	TIMM8A	Uncharacterized protein [Source:UniProtKB/TrEMBL;Acc:F1S1L1]	6.3061	2.26633	1.08e-16
346	ENSSSCG00000001510	KIFC1	Uncharacterized protein [Source:UniProtKB/TrEMBL;Acc:F1RZS7]	1.74936	2.21703	1.12e-16
347	ENSSSCG00000030510	FBL	Uncharacterized protein [Source:UniProtKB/TrEMBL;Acc:I3L5T3]	36.9864	2.25061	1.17e-16
348	ENSSSCG00000012527	WBP5	Uncharacterized protein [Source:UniProtKB/TrEMBL;Acc:F1RYE3]	17.7052	2.2667	1.2e-16
349	ENSSSCG00000000398	APON	ovarian and testicular apolipoprotein N [Source:RefSeq peptide;Acc:NP_001003925]	1.28314	2.3046	1.2e-16
350	ENSSSCG00000014812	FOLR2	Folate receptor beta	403.292	-2.61793	1.27e-16
351	ENSSSCG00000030469	0	Uncharacterized protein [Source:UniProtKB/TrEMBL;Acc:I3LRF1]	1.99004	2.14904	1.27e-16
352	ENSSSCG00000004344	0	Uncharacterized protein [Source:UniProtKB/TrEMBL;Acc:F1RXZ9]	1.04296	2.27055	1.29e-16
353	ENSSSCG00000009076	PLK4	Uncharacterized protein [Source:UniProtKB/TrEMBL;Acc:F1RRA8]	2.29552	2.20395	1.42e-16
354	ENSSSCG00000003088	APOE	apolipoprotein E precursor [Source:RefSeq peptide;Acc:NP_999473]	349.782	-2.62953	1.45e-16
355	ENSSSCG00000000492	LYZ	lysozyme [Source:HGNC Symbol;Acc:6740]	526.385	-2.5868	1.49e-16
356	ENSSSCG00000028696	FEN1	Flap endonuclease 1 [Source:UniProtKB/TrEMBL;Acc:F1RKS3]	10.6979	2.25836	1.7e-16
357	ENSSSCG00000012997	POLA2	Uncharacterized protein [Source:UniProtKB/TrEMBL;Acc:F1RQV4]	5.95969	2.2579	1.86e-16
358	ENSSSCG00000009468	KCTD12	Uncharacterized protein [Source:UniProtKB/TrEMBL;Acc:F1RHE6]	21.681	-2.69857	2.17e-16
359	ENSSSCG00000010085	SDF2L1	Uncharacterized protein [Source:UniProtKB/TrEMBL;Acc:F1RKZ7]	9.07979	2.30463	2.24e-16
360	ENSSSCG00000011563	FANCD2	Uncharacterized protein [Source:UniProtKB/TrEMBL;Acc:F1SQC5]	2.78606	2.19176	2.53e-16
361	ENSSSCG00000013649	ICAM3	intercellular adhesion molecule 3 [Source:RefSeq peptide;Acc:NP_001138851]	1.49935	2.39734	2.53e-16
362	ENSSSCG00000022504	CDON	Uncharacterized protein [Source:UniProtKB/TrEMBL;Acc:I3LGV0]	56.4842	-2.66649	2.54e-16
363	ENSSSCG00000010332	PLAC9	Placenta-specific protein 9	596.762	-2.5933	2.59e-16
364	ENSSSCG00000022726	RHOD	Uncharacterized protein [Source:UniProtKB/TrEMBL;Acc:I3LKS1]	5.24568	2.17281	2.59e-16
365	ENSSSCG00000025956	FN1	Uncharacterized protein [Source:UniProtKB/TrEMBL;Acc:I3LUI4]	12.2921	2.10768	2.72e-16
366	ENSSSCG00000023878	C19ORF40	Uncharacterized protein [Source:UniProtKB/TrEMBL;Acc:I3LIT4]	1.85719	2.27905	2.73e-16
367	ENSSSCG00000009668	CLU	Clusterin	4050.09	-2.59612	3.23e-16
368	ENSSSCG00000005437	KLF4	Krueppel-like factor 4	61.1102	-2.55365	3.91e-16
369	ENSSSCG00000005837	FAM69B	Uncharacterized protein [Source:UniProtKB/TrEMBL;Acc:F1RVZ5]	7.32036	-2.85645	4.07e-16
370	ENSSSCG00000025394	ENV	Uncharacterized protein [Source:UniProtKB/TrEMBL;Acc:I3LQ91]	21.873	2.18062	4.84e-16
371	ENSSSCG00000023578	ANG	Angiogenin [Source:UniProtKB/Swiss-Prot;Acc:P31346]	300.115	-2.53078	5.35e-16
372	ENSSSCG00000000373	CDK2	Uncharacterized protein [Source:UniProtKB/TrEMBL;Acc:F1SPH6]	5.44839	2.23243	5.6e-16
373	ENSSSCG00000030580	0	Uncharacterized protein [Source:UniProtKB/TrEMBL;Acc:I3LEQ9]	6.52871	2.15363	5.63e-16
374	ENSSSCG00000025722	SNORA71	Small nucleolar RNA SNORA71 [Source:RFAM;Acc:RF00056]	8.48855	2.36076	5.67e-16
375	ENSSSCG00000000693	NCAPD2	Uncharacterized protein [Source:UniProtKB/TrEMBL;Acc:F1SLS9]	7.29421	2.15989	5.76e-16
376	ENSSSCG00000003888	0	Uncharacterized protein [Source:UniProtKB/TrEMBL;Acc:F1S3X5]	1.25428	2.20545	5.8e-16
377	ENSSSCG00000024396	NOVA1	Uncharacterized protein [Source:UniProtKB/TrEMBL;Acc:F1SGT5]	35.037	-2.65316	5.93e-16
378	ENSSSCG00000010959	TRKB	Uncharacterized protein [Source:UniProtKB/TrEMBL;Acc:F1S4H5]	9.5001	-2.71215	6.1e-16
379	ENSSSCG00000030143	OGN	Uncharacterized protein [Source:UniProtKB/TrEMBL;Acc:I3L9T6]	180.519	-2.5872	6.18e-16
380	ENSSSCG00000005203	IL33	Uncharacterized protein [Source:UniProtKB/TrEMBL;Acc:F1SMM4]	9.96422	2.16214	6.3e-16
381	ENSSSCG00000014326	KIF20A	Uncharacterized protein [Source:UniProtKB/TrEMBL;Acc:F1RH90]	8.08169	2.05941	6.46e-16
382	ENSSSCG00000011426	POC1A	Uncharacterized protein [Source:UniProtKB/TrEMBL;Acc:F1SIZ2]	4.33995	2.17951	6.97e-16
383	ENSSSCG00000017342	KIF18B	Uncharacterized protein [Source:UniProtKB/TrEMBL;Acc:F1RR03]	1.76806	2.14795	7.51e-16
384	ENSSSCG00000002855	CCNE1	Uncharacterized protein [Source:UniProtKB/TrEMBL;Acc:F1RNY7]	2.01877	2.27723	7.92e-16
385	ENSSSCG00000026608	HTRA4	Uncharacterized protein [Source:UniProtKB/TrEMBL;Acc:I3L7K4]	220.184	-2.58878	8.17e-16
386	ENSSSCG00000029812	0	Uncharacterized protein [Source:UniProtKB/TrEMBL;Acc:I3LRL7]	6.86779	-2.70199	8.26e-16
387	ENSSSCG00000022309	GPR34	Uncharacterized protein [Source:UniProtKB/TrEMBL;Acc:I3LGG4]	31.3488	-2.52121	1.06e-15
388	ENSSSCG00000029573	NASP	Uncharacterized protein [Source:UniProtKB/TrEMBL;Acc:I3LRP1]	11.8537	2.17811	1.08e-15
389	ENSSSCG00000011723	MME	Neprilysin [Source:UniProtKB/TrEMBL;Acc:F1SJM4]	16.7077	-2.67277	1.17e-15
390	ENSSSCG00000023594	RARRES2	retinoic acid receptor responder protein 2 [Source:RefSeq peptide;Acc:NP_001116658]	199.426	-2.57769	1.23e-15
391	ENSSSCG00000015901	GRB14	Uncharacterized protein [Source:UniProtKB/TrEMBL;Acc:F1RPN5]	5.35605	-2.72598	1.26e-15
392	ENSSSCG00000011798	DNAJB11	dnaJ homolog subfamily B member 11 [Source:RefSeq peptide;Acc:NP_001231275]	25.7859	2.16856	1.28e-15
393	ENSSSCG00000011400	SEMA3B	Uncharacterized protein [Source:UniProtKB/TrEMBL;Acc:F1SPP4]	64.5639	-2.53261	1.3e-15
394	ENSSSCG00000007227	ID1	DNA-binding protein inhibitor ID-1	34.6649	2.16086	1.43e-15
395	ENSSSCG00000022429	KAZALD1	Kazal-type serine protease inhibitor domain-containing protein 1	15.0649	-2.5082	1.6e-15
396	ENSSSCG00000008010	CHTF18	Uncharacterized protein [Source:UniProtKB/TrEMBL;Acc:F1RG33]	1.54216	2.19217	1.62e-15
397	ENSSSCG00000015453	PDIA4	Uncharacterized protein [Source:UniProtKB/TrEMBL;Acc:F1SAD9]	88.584	2.14071	1.79e-15
398	ENSSSCG00000000180	FKBP11	Peptidyl-prolyl cis-trans isomerase [Source:UniProtKB/TrEMBL;Acc:F1SPN1]	79.5872	2.14905	1.79e-15
399	ENSSSCG00000027023	KIAA1199	Uncharacterized protein [Source:UniProtKB/TrEMBL;Acc:I3LF58]	1.31551	2.2798	1.82e-15
400	ENSSSCG00000010896	ASPM	Uncharacterized protein [Source:UniProtKB/TrEMBL;Acc:F1S640]	1.77717	2.02483	1.93e-15
401	ENSSSCG00000023142	GAMT	Uncharacterized protein [Source:UniProtKB/TrEMBL;Acc:I3LIA4]	20.3128	-2.60378	2.14e-15
402	ENSSSCG00000013418	CFD	Complement factor D	631.79	-2.38924	2.64e-15
403	ENSSSCG00000021529	KLF11	Krueppel-like factor 11	6.91407	-2.61763	2.8e-15
404	ENSSSCG00000007379	WISP2	Uncharacterized protein [Source:UniProtKB/TrEMBL;Acc:F1SDR9]	28.6993	-2.55476	2.81e-15
405	ENSSSCG00000015268	FMO1	Dimethylaniline monooxygenase [N-oxide-forming] 1 [Source:UniProtKB/Swiss-Prot;Acc:P16549]	36.0874	-2.60751	2.82e-15
406	ENSSSCG00000003128	LIG1	DNA ligase [Source:UniProtKB/TrEMBL;Acc:F1RL99]	4.74218	2.16146	2.89e-15
407	ENSSSCG00000000837	CHST11	Uncharacterized protein [Source:UniProtKB/TrEMBL;Acc:F1SG44]	1.5615	2.22143	2.9e-15
408	ENSSSCG00000008677	TACC3	Uncharacterized protein [Source:UniProtKB/TrEMBL;Acc:F1S8S7]	4.36239	2.11535	2.98e-15
409	ENSSSCG00000002663	GINS2	DNA replication complex GINS protein PSF2 [Source:UniProtKB/TrEMBL;Acc:F1S6I3]	4.58092	2.19134	3.11e-15
410	ENSSSCG00000014575	SCUBE2	Uncharacterized protein [Source:UniProtKB/TrEMBL;Acc:F1RNJ7]	5.92723	-2.5319	3.19e-15
411	ENSSSCG00000001837	FANCI	Uncharacterized protein [Source:UniProtKB/TrEMBL;Acc:F1SK25]	3.08854	2.14228	3.44e-15
412	ENSSSCG00000007678	0	Uncharacterized protein [Source:UniProtKB/TrEMBL;Acc:F1RKG4]	1.57637	2.24126	3.52e-15
413	ENSSSCG00000023611	TN-X	Uncharacterized protein [Source:UniProtKB/TrEMBL;Acc:F1RQ85]	156.264	-2.53544	3.55e-15
414	ENSSSCG00000022228	0	Uncharacterized protein [Source:UniProtKB/TrEMBL;Acc:I3L6C6]	10.0907	-2.58848	3.86e-15
415	ENSSSCG00000008147	FHL2	Uncharacterized protein [Source:UniProtKB/TrEMBL;Acc:F1SU18]	4.7932	2.07726	4.06e-15
416	ENSSSCG00000008142	C2ORF40	Augurin	37.5066	-2.55022	4.28e-15
417	ENSSSCG00000003506	PINK1	Uncharacterized protein [Source:UniProtKB/TrEMBL;Acc:F1SU10]	67.4387	-2.51446	4.52e-15
418	ENSSSCG00000028481	CALCOCO1	Uncharacterized protein [Source:UniProtKB/TrEMBL;Acc:I3LSQ0]	51.961	-2.50943	4.71e-15
419	ENSSSCG00000021165	ADRB2	beta-2 adrenergic receptor [Source:RefSeq peptide;Acc:NP_001121908]	14.9042	-2.59323	5.04e-15
420	ENSSSCG00000014310	CXCL14	C-X-C motif chemokine 14 [Source:RefSeq peptide;Acc:NP_001231057]	141.356	2.05908	5.08e-15
421	ENSSSCG00000025344	PHC2	Uncharacterized protein [Source:UniProtKB/TrEMBL;Acc:I3LEW6]	30.6424	2.10649	5.17e-15
422	ENSSSCG00000017472	IGFBP4	insulin-like growth factor-binding protein 4 precursor [Source:RefSeq peptide;Acc:NP_001116601]	136.127	2.09932	5.96e-15
423	ENSSSCG00000026784	LMNB2	Uncharacterized protein [Source:UniProtKB/TrEMBL;Acc:I3LC25]	11.437	2.09399	6.22e-15
424	ENSSSCG00000012823	DKC1	H/ACA ribonucleoprotein complex subunit 4 [Source:RefSeq peptide;Acc:NP_001136140]	14.7819	2.12378	6.3e-15
425	ENSSSCG00000012745	0	Uncharacterized protein [Source:UniProtKB/TrEMBL;Acc:F1RQ19]	1.27184	2.19066	7.38e-15
426	ENSSSCG00000014087	0	Uncharacterized protein [Source:UniProtKB/TrEMBL;Acc:F1S2H8]	7.70716	-2.65432	7.58e-15
427	ENSSSCG00000011449	GNL3	Uncharacterized protein [Source:UniProtKB/TrEMBL;Acc:F1SH97]	17.3974	2.11873	8.23e-15
428	ENSSSCG00000010576	NOLC1	Uncharacterized protein [Source:UniProtKB/TrEMBL;Acc:F1S8T1]	18.4749	2.11548	8.71e-15
429	ENSSSCG00000025712	MFAP4	Uncharacterized protein [Source:UniProtKB/TrEMBL;Acc:I3LLY9]	109.538	-2.51213	8.75e-15
430	ENSSSCG00000020152	SNORA48	Small nucleolar RNA SNORA48 [Source:RFAM;Acc:RF00554]	2.81892	2.58491	8.81e-15
431	ENSSSCG00000026123	IGFBP2	Insulin-like growth factor-binding protein 2	177.048	-2.53584	8.86e-15
432	ENSSSCG00000030790	TMP-CH242-74M17.6	0	307.406	-2.36588	8.95e-15
433	ENSSSCG00000004947	LCTL	Uncharacterized protein [Source:UniProtKB/TrEMBL;Acc:F1SJJ3]	1.23496	2.18115	9.58e-15
434	ENSSSCG00000025238	SHOX2	Short stature homeobox protein 2	72.0349	-2.49001	1.02e-14
435	ENSSSCG00000026023	0	Uncharacterized protein [Source:UniProtKB/TrEMBL;Acc:I3LBQ0]	7.84785	-2.6371	1.02e-14
436	ENSSSCG00000023336	METTL21A	Uncharacterized protein [Source:UniProtKB/TrEMBL;Acc:I3LJY2]	6.01145	2.10737	1.04e-14
437	ENSSSCG00000015481	MYOC	myocilin [Source:RefSeq peptide;Acc:NP_999151]	19.1265	-2.4764	1.05e-14
438	ENSSSCG00000026478	PADI2	Uncharacterized protein [Source:UniProtKB/TrEMBL;Acc:I3LNE4]	9.12976	-2.53666	1.06e-14
439	ENSSSCG00000002727	IL34	Uncharacterized protein [Source:UniProtKB/TrEMBL;Acc:F1S3F1]	45.8087	-2.57093	1.21e-14
440	ENSSSCG00000015771	NEIL3	Uncharacterized protein [Source:UniProtKB/TrEMBL;Acc:F1RT18]	1.40634	2.14079	1.25e-14
441	ENSSSCG00000015106	HYOU1	Uncharacterized protein [Source:UniProtKB/TrEMBL;Acc:F1SAI8]	30.8206	2.07498	1.31e-14
442	ENSSSCG00000010137	RANBP1	ran-specific GTPase-activating protein [Source:RefSeq peptide;Acc:NP_001171999]	55.5585	2.10729	1.32e-14
443	ENSSSCG00000006481	GPATCH4	G patch domain-containing protein 4 [Source:RefSeq peptide;Acc:NP_001230282]	10.7493	2.11992	1.36e-14
444	ENSSSCG00000024602	0	Uncharacterized protein [Source:UniProtKB/TrEMBL;Acc:I3L7F5]	16.4324	-2.61366	1.39e-14
445	ENSSSCG00000005994	SNTB1	Uncharacterized protein [Source:UniProtKB/TrEMBL;Acc:F1S288]	8.12568	-2.48311	1.4e-14
446	ENSSSCG00000020906	TNFSF10	tumor necrosis factor ligand superfamily member 10 [Source:RefSeq peptide;Acc:NP_001019867]	61.6749	-2.49151	1.46e-14
447	ENSSSCG00000023888	GPX7	Glutathione peroxidase [Source:UniProtKB/TrEMBL;Acc:I3L856]	26.3769	2.08404	1.55e-14
448	ENSSSCG00000002554	PLD4	Uncharacterized protein [Source:UniProtKB/TrEMBL;Acc:F1S9V1]	24.3425	-2.44365	1.62e-14
449	ENSSSCG00000027824	0	Uncharacterized protein [Source:UniProtKB/TrEMBL;Acc:I3L9G2]	6.39546	-2.73146	1.77e-14
450	ENSSSCG00000003403	APITD1	centromere protein S [Source:RefSeq peptide;Acc:NP_001191864]	12.6504	2.07545	1.97e-14
451	ENSSSCG00000014164	MCTP1	Uncharacterized protein [Source:UniProtKB/TrEMBL;Acc:F1RNV9]	11.4158	-2.52796	1.97e-14
452	ENSSSCG00000015884	CD302	CD302 antigen [Source:UniProtKB/Swiss-Prot;Acc:A8WH75]	43.8444	-2.44684	2.14e-14
453	ENSSSCG00000011664	RBP1	retinol-binding protein 1 [Source:RefSeq peptide;Acc:NP_001026959]	148.205	-2.43674	2.7e-14
454	ENSSSCG00000015717	C1QL2	Uncharacterized protein [Source:UniProtKB/TrEMBL;Acc:F1RY08]	1.5414	2.29945	2.73e-14
455	ENSSSCG00000001429	TNXB	tenascin-X [Source:RefSeq peptide;Acc:NP_001116676]	35.2618	-2.4649	2.74e-14
456	ENSSSCG00000015063	CADM1	Uncharacterized protein [Source:UniProtKB/TrEMBL;Acc:F1SJV2]	35.1175	-2.4881	2.81e-14
457	ENSSSCG00000009565	GAS6	Uncharacterized protein [Source:UniProtKB/TrEMBL;Acc:F1RN32]	76.4839	-2.41512	3.03e-14
458	ENSSSCG00000002760	NIP7	60S ribosome subunit biogenesis protein NIP7 homolog [Source:UniProtKB/Swiss-Prot;Acc:Q56P27]	5.28056	2.07733	3.09e-14
459	ENSSSCG00000016129	GPR1	G-protein coupled receptor 1	145.959	-2.37283	3.14e-14
460	ENSSSCG00000008599	0	Uncharacterized protein [Source:UniProtKB/TrEMBL;Acc:F1SCU8]	5.597	-2.52381	3.39e-14
461	ENSSSCG00000026507	0	Uncharacterized protein [Source:UniProtKB/TrEMBL;Acc:I3LKC9]	17.7923	-2.51305	3.43e-14
462	ENSSSCG00000021886	CSF1R	Uncharacterized protein [Source:UniProtKB/TrEMBL;Acc:I3LCZ6]	26.4533	-2.46351	3.48e-14
463	ENSSSCG00000002444	FBLN5	Uncharacterized protein [Source:UniProtKB/TrEMBL;Acc:F1SD87]	31.0218	-2.42298	3.55e-14
464	ENSSSCG00000000606	MGP	Matrix Gla protein	3430.93	-2.32333	3.56e-14
465	ENSSSCG00000026635	0	Uncharacterized protein [Source:UniProtKB/TrEMBL;Acc:I3L5Z2]	4.05559	2.0514	3.59e-14
466	ENSSSCG00000000551	ARNTL2	Uncharacterized protein [Source:UniProtKB/TrEMBL;Acc:F1SG81]	2.12267	2.07147	3.93e-14
467	ENSSSCG00000001427	C4A	complement C4 [Source:RefSeq peptide;Acc:NP_001116561]	279.326	-2.4345	3.98e-14
468	ENSSSCG00000023176	TROAP	Uncharacterized protein [Source:UniProtKB/TrEMBL;Acc:I3L9K2]	2.13817	1.99357	4.35e-14
469	ENSSSCG00000000727	CCND2	G1/S-specific cyclin-D2 [Source:UniProtKB/Swiss-Prot;Acc:Q8WNW2]	4.39041	2.13397	5.07e-14
470	ENSSSCG00000002662	C16ORF74	Uncharacterized protein [Source:UniProtKB/TrEMBL;Acc:F1S6I4]	19.116	-2.68104	5.5e-14
471	ENSSSCG00000023296	CENPE	Uncharacterized protein [Source:UniProtKB/TrEMBL;Acc:I3LRD3]	1.74313	1.96555	5.63e-14
472	ENSSSCG00000025003	0	Uncharacterized protein [Source:UniProtKB/TrEMBL;Acc:I3L742]	7.96464	2.04388	5.79e-14
473	ENSSSCG00000028695	TMSB15A	Uncharacterized protein [Source:UniProtKB/TrEMBL;Acc:I3LAC8]	16.3897	2.0789	5.91e-14
474	ENSSSCG00000002506	VRK1	serine/threonine-protein kinase VRK1 [Source:RefSeq peptide;Acc:NP_001230617]	7.7157	2.06537	6.12e-14
475	ENSSSCG00000006832	PSRC1	Uncharacterized protein [Source:UniProtKB/TrEMBL;Acc:F1S5Z6]	1.58316	2.05687	6.15e-14
476	ENSSSCG00000020173	SCARNA23	Small Cajal body specific RNA 23 [Source:RFAM;Acc:RF00427]	3.25386	2.42251	6.16e-14
477	ENSSSCG00000013455	IZUMO4	Uncharacterized protein [Source:UniProtKB/TrEMBL;Acc:F1S8I7]	19.0149	-2.45371	6.54e-14
478	ENSSSCG00000004946	ZWILCH	Uncharacterized protein [Source:UniProtKB/TrEMBL;Acc:F1SJJ4]	4.83161	2.06526	7.52e-14
479	ENSSSCG00000011211	C-ERBA-B1	Uncharacterized protein [Source:UniProtKB/TrEMBL;Acc:F1RS47]	11.0149	-2.35913	8.13e-14
480	ENSSSCG00000020808	0	Uncharacterized protein [Source:UniProtKB/TrEMBL;Acc:I3L9J4]	24.5057	2.01682	8.46e-14
481	ENSSSCG00000023520	PCSK5	Uncharacterized protein [Source:UniProtKB/TrEMBL;Acc:I3L731]	5.52148	2.0309	8.81e-14
482	ENSSSCG00000029889	CST3	Cystatin-C	3268.22	-2.31956	8.85e-14
483	ENSSSCG00000012557	NUP62CL	Uncharacterized protein [Source:UniProtKB/TrEMBL;Acc:F1RXK7]	1.41007	2.07088	8.93e-14
484	ENSSSCG00000029684	0	Uncharacterized protein [Source:UniProtKB/TrEMBL;Acc:I3LC47]	22.9893	-2.40705	9.59e-14
485	ENSSSCG00000010853	EPHX1	Epoxide hydrolase 1 [Source:UniProtKB/Swiss-Prot;Acc:P79381]	31.3492	-2.40133	1.08e-13
486	ENSSSCG00000026140	S100B	Protein S100-B	45.5504	-2.39949	1.16e-13
487	ENSSSCG00000010575	PPRC1	Uncharacterized protein [Source:UniProtKB/TrEMBL;Acc:F1S8T2]	7.96347	1.98546	1.16e-13
488	ENSSSCG00000009334	HSPH1	heat shock protein 105 kDa [Source:RefSeq peptide;Acc:NP_001090973]	14.0434	1.98246	1.2e-13
489	ENSSSCG00000000849	HSP90B1	endoplasmin precursor [Source:RefSeq peptide;Acc:NP_999268]	203.541	1.99961	1.22e-13
490	ENSSSCG00000016048	C2ORF88	Uncharacterized protein [Source:UniProtKB/TrEMBL;Acc:F1SN53]	9.39645	-2.84558	1.27e-13
491	ENSSSCG00000020789	0	Uncharacterized protein [Source:UniProtKB/TrEMBL;Acc:I3LAU1]	7.04311	-2.63035	1.32e-13
492	ENSSSCG00000017649	0	Uncharacterized protein [Source:UniProtKB/TrEMBL;Acc:F1S259]	19.4735	2.02734	1.39e-13
493	ENSSSCG00000004313	SRSF12	splicing factor, arginine/serine-rich 13B [Source:RefSeq peptide;Acc:NP_001182527]	2.7025	2.06391	1.4e-13
494	ENSSSCG00000027720	0	0	2.31284	2.84	1.44e-13
495	ENSSSCG00000022101	PIGBRCA1	Uncharacterized protein [Source:UniProtKB/TrEMBL;Acc:I3L7C9]	2.18046	2.0221	1.46e-13
496	ENSSSCG00000008211	0	Uncharacterized protein [Source:UniProtKB/TrEMBL;Acc:F1SVD9]	9.56729	-2.43681	1.54e-13
497	ENSSSCG00000011299	CLEC3B	Tetranectin	599.144	-2.34234	1.55e-13
498	ENSSSCG00000005601	HSPA5	78 kDa glucose-regulated protein [Source:UniProtKB/TrEMBL;Acc:F1RS36]	247.621	2.00263	1.62e-13
499	ENSSSCG00000006475	IQGAP3	Uncharacterized protein [Source:UniProtKB/TrEMBL;Acc:F1RP39]	2.43953	1.96879	1.68e-13
500	ENSSSCG00000016396	0	tumor necrosis factor-inducible gene 6 protein [Source:RefSeq peptide;Acc:NP_001153079]	8.41156	2.01046	1.69e-13
501	ENSSSCG00000013766	IL27RA	interleukin 27 receptor, alpha [Source:RefSeq peptide;Acc:NP_001230813]	4.22401	1.96523	1.84e-13
502	ENSSSCG00000017129	RAB40B	RAB40B, member RAS oncogene family [Source:HGNC Symbol;Acc:18284]	9.34386	-2.5048	1.85e-13
503	ENSSSCG00000015739	SCTR	Uncharacterized protein [Source:UniProtKB/TrEMBL;Acc:F1RXW8]	10.7719	-2.52115	1.92e-13
504	ENSSSCG00000007746	CCT6	T-complex protein 1 subunit zeta [Source:UniProtKB/TrEMBL;Acc:F1RIU3]	7.52262	2.08518	2.09e-13
505	ENSSSCG00000016441	ABCF2	Uncharacterized protein [Source:UniProtKB/TrEMBL;Acc:F1SSL4]	15.0859	1.98048	2.1e-13
506	ENSSSCG00000002889	SBSN	Uncharacterized protein [Source:UniProtKB/TrEMBL;Acc:F1RM73]	22.038	-2.39418	2.11e-13
507	ENSSSCG00000016998	NPM1	Uncharacterized protein [Source:UniProtKB/TrEMBL;Acc:F1RRY2]	254.058	1.99677	2.12e-13
508	ENSSSCG00000016174	FN1	Fibronectin	4518.64	-2.4168	2.14e-13
509	ENSSSCG00000003490	MRTO4	mRNA turnover 4 homolog [Source:RefSeq peptide;Acc:NP_001230644]	28.3618	2.0151	2.2e-13
510	ENSSSCG00000014031	HNRNPAB	Uncharacterized protein [Source:UniProtKB/TrEMBL;Acc:F1S420]	22.996	2.01257	2.36e-13
511	ENSSSCG00000011804	RFC4	Uncharacterized protein [Source:UniProtKB/TrEMBL;Acc:F1SFI3]	10.0605	2.04203	2.42e-13
512	ENSSSCG00000001794	ADAMTSL3	Uncharacterized protein [Source:UniProtKB/TrEMBL;Acc:F1RIB9]	10.3828	-2.58383	2.5e-13
513	ENSSSCG00000025106	0	Uncharacterized protein [Source:UniProtKB/TrEMBL;Acc:I3L5P4]	8.97882	-2.32378	2.57e-13
514	ENSSSCG00000023542	0	0	14.8742	-2.35164	2.61e-13
515	ENSSSCG00000016343	TWIST2	Uncharacterized protein [Source:UniProtKB/TrEMBL;Acc:F2Z5R9]	2.78239	2.06187	2.76e-13
516	ENSSSCG00000025669	0	Uncharacterized protein [Source:UniProtKB/TrEMBL;Acc:I3LAF6]	22.3828	-2.40988	2.78e-13
517	ENSSSCG00000019396	SNORA36	Small nucleolar RNA SNORA36 family [Source:RFAM;Acc:RF00340]	10.454	2.14922	2.78e-13
518	ENSSSCG00000010445	ANKRD22	Uncharacterized protein [Source:UniProtKB/TrEMBL;Acc:F1SCY9]	7.25861	-2.37561	2.87e-13
519	ENSSSCG00000022203	PCSK6	Uncharacterized protein [Source:UniProtKB/TrEMBL;Acc:I3L8I1]	60.1201	-2.29401	3.25e-13
520	ENSSSCG00000001493	PRIM2	DNA primase large subunit [Source:RefSeq peptide;Acc:NP_001231093]	4.88218	2.02089	3.62e-13
521	ENSSSCG00000011641	SLCO2A1	solute carrier organic anion transporter family member 2A1 [Source:RefSeq peptide;Acc:NP_001116667]	6.40783	1.94359	3.63e-13
522	ENSSSCG00000006761	DCLRE1B	Uncharacterized protein [Source:UniProtKB/TrEMBL;Acc:F1SBR3]	2.93252	1.98792	3.63e-13
523	ENSSSCG00000010950	0	Uncharacterized protein [Source:UniProtKB/TrEMBL;Acc:F1S4J4]	13.0161	-2.36395	3.69e-13
524	ENSSSCG00000016792	FAM134B	Uncharacterized protein [Source:UniProtKB/TrEMBL;Acc:F1SRM3]	13.2852	-2.30266	3.72e-13
525	ENSSSCG00000026022	TUBB6	tubulin, beta 6 class V [Source:HGNC Symbol;Acc:20776]	46.3578	1.99056	4.33e-13
526	ENSSSCG00000000029	SCUBE1	Uncharacterized protein [Source:UniProtKB/TrEMBL;Acc:F1SJS3]	24.9434	-2.26225	5.2e-13
527	ENSSSCG00000013336	CCDC34	Uncharacterized protein [Source:UniProtKB/TrEMBL;Acc:F1SGM4]	4.52492	1.94447	5.47e-13
528	ENSSSCG00000029381	0	Uncharacterized protein [Source:UniProtKB/TrEMBL;Acc:I3LEY0]	3.16293	1.94155	5.47e-13
529	ENSSSCG00000023861	PFAS	Uncharacterized protein [Source:UniProtKB/TrEMBL;Acc:I3L712]	1.27043	2.0019	5.49e-13
530	ENSSSCG00000006588	S100A9	S100 calcium binding protein A9 [Source:HGNC Symbol;Acc:10499]	8.23378	2.04308	5.64e-13
531	ENSSSCG00000005785	0	Uncharacterized protein [Source:UniProtKB/TrEMBL;Acc:F1RZ92]	148.371	-2.25048	5.8e-13
532	ENSSSCG00000019224	SNORD93	Small nucleolar RNA SNORD93 [Source:RFAM;Acc:RF00606]	4.65726	2.4443	5.96e-13
533	ENSSSCG00000011731	SMC4	Structural maintenance of chromosomes protein [Source:UniProtKB/TrEMBL;Acc:F1SH51]	13.4485	1.91683	6.02e-13
534	ENSSSCG00000000895	SNRPF	small nuclear ribonucleoprotein polypeptide F [Source:RefSeq peptide;Acc:NP_001177142]	36.341	1.982	6.09e-13
535	ENSSSCG00000026302	MKI67	Uncharacterized protein [Source:UniProtKB/TrEMBL;Acc:I3LF70]	2.10697	1.88961	6.21e-13
536	ENSSSCG00000001932	HNRNPAB	Uncharacterized protein [Source:UniProtKB/TrEMBL;Acc:F1SHL4]	18.5533	1.98724	6.36e-13
537	ENSSSCG00000006988	PDGFRL	Uncharacterized protein [Source:UniProtKB/TrEMBL;Acc:F1SET2]	89.2274	-2.31405	6.67e-13
538	ENSSSCG00000026279	DAPK1	Uncharacterized protein [Source:UniProtKB/TrEMBL;Acc:I3LU37]	10.9057	-2.3422	6.69e-13
539	ENSSSCG00000017062	TIMD4	Uncharacterized protein [Source:UniProtKB/TrEMBL;Acc:F1RQD2]	66.5164	-2.21817	6.84e-13
540	ENSSSCG00000015496	CENPL	Uncharacterized protein [Source:UniProtKB/TrEMBL;Acc:F1S730]	1.53839	2.03954	7.59e-13
541	ENSSSCG00000023444	MTHFD2	methylenetetrahydrofolate dehydrogenase (NADP+ dependent) 2, methenyltetrahydrofolate cyclohydrolase [Source:HGNC Symbol;Acc:7434]	12.141	1.98408	7.75e-13
542	ENSSSCG00000025531	SSPN	Uncharacterized protein [Source:UniProtKB/TrEMBL;Acc:F1SG75]	36.7327	-2.33726	8.07e-13
543	ENSSSCG00000000738	C12ORF32	Uncharacterized protein [Source:UniProtKB/TrEMBL;Acc:F1SKA1]	5.26211	1.95146	8.2e-13
544	ENSSSCG00000008942	DCK	Uncharacterized protein [Source:UniProtKB/TrEMBL;Acc:F1RUN9]	4.06521	1.96593	8.58e-13
545	ENSSSCG00000013092	PGA	Pepsin A [Source:UniProtKB/Swiss-Prot;Acc:P00791]	23.153	-2.34046	8.81e-13
546	ENSSSCG00000027119	SELRC1	Sel1 repeat containing 1 [Source:HGNC Symbol;Acc:25716]	2.97656	1.98421	9.22e-13
547	ENSSSCG00000027198	PDK2	Uncharacterized protein [Source:UniProtKB/TrEMBL;Acc:I3LQV5]	16.7564	-2.25713	9.66e-13
548	ENSSSCG00000023452	GINS4	Uncharacterized protein [Source:UniProtKB/TrEMBL;Acc:F1SE31]	3.67211	1.95078	1.01e-12
549	ENSSSCG00000026405	0	Uncharacterized protein [Source:UniProtKB/TrEMBL;Acc:I3LHD5]	7.88098	-3.04289	1.02e-12
550	ENSSSCG00000014875	CAPN5	Uncharacterized protein [Source:UniProtKB/TrEMBL;Acc:F1SUK6]	10.6132	-2.28048	1.21e-12
551	ENSSSCG00000007586	FSCN1	fascin [Source:RefSeq peptide;Acc:NP_001139772]	1.33372	1.92951	1.25e-12
552	ENSSSCG00000014088	IQGAP2	Uncharacterized protein [Source:UniProtKB/TrEMBL;Acc:F1S2H7]	19.0593	-2.26397	1.39e-12
553	ENSSSCG00000004149	NHSL1	Uncharacterized protein [Source:UniProtKB/TrEMBL;Acc:F1S6X9]	7.57263	-2.24049	1.42e-12
554	ENSSSCG00000019755	SNORD77	Small nucleolar RNA SNORD77 [Source:RFAM;Acc:RF00591]	19.1057	2.02626	1.44e-12
555	ENSSSCG00000028821	SASS6	Uncharacterized protein [Source:UniProtKB/TrEMBL;Acc:I3L5C1]	1.9103	1.94514	1.45e-12
556	ENSSSCG00000020846	SCARA3	Uncharacterized protein [Source:UniProtKB/TrEMBL;Acc:I3LPS0]	243.812	-2.27729	1.53e-12
557	ENSSSCG00000003524	C1QA	Complement C1q subcomponent subunit A	1775.73	-2.16333	1.58e-12
558	ENSSSCG00000012699	FHL1C	four and a half LIM domains 1 protein, isoform C [Source:RefSeq peptide;Acc:NP_999540]	184.648	-2.19442	1.6e-12
559	ENSSSCG00000026681	0	Uncharacterized protein [Source:UniProtKB/TrEMBL;Acc:I3LAB8]	5.57353	-2.47923	1.72e-12
560	ENSSSCG00000030823	CH242-184K22.3	0	8.42566	1.89401	1.77e-12
561	ENSSSCG00000011453	ITIH4	inter-alpha-trypsin inhibitor heavy chain H4 [Source:RefSeq peptide;Acc:NP_001001537]	8.21625	-2.38085	1.9e-12
562	ENSSSCG00000003593	NKAIN1	Uncharacterized protein [Source:UniProtKB/TrEMBL;Acc:F1STL0]	1.28871	1.98676	2.04e-12
563	ENSSSCG00000011727	PTX3	Uncharacterized protein [Source:UniProtKB/TrEMBL;Acc:F1SJM0]	11.8443	1.87636	2.23e-12
564	ENSSSCG00000009775	CDK2AP1	cyclin-dependent kinase 2-associated protein 1 [Source:RefSeq peptide;Acc:NP_001177095]	86.7355	1.88928	2.31e-12
565	ENSSSCG00000013637	QTRT1	Queuine tRNA-ribosyltransferase [Source:UniProtKB/TrEMBL;Acc:F1S586]	5.66171	1.94019	2.4e-12
566	ENSSSCG00000007278	AHCY	Adenosylhomocysteinase [Source:UniProtKB/Swiss-Prot;Acc:Q710C4]	22.8794	1.91353	2.46e-12
567	ENSSSCG00000009746	RAN	Uncharacterized protein [Source:UniProtKB/TrEMBL;Acc:F1RFQ7]	74.496	1.90074	2.49e-12
568	ENSSSCG00000020907	GAR1	Uncharacterized protein [Source:UniProtKB/TrEMBL;Acc:I3LVQ6]	2.9707	1.93466	2.49e-12
569	ENSSSCG00000016929	PDE4D	Uncharacterized protein [Source:UniProtKB/TrEMBL;Acc:F1SKX3]	1.68045	1.93704	2.51e-12
570	ENSSSCG00000014441	CSF1R	Uncharacterized protein [Source:UniProtKB/TrEMBL;Acc:F1RL77]	56.1905	-2.17662	2.53e-12
571	ENSSSCG00000021848	VARS	Uncharacterized protein [Source:UniProtKB/TrEMBL;Acc:I3LDG9]	7.77701	1.92532	2.6e-12
572	ENSSSCG00000021687	ABI3BP	ABI family, member 3 (NESH) binding protein [Source:HGNC Symbol;Acc:17265]	7.20488	-2.79342	2.82e-12
573	ENSSSCG00000010948	CTSL1	cathepsin L1 [Source:HGNC Symbol;Acc:2537]	78.7738	2.00457	2.94e-12
574	ENSSSCG00000007554	ZFAND2A	Uncharacterized protein [Source:UniProtKB/TrEMBL;Acc:F1RIW7]	6.75306	1.94829	3.09e-12
575	ENSSSCG00000009373	SLC25A15	solute carrier family 25 (mitochondrial carrier; ornithine transporter) member 15 [Source:RefSeq peptide;Acc:NP_001230839]	3.78113	1.90598	3.26e-12
576	ENSSSCG00000029140	CCL24	chemokine ligand 24-like protein [Source:RefSeq peptide;Acc:NP_001154906]	36.9033	-2.19688	3.5e-12
577	ENSSSCG00000012841	ATGL	patatin-like phospholipase domain-containing protein 2 [Source:RefSeq peptide;Acc:NP_001092075]	52.3576	-2.19005	3.55e-12
578	ENSSSCG00000023868	C3AR1	C3a anaphylatoxin chemotactic receptor	70.8935	-2.21841	3.58e-12
579	ENSSSCG00000000182	WNT10B	Protein Wnt [Source:UniProtKB/TrEMBL;Acc:F1SPM9]	12.0215	-2.19857	3.69e-12
580	ENSSSCG00000028833	LDLR	Low-density lipoprotein receptor [Source:UniProtKB/Swiss-Prot;Acc:Q28832]	17.378	1.94786	3.72e-12
581	ENSSSCG00000029097	RCC1	Uncharacterized protein [Source:UniProtKB/TrEMBL;Acc:I3LT85]	5.04398	1.8829	4.02e-12
582	ENSSSCG00000012229	CYBB	cytochrome b-245 heavy chain [Source:RefSeq peptide;Acc:NP_999208]	61.7899	-2.21465	4.1e-12
583	ENSSSCG00000000038	CYB5R3	NADH-cytochrome b5 reductase 3 [Source:UniProtKB/TrEMBL;Acc:F1SJQ5]	287.287	-2.20164	4.16e-12
584	ENSSSCG00000007391	MATN4	Matrilin-4	11.0614	-2.2684	4.48e-12
585	ENSSSCG00000012364	VSIG4	V-set and immunoglobulin domain-containing protein 4 [Source:RefSeq peptide;Acc:NP_001231031]	112.904	-2.15988	4.52e-12
586	ENSSSCG00000005786	SNRPA1	Uncharacterized protein [Source:UniProtKB/TrEMBL;Acc:F1RWS8]	21.6716	1.91564	4.52e-12
587	ENSSSCG00000022879	KDELR2	ER lumen protein retaining receptor [Source:UniProtKB/TrEMBL;Acc:I3L591]	62.3814	1.86929	4.74e-12
588	ENSSSCG00000016702	HOXA6	Uncharacterized protein [Source:UniProtKB/TrEMBL;Acc:F1SHT3]	12.6369	-2.31244	5.06e-12
589	ENSSSCG00000028791	0	Uncharacterized protein [Source:UniProtKB/TrEMBL;Acc:I3LHZ4]	8.49143	-2.30225	5.32e-12
590	ENSSSCG00000002802	GINS3	DNA replication complex GINS protein PSF3 [Source:RefSeq peptide;Acc:NP_001231261]	3.24039	1.91984	5.57e-12
591	ENSSSCG00000025486	MDH2	malate dehydrogenase, mitochondrial [Source:RefSeq peptide;Acc:NP_001231082]	8.37925	1.91035	5.59e-12
592	ENSSSCG00000017939	EIF5AL1	Uncharacterized protein [Source:UniProtKB/TrEMBL;Acc:F2Z5M3]	174.839	1.87218	5.66e-12
593	ENSSSCG00000022128	MXI1	Uncharacterized protein [Source:UniProtKB/TrEMBL;Acc:I3LDS9]	14.5475	-2.13037	5.67e-12
594	ENSSSCG00000020754	CD3EAP	Uncharacterized protein [Source:UniProtKB/TrEMBL;Acc:I3LDT1]	11.0027	1.89978	5.73e-12
595	ENSSSCG00000006578	S100A4	Protein S100-A4	180.79	-2.20644	5.75e-12
596	ENSSSCG00000005638	LCN2	neutrophil gelatinase-associated lipocalin [Source:RefSeq peptide;Acc:NP_001231339]	29.5695	1.83447	5.82e-12
597	ENSSSCG00000008508	FAM98A	Uncharacterized protein [Source:UniProtKB/TrEMBL;Acc:F1S408]	15.7613	1.84514	5.87e-12
598	ENSSSCG00000026445	0	Uncharacterized protein [Source:UniProtKB/TrEMBL;Acc:I3LJA9]	11.8462	-2.33512	5.96e-12
599	ENSSSCG00000018964	SNORA67	Small nucleolar RNA SNORA67 [Source:RFAM;Acc:RF00272]	6.31934	2.13849	6.04e-12
600	ENSSSCG00000009975	EMID1	Uncharacterized protein [Source:UniProtKB/TrEMBL;Acc:F1RFI7]	25.454	-2.1863	6.05e-12
601	ENSSSCG00000023880	RRP8	Uncharacterized protein [Source:UniProtKB/TrEMBL;Acc:I3LPL4]	2.3009	1.8672	6.09e-12
602	ENSSSCG00000012950	RIN1	Uncharacterized protein [Source:UniProtKB/TrEMBL;Acc:F1RU47]	1.62133	1.96684	6.45e-12
603	ENSSSCG00000015281	PLEKHA6	Uncharacterized protein [Source:UniProtKB/TrEMBL;Acc:F1S376]	7.43219	-2.26478	6.63e-12
604	ENSSSCG00000019358	SNORA21	Small nucleolar RNA SNORA21 [Source:RFAM;Acc:RF00412]	66.5304	1.89239	6.81e-12
605	ENSSSCG00000026590	0	Uncharacterized protein [Source:UniProtKB/TrEMBL;Acc:I3LR72]	1.49945	1.92153	6.83e-12
606	ENSSSCG00000013073	FADS3	fatty acid desaturase 3 [Source:RefSeq peptide;Acc:NP_001193363]	9.54353	1.85181	6.89e-12
607	ENSSSCG00000000743	FKBP4	peptidyl-prolyl cis-trans isomerase FKBP4 [Source:RefSeq peptide;Acc:NP_001182266]	48.0571	1.88405	7.5e-12
608	ENSSSCG00000017896	C17ORF87	Uncharacterized protein [Source:UniProtKB/TrEMBL;Acc:F1RGL6]	33.796	-2.16418	7.89e-12
609	ENSSSCG00000004782	BUB1B	Uncharacterized protein [Source:UniProtKB/TrEMBL;Acc:F1SS31]	4.40313	1.79504	7.92e-12
610	ENSSSCG00000002998	SNRPA	U1 small nuclear ribonucleoprotein A [Source:UniProtKB/Swiss-Prot;Acc:Q06AA4]	13.4756	1.88309	8.62e-12
611	ENSSSCG00000001030	EEF1E1	eukaryotic translation elongation factor 1 epsilon-1 [Source:RefSeq peptide;Acc:NP_001230474]	5.1705	1.87131	8.94e-12
612	ENSSSCG00000003525	C1QC	Complement C1q subcomponent subunit C	2309.38	-2.08515	9.33e-12
613	ENSSSCG00000016061	0	Uncharacterized protein [Source:UniProtKB/TrEMBL;Acc:F1SN33]	6.82737	1.81163	9.54e-12
614	ENSSSCG00000017296	TACE	angiotensin-converting enzyme isoform 2 [Source:RefSeq peptide;Acc:NP_001077410]	10.4285	-2.17733	9.55e-12
615	ENSSSCG00000017957	EIF4A1	eukaryotic initiation factor 4A-I [Source:RefSeq peptide;Acc:NP_001093666]	86.6563	1.86176	1e-11
616	ENSSSCG00000019843	U6atac	U6atac minor spliceosomal RNA [Source:RFAM;Acc:RF00619]	3.23906	2.2637	1.03e-11
617	ENSSSCG00000028592	TM2D2	TM2 domain-containing protein 2 [Source:RefSeq peptide;Acc:NP_001231556]	143.35	-2.15354	1.05e-11
618	ENSSSCG00000024638	0	valyl-tRNA synthetase [Source:RefSeq peptide;Acc:NP_001182307]	7.44646	1.8656	1.1e-11
619	ENSSSCG00000016331	RAMP1	receptor activity-modifying protein 1 precursor [Source:RefSeq peptide;Acc:NP_999364]	8.38178	-2.31125	1.14e-11
620	ENSSSCG00000008878	PPID	peptidyl-prolyl cis-trans isomerase D [Source:RefSeq peptide;Acc:NP_001231315]	14.3733	1.83836	1.15e-11
621	ENSSSCG00000024383	0	HAUS augmin-like complex subunit 4 [Source:RefSeq peptide;Acc:NP_001231085]	4.79319	1.86723	1.17e-11
622	ENSSSCG00000015738	0	Uncharacterized protein [Source:UniProtKB/TrEMBL;Acc:F1RXW9]	15.8523	-2.21301	1.28e-11
623	ENSSSCG00000000579	GOLT1B	vesicle transport protein GOT1B [Source:RefSeq peptide;Acc:NP_001230429]	17.7939	1.82826	1.35e-11
624	ENSSSCG00000018612	SNORD69	Small nucleolar RNA SNORD69 [Source:RFAM;Acc:RF00574]	9.41912	2.12368	1.42e-11
625	ENSSSCG00000016618	C7ORF58	Uncharacterized protein [Source:UniProtKB/TrEMBL;Acc:F1SJF7]	12.9933	-2.13119	1.44e-11
626	ENSSSCG00000001134	HIST1H2BE	histone cluster 1, H2be [Source:HGNC Symbol;Acc:4753]	2.01935	2.13	1.44e-11
627	ENSSSCG00000000734	TSPAN11	Uncharacterized protein [Source:UniProtKB/TrEMBL;Acc:F1SKA6]	15.4667	-2.12039	1.51e-11
628	ENSSSCG00000016077	HSPD1	Uncharacterized protein [Source:UniProtKB/TrEMBL;Acc:F1SMZ7]	69.094	1.84847	1.55e-11
629	ENSSSCG00000018761	SNORA77	Small nucleolar RNA SNORA77 [Source:RFAM;Acc:RF00599]	37.1909	1.92208	1.55e-11
630	ENSSSCG00000021328	PCSK1N	Uncharacterized protein [Source:UniProtKB/TrEMBL;Acc:I3LEB3]	14.9612	-2.18894	1.57e-11
631	ENSSSCG00000021973	GPX8	Uncharacterized protein [Source:UniProtKB/TrEMBL;Acc:F1SLM7]	18.0567	1.82473	1.7e-11
632	ENSSSCG00000006338	DDR2	Uncharacterized protein [Source:UniProtKB/TrEMBL;Acc:F1S212]	54.9961	-2.18197	1.72e-11
633	ENSSSCG00000004207	LAMA2	Uncharacterized protein [Source:UniProtKB/TrEMBL;Acc:F1S2Z4]	54.1349	-2.11335	1.73e-11
634	ENSSSCG00000013659	DNMT1	DNA (cytosine-5-)-methyltransferase 1 [Source:HGNC Symbol;Acc:2976]	12.342	1.82435	2.01e-11
635	ENSSSCG00000008070	CENPP	Uncharacterized protein [Source:UniProtKB/TrEMBL;Acc:F1SUF4]	2.15789	1.93382	2.06e-11
636	ENSSSCG00000001503	B3GALT4	Uncharacterized protein [Source:UniProtKB/TrEMBL;Acc:F1RZT4]	7.50863	-2.13394	2.15e-11
637	ENSSSCG00000014966	SESN3	Uncharacterized protein [Source:UniProtKB/TrEMBL;Acc:F1STI8]	7.44307	-2.26028	2.16e-11
638	ENSSSCG00000025981	SLC38A5	solute carrier family 38, member 5 [Source:HGNC Symbol;Acc:18070]	12.544	1.84018	2.17e-11
639	ENSSSCG00000008289	MTHFD2	Uncharacterized protein [Source:UniProtKB/TrEMBL;Acc:F1SLH0]	9.38729	1.84287	2.18e-11
640	ENSSSCG00000017723	CCL2	C-C motif chemokine 2	63.5526	1.82542	2.48e-11
641	ENSSSCG00000011666	CLSTN2	Uncharacterized protein [Source:UniProtKB/TrEMBL;Acc:F1SL50]	7.11243	-2.18241	2.49e-11
642	ENSSSCG00000024739	0	Truncated envelope protein B; Uncharacterized protein [Source:UniProtKB/TrEMBL;Acc:Q09N05]	3.27997	2.23751	2.58e-11
643	ENSSSCG00000030095	ZBTB16	Zinc finger and BTB domain-containing protein 16	13.3508	-2.06058	2.65e-11
644	ENSSSCG00000021222	MCT7	tryptase precursor [Source:RefSeq peptide;Acc:NP_999356]	5.60878	-2.28004	2.65e-11
645	ENSSSCG00000003089	TOMM40	Uncharacterized protein [Source:UniProtKB/TrEMBL;Acc:F1RM44]	25.5138	1.83895	2.68e-11
646	ENSSSCG00000017797	SLC6A4	Transporter [Source:UniProtKB/TrEMBL;Acc:F1RN70]	5.06844	-2.14223	2.73e-11
647	ENSSSCG00000003918	TOE1	Uncharacterized protein [Source:UniProtKB/TrEMBL;Acc:F1S369]	4.97964	1.84198	2.73e-11
648	ENSSSCG00000028257	0	Uncharacterized protein [Source:UniProtKB/TrEMBL;Acc:I3LQT2]	8.8484	-2.27565	2.75e-11
649	ENSSSCG00000024390	PSMB3	proteasome (prosome, macropain) subunit, beta type, 3 [Source:HGNC Symbol;Acc:9540]	46.7506	1.85498	2.77e-11
650	ENSSSCG00000020865	MBP	myelin basic protein [Source:RefSeq peptide;Acc:NP_001001546]	5.80455	-2.24314	2.84e-11
651	ENSSSCG00000030604	5S_rRNA	5S ribosomal RNA [Source:RFAM;Acc:RF00001]	74.488	-2.18042	2.94e-11
652	ENSSSCG00000014791	0	Uncharacterized protein [Source:UniProtKB/TrEMBL;Acc:F1SUZ5]	18.04	1.80839	2.98e-11
653	ENSSSCG00000026618	SDPR	Uncharacterized protein [Source:UniProtKB/TrEMBL;Acc:I3LDR9]	7.13454	-2.11978	2.98e-11
654	ENSSSCG00000026418	-	Uncharacterized protein	850.612	-2.11358	3.03e-11
655	ENSSSCG00000020703	ACTN1	Uncharacterized protein [Source:UniProtKB/TrEMBL;Acc:I3LS04]	25.1288	1.78513	3.09e-11
656	ENSSSCG00000003377	ACOT7	Uncharacterized protein [Source:UniProtKB/TrEMBL;Acc:F1RIK3]	2.50755	1.87438	3.15e-11
657	ENSSSCG00000005983	ATAD2	Uncharacterized protein [Source:UniProtKB/TrEMBL;Acc:F1RR16]	5.94151	1.81987	3.26e-11
658	ENSSSCG00000004789	THBS1	Thrombospondin-1	19.9152	1.80214	3.38e-11
659	ENSSSCG00000020738	EBP	3-beta-hydroxysteroid-Delta(8),Delta(7)-isomerase [Source:RefSeq peptide;Acc:NP_001161118]	20.7081	1.81967	3.43e-11
660	ENSSSCG00000004498	HAUS1	HAUS augmin-like complex subunit 1 [Source:RefSeq peptide;Acc:NP_001172095]	9.22635	1.87316	3.44e-11
661	ENSSSCG00000021386	PTGR1	prostaglandin reductase 1 [Source:RefSeq peptide;Acc:NP_999550]	60.3784	-2.14985	3.52e-11
662	ENSSSCG00000019159	SNORD19B	Small nucleolar RNA SNORD19B [Source:RFAM;Acc:RF01183]	13.0485	2.0149	3.53e-11
663	ENSSSCG00000013745	FARSA	Uncharacterized protein [Source:UniProtKB/TrEMBL;Acc:F1SD97]	10.3162	1.8146	3.53e-11
664	ENSSSCG00000024823	RCN3	Uncharacterized protein [Source:UniProtKB/TrEMBL;Acc:I3LMU6]	154.75	1.76362	3.66e-11
665	ENSSSCG00000021921	SNORA70	Small nucleolar RNA SNORA70 [Source:RFAM;Acc:RF00156]	4.82459	2.08881	3.81e-11
666	ENSSSCG00000028512	LDLR	low-density lipoprotein receptor [Source:RefSeq peptide;Acc:NP_001193283]	8.49659	1.76266	3.94e-11
667	ENSSSCG00000001679	0	Uncharacterized protein [Source:UniProtKB/TrEMBL;Acc:F1RRK9]	13.9046	1.8063	3.99e-11
668	ENSSSCG00000016092	SGOL2	Uncharacterized protein [Source:UniProtKB/TrEMBL;Acc:F1SI67]	2.19162	1.75481	4.03e-11
669	ENSSSCG00000029067	CCDC24	Uncharacterized protein [Source:UniProtKB/TrEMBL;Acc:I3LHE5]	8.70563	-2.13414	4.07e-11
670	ENSSSCG00000000190	TUBA1B	Tubulin alpha-1B chain [Source:UniProtKB/Swiss-Prot;Acc:Q2XVP4]	204.08	1.80552	4.13e-11
671	ENSSSCG00000025217	PYCR1	Uncharacterized protein [Source:UniProtKB/TrEMBL;Acc:I3LJH3]	18.7514	1.78218	4.28e-11
672	ENSSSCG00000011713	P2Y12R	purinergic receptor P2Y12 [Source:RefSeq peptide;Acc:NP_001166989]	19.274	-2.10623	4.43e-11
673	ENSSSCG00000015803	CYP4V2	Uncharacterized protein [Source:UniProtKB/TrEMBL;Acc:F1RZN0]	14.9891	-2.15965	4.54e-11
674	ENSSSCG00000006579	S100A3	Uncharacterized protein [Source:UniProtKB/TrEMBL;Acc:F1SFV6]	58.9113	-2.11083	4.63e-11
675	ENSSSCG00000024751	SPRED3	Uncharacterized protein [Source:UniProtKB/TrEMBL;Acc:I3L8A0]	1.57887	1.80385	4.69e-11
676	ENSSSCG00000004048	TCP1	T-complex protein 1 subunit alpha [Source:RefSeq peptide;Acc:NP_001230356]	33.8611	1.79522	4.73e-11
677	ENSSSCG00000013746	CALR	Calreticulin [Source:UniProtKB/Swiss-Prot;Acc:P28491]	396.249	1.80107	4.78e-11
678	ENSSSCG00000008579	CENPO	Uncharacterized protein [Source:UniProtKB/TrEMBL;Acc:F1SDL1]	2.77927	1.79564	5.2e-11
679	ENSSSCG00000027969	AHNAK	Uncharacterized protein [Source:UniProtKB/TrEMBL;Acc:I3L5D5]	148.108	-2.14081	5.64e-11
680	ENSSSCG00000016646	IFRD1	Interferon-related developmental regulator 1 [Source:UniProtKB/Swiss-Prot;Acc:Q5S1U6]	24.6033	1.82542	5.66e-11
681	ENSSSCG00000015380	CDCA7L	Uncharacterized protein [Source:UniProtKB/TrEMBL;Acc:F1SC06]	9.01192	1.80423	6.03e-11
682	ENSSSCG00000000635	MAGOHB	Uncharacterized protein [Source:UniProtKB/TrEMBL;Acc:F1SQ44]	6.89102	1.81366	6.06e-11
683	ENSSSCG00000010621	ADD3	Uncharacterized protein [Source:UniProtKB/TrEMBL;Acc:F1S5M9]	55.8023	-2.08397	6.13e-11
684	ENSSSCG00000021027	PGBD5	Uncharacterized protein [Source:UniProtKB/TrEMBL;Acc:I3LKG2]	8.77753	-2.2284	6.17e-11
685	ENSSSCG00000009004	SFRP2	Secreted frizzled-related protein 2	67.9474	1.70031	6.22e-11
686	ENSSSCG00000027426	BCL3	B-cell lymphoma 3 protein	2.61431	1.72708	6.45e-11
687	ENSSSCG00000000915	DCN	Decorin	6608.55	-2.04639	6.62e-11
688	ENSSSCG00000011775	KLHL24	Uncharacterized protein [Source:UniProtKB/TrEMBL;Acc:F1SGA5]	8.6698	-2.14753	6.62e-11
689	ENSSSCG00000030241	TSC22D3 orthologue	TSC22 domain family protein 3	254.774	-1.98517	6.82e-11
690	ENSSSCG00000021966	TOPBP1	Uncharacterized protein [Source:UniProtKB/TrEMBL;Acc:I3LM84]	14.5703	1.80396	7.21e-11
691	ENSSSCG00000030839	JUN	jun proto-oncogene [Source:HGNC Symbol;Acc:6204]	37.2587	-2.04795	7.22e-11
692	ENSSSCG00000018555	ssc-mir-21	ssc-mir-21 [Source:miRBase;Acc:MI0002459]	10.4183	2.06693	7.4e-11
693	ENSSSCG00000027124	0	Uncharacterized protein [Source:UniProtKB/TrEMBL;Acc:I3L7W9]	3.29577	1.73364	7.41e-11
694	ENSSSCG00000000268	AAAS	Uncharacterized protein [Source:UniProtKB/TrEMBL;Acc:F1SFR0]	6.13571	1.7869	7.77e-11
695	ENSSSCG00000015637	SEC61G	Uncharacterized protein [Source:UniProtKB/TrEMBL;Acc:F2Z5D9]	95.6096	1.79366	7.86e-11
696	ENSSSCG00000027330	SLC2A1	Solute carrier family 2, facilitated glucose transporter member 1 [Source:UniProtKB/TrEMBL;Acc:I3LGB8]	2.80497	1.89363	8.1e-11
697	ENSSSCG00000030534	PANE1	centromere protein M [Source:RefSeq peptide;Acc:NP_001152777]	4.1767	1.79542	8.13e-11
698	ENSSSCG00000021238	HSD3B7	Uncharacterized protein [Source:UniProtKB/TrEMBL;Acc:I3LIF3]	31.8941	-2.02834	8.43e-11
699	ENSSSCG00000016782	FAM105A	Uncharacterized protein [Source:UniProtKB/TrEMBL;Acc:F1SRN3]	78.4163	-2.02545	8.74e-11
700	ENSSSCG00000004053	TAGAP	t-cell activation Rho GTPase-activating protein [Source:RefSeq peptide;Acc:NP_001230472]	17.18	-1.98803	9.43e-11
701	ENSSSCG00000028748	TMEM48	Uncharacterized protein [Source:UniProtKB/TrEMBL;Acc:I3LGV4]	3.96166	1.7793	9.54e-11
702	ENSSSCG00000019428	snoR38	Small nucleolar RNA R38 [Source:RFAM;Acc:RF00213]	11.2885	1.97252	9.55e-11
703	ENSSSCG00000014030	AGXT2L2	Uncharacterized protein [Source:UniProtKB/TrEMBL;Acc:F1S421]	11.8664	1.78696	9.76e-11
704	ENSSSCG00000010990	NOL6	Uncharacterized protein [Source:UniProtKB/TrEMBL;Acc:F1SE91]	5.11271	1.75495	9.82e-11
705	ENSSSCG00000010069	DERL3	Uncharacterized protein [Source:UniProtKB/TrEMBL;Acc:F1RL23]	1.51834	1.91558	9.83e-11
706	ENSSSCG00000011119	ECHDC3	Uncharacterized protein [Source:UniProtKB/TrEMBL;Acc:F1RUP0]	19.737	-2.0333	9.95e-11
707	ENSSSCG00000027428	ENHO	adropin [Source:RefSeq peptide;Acc:NP_001158330]	25.2412	-2.09561	1.1e-10
708	ENSSSCG00000002472	IFI27L2	Uncharacterized protein [Source:UniProtKB/TrEMBL;Acc:F1SCG5]	77.4079	-2.11672	1.11e-10
709	ENSSSCG00000013393	SPON1	Uncharacterized protein [Source:UniProtKB/TrEMBL;Acc:F1S981]	23.6205	1.716	1.15e-10
710	ENSSSCG00000018305	SNORA11	Small nucleolar RNA SNORA11 [Source:RFAM;Acc:RF00614]	12.374	1.85568	1.2e-10
711	ENSSSCG00000002357	ALDH6A1	Uncharacterized protein [Source:UniProtKB/TrEMBL;Acc:F1S3H1]	13.187	-2.07839	1.24e-10
712	ENSSSCG00000014618	0	Uncharacterized protein [Source:UniProtKB/TrEMBL;Acc:F1RMQ6]	5.24391	-2.10806	1.25e-10
713	ENSSSCG00000005429	TMEM38B	transmembrane protein 38B [Source:RefSeq peptide;Acc:NP_001177093]	2.09639	1.86243	1.26e-10
714	ENSSSCG00000016497	DENND2A	Uncharacterized protein [Source:UniProtKB/TrEMBL;Acc:F1SRP8]	12.1073	-2.04227	1.28e-10
715	ENSSSCG00000003701	SNRPD1	Uncharacterized protein [Source:UniProtKB/TrEMBL;Acc:F2Z5G9]	18.3748	1.775	1.3e-10
716	ENSSSCG00000013066	INCENP	Uncharacterized protein [Source:UniProtKB/TrEMBL;Acc:F1RPW7]	2.97721	1.7782	1.31e-10
717	ENSSSCG00000027725	CACNA1C	calcium channel, voltage-dependent, L type, alpha 1C subunit [Source:HGNC Symbol;Acc:1390]	1.97673	1.76572	1.31e-10
718	ENSSSCG00000015271	PRELP	Prolargin (Proline-arginine-rich end leucine-rich repeat protein)	107.503	-2.09112	1.41e-10
719	ENSSSCG00000019619	SNORD10	Small nucleolar RNA SNORD10 [Source:RFAM;Acc:RF01290]	5.66771	1.98754	1.53e-10
720	ENSSSCG00000026055	0	DNA primase small subunit [Source:RefSeq peptide;Acc:NP_001230598]	5.42451	1.82802	1.63e-10
721	ENSSSCG00000025196	0	Uncharacterized protein [Source:UniProtKB/TrEMBL;Acc:I3LIK6]	33.8004	1.70673	1.65e-10
722	ENSSSCG00000004931	IGDCC4	Uncharacterized protein [Source:UniProtKB/TrEMBL;Acc:F1SJL1]	8.91312	-1.99944	1.75e-10
723	ENSSSCG00000004908	LMAN1	Uncharacterized protein [Source:UniProtKB/TrEMBL;Acc:F1SMS8]	20.0278	1.71474	1.83e-10
724	ENSSSCG00000003189	PRMT1	Uncharacterized protein [Source:UniProtKB/TrEMBL;Acc:F1RHU6]	77.8006	1.75452	1.91e-10
725	ENSSSCG00000006415	CADM3	Cell adhesion molecule 3	12.2179	-2.01412	1.95e-10
726	ENSSSCG00000011292	ZNF662	Uncharacterized protein [Source:UniProtKB/TrEMBL;Acc:F1SRE5]	18.0477	-1.98665	2.05e-10
727	ENSSSCG00000025340	RIN2	Uncharacterized protein [Source:UniProtKB/TrEMBL;Acc:I3LPZ0]	26.1401	-2.03118	2.07e-10
728	ENSSSCG00000026753	OSBPL11	Uncharacterized protein [Source:UniProtKB/TrEMBL;Acc:I3LBD6]	13.8645	-2.05875	2.08e-10
729	ENSSSCG00000017481	NR1D1 orthologue	Nuclear receptor subfamily 1 group D member 1	20.2084	-2.07249	2.1e-10
730	ENSSSCG00000021310	LIN9	Uncharacterized protein [Source:UniProtKB/TrEMBL;Acc:I3LJD0]	2.37135	1.74611	2.13e-10
731	ENSSSCG00000013049	RCOR2 orthologue	REST corepressor 2	1.38507	1.77045	2.27e-10
732	ENSSSCG00000004907	CCBE1	Uncharacterized protein [Source:UniProtKB/TrEMBL;Acc:F1SMU0]	2.58953	1.71434	2.29e-10
733	ENSSSCG00000014316	TGFBI	Transforming growth factor-beta-induced protein ig-h3	376.321	1.72055	2.3e-10
734	ENSSSCG00000011226	TGFBR2	TGF-beta receptor type-2 [Source:UniProtKB/TrEMBL;Acc:F1RRF6]	89.5135	-2.00474	2.3e-10
735	ENSSSCG00000011511	C1ORF106	Uncharacterized protein [Source:UniProtKB/TrEMBL;Acc:F1SFP5]	33.6846	-1.99135	2.33e-10
736	ENSSSCG00000016541	SLC35B4	Uncharacterized protein [Source:UniProtKB/TrEMBL;Acc:F1SNG8]	2.34943	1.78665	2.45e-10
737	ENSSSCG00000005784	0	Uncharacterized protein [Source:UniProtKB/TrEMBL;Acc:F1RZ93]	55.093	-2.00166	2.61e-10
738	ENSSSCG00000028249	SKA3	Uncharacterized protein [Source:UniProtKB/TrEMBL;Acc:I3LJF2]	2.22569	1.75412	2.63e-10
739	ENSSSCG00000004928	CILP	Cartilage intermediate layer protein 1	18.7981	-1.92651	2.65e-10
740	ENSSSCG00000027493	0	0	6.91934	-3.29415	2.67e-10
741	ENSSSCG00000011620	0	Uncharacterized protein [Source:UniProtKB/TrEMBL;Acc:F1SPF6]	9.48403	1.76643	2.83e-10
742	ENSSSCG00000010376	GDF10	Uncharacterized protein [Source:UniProtKB/TrEMBL;Acc:F1SEL5]	85.1412	-1.9845	2.9e-10
743	ENSSSCG00000027872	MYBL1	Uncharacterized protein [Source:UniProtKB/TrEMBL;Acc:I3LCT0]	1.85615	1.76586	3.04e-10
744	ENSSSCG00000028210	NT5C	Uncharacterized protein [Source:UniProtKB/TrEMBL;Acc:I3LQS2]	5.32371	1.75755	3.25e-10
745	ENSSSCG00000017544	ATP5G1	ATP synthase lipid-binding protein, mitochondrial [Source:RefSeq peptide;Acc:NP_001020389]	115.039	1.73095	3.56e-10
746	ENSSSCG00000026759	HMOX1	heme oxygenase 1 [Source:RefSeq peptide;Acc:NP_001004027]	42.2201	1.77143	3.68e-10
747	ENSSSCG00000021646	KLF9	Krueppel-like factor 9	41.7276	-1.95616	3.75e-10
748	ENSSSCG00000000696	NOP2	NOP2 nucleolar protein homolog [Source:RefSeq peptide;Acc:NP_001231175]	15.7902	1.72744	3.75e-10
749	ENSSSCG00000018553	SNORA22	Small nucleolar RNA SNORA22 [Source:RFAM;Acc:RF00414]	8.92995	1.87353	3.82e-10
750	ENSSSCG00000004390	SESN1	Uncharacterized protein [Source:UniProtKB/TrEMBL;Acc:F1RT20]	58.0613	-1.99895	3.87e-10
751	ENSSSCG00000017337	ACBD4	Uncharacterized protein [Source:UniProtKB/TrEMBL;Acc:F1RR18]	10.4369	-2.03426	3.87e-10
752	ENSSSCG00000024844	ITGB5	Integrin beta [Source:UniProtKB/TrEMBL;Acc:I3LF22]	127.711	-2.00594	3.95e-10
753	ENSSSCG00000018605	SNORA20	Small nucleolar RNA SNORA20 [Source:RFAM;Acc:RF00401]	28.0127	1.77542	3.98e-10
754	ENSSSCG00000010599	0	Uncharacterized protein [Source:UniProtKB/TrEMBL;Acc:F1S842]	5.07545	1.72358	4.01e-10
755	ENSSSCG00000017668	VMP1	ssc-mir-21 [Source:miRBase;Acc:MI0002459]	28.7007	1.70336	4.23e-10
756	ENSSSCG00000012265	CHST7	Uncharacterized protein [Source:UniProtKB/TrEMBL;Acc:F1RWY3]	6.64502	-1.99949	4.27e-10
757	ENSSSCG00000026805	0	Uncharacterized protein [Source:UniProtKB/TrEMBL;Acc:I3LS02]	37.2155	-2.01878	4.3e-10
758	ENSSSCG00000016052	MFSD6	Major facilitator superfamily domain-containing protein 6 [Source:UniProtKB/Swiss-Prot;Acc:A1DWM3]	14.5339	-1.9559	4.7e-10
759	ENSSSCG00000009535	EFNB2	ephrin-B2 [Source:RefSeq peptide;Acc:NP_001107758]	15.667	-2.01626	4.75e-10
760	ENSSSCG00000024692	RRBP1	Uncharacterized protein [Source:UniProtKB/TrEMBL;Acc:I3LGC2]	69.4808	1.67789	5.19e-10
761	ENSSSCG00000027251	CDC7	Uncharacterized protein [Source:UniProtKB/TrEMBL;Acc:I3LD81]	2.29016	1.73681	5.21e-10
762	ENSSSCG00000003753	PDZK1IP1	PDZK1-interacting protein 1 [Source:RefSeq peptide;Acc:NP_001001769]	1.54618	1.81711	5.35e-10
763	ENSSSCG00000009745	GPR133	Uncharacterized protein [Source:UniProtKB/TrEMBL;Acc:F1RFQ8]	24.7609	-1.92651	5.43e-10
764	ENSSSCG00000004087	C6ORF97	Uncharacterized protein [Source:UniProtKB/TrEMBL;Acc:F1S7W4]	7.50437	-1.91865	5.61e-10
765	ENSSSCG00000025390	-	Uncharacterized protein	367.619	-1.9004	5.73e-10
766	ENSSSCG00000016879	MRPS30	Uncharacterized protein [Source:UniProtKB/TrEMBL;Acc:F1SMG1]	8.4579	1.69069	5.84e-10
767	ENSSSCG00000010829	MOSC1	Uncharacterized protein [Source:UniProtKB/TrEMBL;Acc:F1S9I6]	5.28785	-2.10547	5.87e-10
768	ENSSSCG00000013388	0	Uncharacterized protein [Source:UniProtKB/TrEMBL;Acc:F1S990]	9.76966	-2.04771	6.08e-10
769	ENSSSCG00000025027	METTL1	Uncharacterized protein [Source:UniProtKB/TrEMBL;Acc:I3L6K0]	5.72064	1.71306	6.4e-10
770	ENSSSCG00000009216	SPP1	Osteopontin	11.3864	1.70635	6.93e-10
771	ENSSSCG00000024640	0	DNA polymerase [Source:UniProtKB/TrEMBL;Acc:I3LIH4]	2.45122	1.77876	7.22e-10
772	ENSSSCG00000027646	TIPARP	Uncharacterized protein [Source:UniProtKB/TrEMBL;Acc:I3LQD6]	16.8581	-1.94783	7.5e-10
773	ENSSSCG00000008399	PNPT1	Uncharacterized protein [Source:UniProtKB/TrEMBL;Acc:F1SQL0]	7.84152	1.73978	7.67e-10
774	ENSSSCG00000014136	VCAN	Versican core protein	26.2192	1.62978	7.81e-10
775	ENSSSCG00000017816	RILP	Uncharacterized protein [Source:UniProtKB/TrEMBL;Acc:F1RHH9]	15.3255	-1.924	7.81e-10
776	ENSSSCG00000004889	SERPINB10	serpin B10 [Source:RefSeq peptide;Acc:NP_001231090]	17.9319	-1.92052	8.19e-10
777	ENSSSCG00000007089	C20ORF72	Uncharacterized protein [Source:UniProtKB/TrEMBL;Acc:F1SBI0]	5.10334	1.7019	8.35e-10
778	ENSSSCG00000013753	IER2	Uncharacterized protein [Source:UniProtKB/TrEMBL;Acc:F1SD81]	46.6558	-1.84599	8.56e-10
779	ENSSSCG00000023588	U6	U6 spliceosomal RNA [Source:RFAM;Acc:RF00026]	14.4128	-2.46439	8.81e-10
780	ENSSSCG00000015116	MCAM	Uncharacterized protein [Source:UniProtKB/TrEMBL;Acc:F1SAG9]	7.62114	1.64184	9.12e-10
781	ENSSSCG00000027736	IFN-ALPHA-15	Interferon-alpha-15 [Source:UniProtKB/TrEMBL;Acc:C8CKA6]	10.5118	-1.95343	9.21e-10
782	ENSSSCG00000027114	PODN	Uncharacterized protein [Source:UniProtKB/TrEMBL;Acc:I3LEB7]	80.3809	-1.88666	9.29e-10
783	ENSSSCG00000018063	-	Novel Mt rRNA	444.39	-1.80773	9.34e-10
784	ENSSSCG00000028711	CASP1	caspase-1 [Source:RefSeq peptide;Acc:NP_999327]	28.4804	-1.95017	9.37e-10
785	ENSSSCG00000014032	NHP2	Uncharacterized protein [Source:UniProtKB/TrEMBL;Acc:F1S3E3]	52.0976	1.69461	1e-09
786	ENSSSCG00000004439	TSPYL4	Uncharacterized protein [Source:UniProtKB/TrEMBL;Acc:F1RZK1]	6.21867	-2.04193	1e-09
787	ENSSSCG00000016364	GPC1	Uncharacterized protein [Source:UniProtKB/TrEMBL;Acc:F1SIQ5]	5.75196	1.68105	1.01e-09
788	ENSSSCG00000026636	ZBTB4	Uncharacterized protein [Source:UniProtKB/TrEMBL;Acc:I3LNU6]	10.4213	-1.96654	1.04e-09
789	ENSSSCG00000009145	OSTC	Uncharacterized protein [Source:UniProtKB/TrEMBL;Acc:F2Z5C0]	83.1329	1.66924	1.05e-09
790	ENSSSCG00000024344	CCR5	C-C chemokine receptor type 5 [Source:RefSeq peptide;Acc:NP_001001618]	35.8805	-1.91546	1.06e-09
791	ENSSSCG00000010796	UBFD1	Uncharacterized protein [Source:UniProtKB/TrEMBL;Acc:F1SAB5]	19.3904	1.64523	1.06e-09
792	ENSSSCG00000002923	WDR62	WD repeat-containing protein 62 [Source:RefSeq peptide;Acc:NP_001121933]	3.09452	1.66527	1.09e-09
793	ENSSSCG00000017291	LIMD2	Uncharacterized protein [Source:UniProtKB/TrEMBL;Acc:F1RSI5]	7.60327	1.80974	1.12e-09
794	ENSSSCG00000005047	CDKN3	Cyclin-dependent kinase inhibitor 3 [Source:UniProtKB/TrEMBL;Acc:F1SFD7]	4.44972	1.66302	1.18e-09
795	ENSSSCG00000009018	SH3D19	Uncharacterized protein [Source:UniProtKB/TrEMBL;Acc:F1RS91]	39.4398	-1.94688	1.19e-09
796	ENSSSCG00000015662	C4BPA	Uncharacterized protein [Source:UniProtKB/TrEMBL;Acc:F1S0J2]	73.7981	-1.82382	1.21e-09
797	ENSSSCG00000025054	FAM176A	Uncharacterized protein [Source:UniProtKB/TrEMBL;Acc:I3LKB9]	14.9609	1.65348	1.21e-09
798	ENSSSCG00000024606	0	Uncharacterized protein [Source:UniProtKB/TrEMBL;Acc:I3LDR7]	8.87945	-2.14094	1.21e-09
799	ENSSSCG00000004617	KIAA1370	Uncharacterized protein [Source:UniProtKB/TrEMBL;Acc:F1RZD5]	14.1412	-1.90529	1.23e-09
800	ENSSSCG00000003583	RPA2	Uncharacterized protein [Source:UniProtKB/TrEMBL;Acc:F1STM9]	13.5655	1.68565	1.24e-09
801	ENSSSCG00000001804	HOMER2	Uncharacterized protein [Source:UniProtKB/TrEMBL;Acc:F1RIA0]	2.60822	1.69058	1.24e-09
802	ENSSSCG00000008461	ZFP36L2	mRNA decay activator protein ZFP36L2	33.9217	-1.94241	1.26e-09
803	ENSSSCG00000009676	ZNF395	zinc finger protein 395 isoform 2 [Source:RefSeq peptide;Acc:NP_001231425]	13.9002	-1.94529	1.26e-09
804	ENSSSCG00000005596	ARPC5L	actin related protein 2/3 complex subunit 5-like protein [Source:RefSeq peptide;Acc:NP_001172063]	30.8043	1.69254	1.27e-09
805	ENSSSCG00000004105	NUP43	Uncharacterized protein [Source:UniProtKB/TrEMBL;Acc:F1S7T5]	6.89322	1.68972	1.28e-09
806	ENSSSCG00000030514	RBL2	Uncharacterized protein [Source:UniProtKB/TrEMBL;Acc:I3LUP8]	38.4681	-1.94603	1.29e-09
807	ENSSSCG00000026832	0	macrophage colony-stimulating factor 1 precursor [Source:RefSeq peptide;Acc:NP_001231452]	34.9691	-1.95068	1.38e-09
808	ENSSSCG00000011389	GMPPB	mannose-1-phosphate guanyltransferase beta [Source:RefSeq peptide;Acc:NP_001231470]	22.418	1.66305	1.39e-09
809	ENSSSCG00000023161	SNORA71	Small nucleolar RNA SNORA71 [Source:RFAM;Acc:RF00056]	5.00086	1.91846	1.4e-09
810	ENSSSCG00000003526	0	complement C1q subcomponent subunit B precursor [Source:RefSeq peptide;Acc:NP_001231212]	22.6544	-1.90118	1.41e-09
811	ENSSSCG00000024355	AK2	Adenylate kinase D [Source:UniProtKB/TrEMBL;Acc:I3LSI3]	14.7803	1.694	1.41e-09
812	ENSSSCG00000018563	SNORA48	Small nucleolar RNA SNORA48 [Source:RFAM;Acc:RF00554]	13.6348	1.77782	1.43e-09
813	ENSSSCG00000013864	TMEM38A	Uncharacterized protein [Source:UniProtKB/TrEMBL;Acc:F1S9V9]	6.91049	-1.96569	1.48e-09
814	ENSSSCG00000029414	FCN1	ficolin-1 precursor [Source:RefSeq peptide;Acc:NP_999325]	454.544	-1.847	1.51e-09
815	ENSSSCG00000017861	ASPA	Aspartoacylase [Source:UniProtKB/Swiss-Prot;Acc:B1PK17]	5.87337	-1.94958	1.56e-09
816	ENSSSCG00000024883	IGF2	Insulin-like growth factor II [Source:UniProtKB/TrEMBL;Acc:I3LPE9]	24.1408	-2.04682	1.57e-09
817	ENSSSCG00000011478	FAM107A	Uncharacterized protein [Source:UniProtKB/TrEMBL;Acc:F1SGH8]	19.9646	-1.92365	1.59e-09
818	ENSSSCG00000005314	C9ORF100	Uncharacterized protein [Source:UniProtKB/TrEMBL;Acc:F1SG02]	4.32333	1.62223	1.61e-09
819	ENSSSCG00000010143	MTR	Uncharacterized protein [Source:UniProtKB/TrEMBL;Acc:F1RHM1]	12.8726	-1.86727	1.69e-09
820	ENSSSCG00000022426	IFN-ALPHA-2	Interferon-alpha-17 [Source:UniProtKB/TrEMBL;Acc:C8CKA8]	7.87397	-1.87452	1.69e-09
821	ENSSSCG00000006105	GEM	Uncharacterized protein [Source:UniProtKB/TrEMBL;Acc:F1RY45]	28.9128	-1.88055	1.7e-09
822	ENSSSCG00000011404	HYAL1	hyaluronidase-1 precursor [Source:RefSeq peptide;Acc:NP_999606]	28.7803	-1.88758	1.78e-09
823	ENSSSCG00000023669	SNORD30	Small nucleolar RNA SNORD30 [Source:RFAM;Acc:RF00088]	17.6869	1.84577	1.78e-09
824	ENSSSCG00000026649	MTHFD1L	methylenetetrahydrofolate dehydrogenase (NADP+ dependent) 1-like [Source:HGNC Symbol;Acc:21055]	2.74307	1.79735	1.89e-09
825	ENSSSCG00000015712	DDX18	Uncharacterized protein [Source:UniProtKB/TrEMBL;Acc:F1RY13]	11.6331	1.65241	1.92e-09
826	ENSSSCG00000024881	0	Uncharacterized protein [Source:UniProtKB/TrEMBL;Acc:I3LAH6]	12.0552	-1.83812	1.94e-09
827	ENSSSCG00000029389	U6	U6 spliceosomal RNA [Source:RFAM;Acc:RF00026]	0.655868	2.85118	2.02e-09
828	ENSSSCG00000025116	TONSL	Uncharacterized protein [Source:UniProtKB/TrEMBL;Acc:I3LJX9]	2.91311	1.70764	2.03e-09
829	ENSSSCG00000008682	WHSC1	Histone-lysine N-methyltransferase NSD2	5.11116	1.63543	2.04e-09
830	ENSSSCG00000012238	TSPAN7	tetraspanin 7 [Source:HGNC Symbol;Acc:11854]	5.02571	-1.84774	2.27e-09
831	ENSSSCG00000024134	MGLL	monoglyceride lipase [Source:RefSeq peptide;Acc:NP_001137190]	51.1739	-1.88784	2.35e-09
832	ENSSSCG00000017382	EZH1	Histone-lysine N-methyltransferase EZH1	36.5653	-1.90358	2.37e-09
833	ENSSSCG00000016709	SNX10	Uncharacterized protein [Source:UniProtKB/TrEMBL;Acc:F2Z5P4]	29.7722	-1.88218	2.37e-09
834	ENSSSCG00000001422	C2	Complement C2	231.481	-1.82761	2.4e-09
835	ENSSSCG00000000105	KDELR3	ER lumen protein retaining receptor [Source:UniProtKB/TrEMBL;Acc:F1SKP9]	70.3209	1.62897	2.44e-09
836	ENSSSCG00000021965	ENV	Uncharacterized protein [Source:UniProtKB/TrEMBL;Acc:I3LTA9]	10.8398	1.58686	2.46e-09
837	ENSSSCG00000002782	PLEKHG4	Uncharacterized protein [Source:UniProtKB/TrEMBL;Acc:F1RFX5]	1.81605	1.58434	2.52e-09
838	ENSSSCG00000022558	U6	U6 spliceosomal RNA [Source:RFAM;Acc:RF00026]	2.75726	2.17372	2.55e-09
839	ENSSSCG00000018530	SNORA29	Small nucleolar RNA SNORA29 [Source:RFAM;Acc:RF00429]	15.6117	1.71482	2.58e-09
840	ENSSSCG00000009526	ITGBL1	Uncharacterized protein [Source:UniProtKB/TrEMBL;Acc:F1RP09]	96.1533	-1.84351	2.67e-09
841	ENSSSCG00000020827	0	0	8.77113	-1.94793	2.72e-09
842	ENSSSCG00000030900	LDLR	0	6.96815	1.60794	2.72e-09
843	ENSSSCG00000021732	CRYBG3	Uncharacterized protein [Source:UniProtKB/TrEMBL;Acc:I3LGR2]	10.1667	-1.93191	2.77e-09
844	ENSSSCG00000008557	EMILIN1	Uncharacterized protein [Source:UniProtKB/TrEMBL;Acc:F1SDQ5]	12.9976	1.61753	2.86e-09
845	ENSSSCG00000030045	PRMT5	protein arginine methyltransferase 5 [Source:HGNC Symbol;Acc:10894]	16.8646	1.64106	2.87e-09
846	ENSSSCG00000011227	TGFBR2	TGF-beta receptor type-2 [Source:UniProtKB/TrEMBL;Acc:F1RRF5]	82.0612	-1.9026	2.93e-09
847	ENSSSCG00000012319	MAGED4B	Uncharacterized protein [Source:UniProtKB/TrEMBL;Acc:F1RUI9]	11.846	1.5902	2.94e-09
848	ENSSSCG00000009403	ITM2B	Integral membrane protein 2B	1244.33	-1.85441	2.95e-09
849	ENSSSCG00000008959	CXCL2	C-X-C motif chemokine 2 [Source:RefSeq peptide;Acc:NP_001001861]	60.4572	-1.80142	3.05e-09
850	ENSSSCG00000017380	ARL4D	Uncharacterized protein [Source:UniProtKB/TrEMBL;Acc:F1S1H1]	16.1553	-1.87757	3.15e-09
851	ENSSSCG00000028549	0	Uncharacterized protein [Source:UniProtKB/TrEMBL;Acc:I3LD68]	120.408	-1.90055	3.21e-09
852	ENSSSCG00000004650	FGF7	Fibroblast growth factor 7 [Source:UniProtKB/TrEMBL;Acc:F1SQG7]	39.2759	1.61758	3.32e-09
853	ENSSSCG00000012491	CENPI	Uncharacterized protein [Source:UniProtKB/TrEMBL;Acc:F1S1L4]	1.61662	1.61146	3.35e-09
854	ENSSSCG00000026980	IFN-ALPHA-14	interferon-alpha-14 [Source:RefSeq peptide;Acc:NP_001159790]	9.05743	-1.91495	3.36e-09
855	ENSSSCG00000015924	SPC25	Uncharacterized protein [Source:UniProtKB/TrEMBL;Acc:F1S1W5]	3.07876	1.64169	3.41e-09
856	ENSSSCG00000005170	DENND4C	Uncharacterized protein [Source:UniProtKB/TrEMBL;Acc:F1SNF8]	16.0426	-1.88926	3.42e-09
857	ENSSSCG00000028007	RPA39	Uncharacterized protein [Source:UniProtKB/TrEMBL;Acc:F1RRJ4]	17.5992	1.63676	3.45e-09
858	ENSSSCG00000023725	0	Uncharacterized protein [Source:UniProtKB/TrEMBL;Acc:I3LBD9]	7.53686	-2.03391	3.5e-09
859	ENSSSCG00000030782	IFN-ALPHA-13	Interferon-alpha-13 [Source:UniProtKB/TrEMBL;Acc:C8CKA4]	13.5361	-1.89774	3.51e-09
860	ENSSSCG00000026957	RNASE6	ribonuclease K6 [Source:RefSeq peptide;Acc:NP_001161128]	53.207	-1.82875	3.58e-09
861	ENSSSCG00000010949	DAPK1	Uncharacterized protein [Source:UniProtKB/TrEMBL;Acc:F1S4J5]	15.316	-1.78798	3.65e-09
862	ENSSSCG00000001930	PKM2	Pyruvate kinase [Source:UniProtKB/TrEMBL;Acc:F1SHL9]	248.5	1.60838	3.66e-09
863	ENSSSCG00000030840	CH242-142L3.4	0	12.4841	-1.88226	3.69e-09
864	ENSSSCG00000012027	ADAMTS5	Uncharacterized protein [Source:UniProtKB/TrEMBL;Acc:F1SHP0]	9.20196	-1.8681	3.71e-09
865	ENSSSCG00000000601	PTPRO	Uncharacterized protein [Source:UniProtKB/TrEMBL;Acc:F1SQX1]	10.781	-1.90846	3.72e-09
866	ENSSSCG00000012026	ADAMTS1	A disintegrin and metalloproteinase with thrombospondin motifs 1 [Source:RefSeq peptide;Acc:NP_001138315]	2.51668	1.60495	3.73e-09
867	ENSSSCG00000025068	GPR4	G protein-coupled receptor 4 [Source:HGNC Symbol;Acc:4497]	2.04872	1.73032	3.73e-09
868	ENSSSCG00000006759	OLFML3	Olfactomedin-like protein 3; Uncharacterized protein [Source:UniProtKB/TrEMBL;Acc:F1SBR6]	108.175	1.58907	3.84e-09
869	ENSSSCG00000021319	ALG3	Uncharacterized protein [Source:UniProtKB/TrEMBL;Acc:I3LQI7]	13.7507	1.63569	3.98e-09
870	ENSSSCG00000021356	-	Novel miRNA	113.554	-1.96478	4.04e-09
871	ENSSSCG00000027669	TNS1	tensin 1 [Source:HGNC Symbol;Acc:11973]	37.3914	-1.90181	4.07e-09
872	ENSSSCG00000021011	IFN-ALPHA-11	interferon alpha-11 [Source:RefSeq peptide;Acc:NP_001123718]	14.8331	-1.91215	4.09e-09
873	ENSSSCG00000012637	0	Uncharacterized protein [Source:UniProtKB/TrEMBL;Acc:F1RU74]	6.18095	-1.93459	4.15e-09
874	ENSSSCG00000010651	ABLIM1	Uncharacterized protein [Source:UniProtKB/TrEMBL;Acc:F1S4V5]	18.0258	-1.86145	4.25e-09
875	ENSSSCG00000008046	PGP	Uncharacterized protein [Source:UniProtKB/TrEMBL;Acc:F1RFA5]	9.05705	1.6239	4.33e-09
876	ENSSSCG00000017682	MYO19	Uncharacterized protein [Source:UniProtKB/TrEMBL;Acc:F1S203]	4.35345	1.63986	4.36e-09
877	ENSSSCG00000025513	SNORD22	Small nucleolar RNA SNORD22 [Source:RFAM;Acc:RF00099]	14.2371	1.756	4.43e-09
878	ENSSSCG00000017514	KPNB1	Uncharacterized protein [Source:UniProtKB/TrEMBL;Acc:F1RWJ5]	35.3633	1.60864	4.45e-09
879	ENSSSCG00000024673	NME1	nucleoside diphosphate kinase A [Source:RefSeq peptide;Acc:NP_001191688]	67.7627	1.64288	4.52e-09
880	ENSSSCG00000012051	RUNX1	Runt-related transcription factor 1	2.7915	1.61164	4.56e-09
881	ENSSSCG00000015892	PSMD14	Uncharacterized protein [Source:UniProtKB/TrEMBL;Acc:F1RPQ3]	31.3891	1.62091	4.62e-09
882	ENSSSCG00000018540	SNORD19	Small nucleolar RNA SNORD19 [Source:RFAM;Acc:RF00569]	14.1375	1.78867	4.62e-09
883	ENSSSCG00000023177	RRP9	Uncharacterized protein [Source:UniProtKB/TrEMBL;Acc:I3LQS7]	11.9335	1.62864	4.69e-09
884	ENSSSCG00000028612	PTPRS	Uncharacterized protein [Source:UniProtKB/TrEMBL;Acc:I3LGE9]	35.1414	-1.86611	4.91e-09
885	ENSSSCG00000027455	SLC39A6	Uncharacterized protein [Source:UniProtKB/TrEMBL;Acc:I3LTT7]	11.4717	1.63351	4.97e-09
886	ENSSSCG00000030269	B4GALNT2	beta-1,4-N-acetyl-galactosaminyl transferase 2 [Source:HGNC Symbol;Acc:24136]	8.90708	-1.89222	4.98e-09
887	ENSSSCG00000023837	WFDC1	Uncharacterized protein [Source:UniProtKB/TrEMBL;Acc:I3LQ86]	3.33511	1.58957	5.05e-09
888	ENSSSCG00000025034	LAPTM5	Uncharacterized protein [Source:UniProtKB/TrEMBL;Acc:I3L9C0]	442.634	-1.82145	5.13e-09
889	ENSSSCG00000013144	MPEG1	Macrophage-expressed gene 1 protein	341.151	-1.82715	5.13e-09
890	ENSSSCG00000025286	0	Uncharacterized protein [Source:UniProtKB/TrEMBL;Acc:I3LFJ9]	18.3662	-1.81155	5.17e-09
891	ENSSSCG00000000645	0	gamma-aminobutyric acid receptor-associated protein-like 1 [Source:RefSeq peptide;Acc:NP_001177216]	25.9856	-1.7948	5.28e-09
892	ENSSSCG00000023035	U6	U6 spliceosomal RNA [Source:RFAM;Acc:RF00026]	1.89589	2.18525	5.32e-09
893	ENSSSCG00000013106	CRTH2	Uncharacterized protein [Source:UniProtKB/TrEMBL;Acc:F1RIB0]	15.0354	-1.85758	5.37e-09
894	ENSSSCG00000012074	BACE2	Uncharacterized protein [Source:UniProtKB/TrEMBL;Acc:F1SG69]	7.56527	1.58878	5.79e-09
895	ENSSSCG00000013263	CREB3L1	Cyclic AMP-responsive element-binding protein 3-like protein 1	13.8628	1.5728	5.81e-09
896	ENSSSCG00000013313	PRRG4	Uncharacterized protein [Source:UniProtKB/TrEMBL;Acc:F1SGR2]	7.88682	-1.8227	5.97e-09
897	ENSSSCG00000009815	CAMKK2	Uncharacterized protein [Source:UniProtKB/TrEMBL;Acc:F1RNP6]	32.9838	-1.79087	5.98e-09
898	ENSSSCG00000002000	IPO4	Uncharacterized protein [Source:UniProtKB/TrEMBL;Acc:F1SGN4]	8.88118	1.61603	5.99e-09
899	ENSSSCG00000013880	0	Uncharacterized protein [Source:UniProtKB/TrEMBL;Acc:F1S943]	5.19568	-2.04284	5.99e-09
900	ENSSSCG00000020870	DBF4	DBF4 homolog (S. cerevisiae) [Source:HGNC Symbol;Acc:17364]	3.79374	1.59637	5.99e-09
901	ENSSSCG00000015522	ANGPTL1	angiopoietin-related protein 1 [Source:RefSeq peptide;Acc:NP_001103417]	17.5968	-1.84455	6.01e-09
902	ENSSSCG00000009998	GATSL3	Uncharacterized protein [Source:UniProtKB/TrEMBL;Acc:F1RFD7]	54.1382	-1.82969	6.05e-09
903	ENSSSCG00000000694	GAPDH	Glyceraldehyde-3-phosphate dehydrogenase	867.443	1.59929	6.07e-09
904	ENSSSCG00000024015	FADS1	fatty acid desaturase 1 [Source:RefSeq peptide;Acc:NP_001106512]	10.5181	1.58147	6.14e-09
905	ENSSSCG00000018089	0	0	138.285	1.7055	6.19e-09
906	ENSSSCG00000014328	GFRA3	Uncharacterized protein [Source:UniProtKB/TrEMBL;Acc:F1RH78]	48.5889	-1.82903	6.3e-09
907	ENSSSCG00000010962	FRMD3	Uncharacterized protein [Source:UniProtKB/TrEMBL;Acc:F1S4G4]	8.32034	-1.95146	6.39e-09
908	ENSSSCG00000013614	CNN1	Calponin-1 [Source:UniProtKB/Swiss-Prot;Acc:Q08092]	2.51445	1.59966	6.41e-09
909	ENSSSCG00000005045	BMP4	bone morphogenetic protein 4 [Source:RefSeq peptide;Acc:NP_001094501]	14.0276	-1.84962	6.43e-09
910	ENSSSCG00000013595	LASS4	LAG1 longevity assurance homolog 4 [Source:RefSeq peptide;Acc:NP_001161103]	6.06961	1.81851	6.5e-09
911	ENSSSCG00000004974	LARP6	Uncharacterized protein [Source:UniProtKB/TrEMBL;Acc:F1SIT3]	48.2897	-1.79585	6.55e-09
912	ENSSSCG00000023333	FCN2	ficolin-2 precursor [Source:RefSeq peptide;Acc:NP_999033]	6.45148	-1.93361	6.76e-09
913	ENSSSCG00000004825	CHSY1	chondroitin sulfate synthase 1 [Source:HGNC Symbol;Acc:17198]	8.63517	1.60139	6.89e-09
914	ENSSSCG00000018920	0	0	3.96067	2.15398	7.04e-09
915	ENSSSCG00000000887	TMPO	thymopoietin [Source:RefSeq peptide;Acc:NP_001231157]	3.7008	1.623	7.07e-09
916	ENSSSCG00000028303	SPSB4	Uncharacterized protein [Source:UniProtKB/TrEMBL;Acc:I3LAZ3]	3.02329	1.59965	7.12e-09
917	ENSSSCG00000008484	SRSF7	Uncharacterized protein [Source:UniProtKB/TrEMBL;Acc:F1S4R5]	29.5012	1.5999	7.15e-09
918	ENSSSCG00000016840	0	0	2.52632	1.74846	7.15e-09
919	ENSSSCG00000007103	C20ORF26	Uncharacterized protein [Source:UniProtKB/TrEMBL;Acc:F1SBG6]	5.06531	-2.62298	7.31e-09
920	ENSSSCG00000002137	APEX1	DNA-(apurinic or apyrimidinic site) lyase [Source:RefSeq peptide;Acc:NP_001132943]	37.2069	1.59316	7.59e-09
921	ENSSSCG00000026482	0	Uncharacterized protein [Source:UniProtKB/TrEMBL;Acc:I3LUS4]	16.9887	-1.8674	7.59e-09
922	ENSSSCG00000028296	IFN-ALPHA-10	interferon-alpha-10 [Source:RefSeq peptide;Acc:NP_001159782]	13.4429	-1.8527	7.62e-09
923	ENSSSCG00000021503	BCHE	Cholinesterase [Source:UniProtKB/Swiss-Prot;Acc:P32752]	11.22	-1.90041	7.71e-09
924	ENSSSCG00000024009	CAMK2N1	Uncharacterized protein [Source:UniProtKB/TrEMBL;Acc:I3LQ15]	10.3649	-1.83967	7.8e-09
925	ENSSSCG00000029329	0	0	1.49567	1.69549	7.8e-09
926	ENSSSCG00000010058	SNRPD3	small nuclear ribonucleoprotein Sm D3 [Source:RefSeq peptide;Acc:NP_001230355]	70.2442	1.60976	7.93e-09
927	ENSSSCG00000028212	ssc-mir-301	ssc-mir-301 [Source:miRBase;Acc:MI0002432]	2.42442	2.13708	8.03e-09
928	ENSSSCG00000004049	ACAT2	Uncharacterized protein [Source:UniProtKB/TrEMBL;Acc:F1SB62]	13.5555	1.60086	8.08e-09
929	ENSSSCG00000024726	RNASE1	ribonuclease pancreatic [Source:RefSeq peptide;Acc:NP_001161127]	6.94625	-2.04057	8.09e-09
930	ENSSSCG00000024363	IFRD2	Uncharacterized protein [Source:UniProtKB/TrEMBL;Acc:I3LP45]	10.243	1.59674	8.12e-09
931	ENSSSCG00000022192	NCAPD3	Uncharacterized protein [Source:UniProtKB/TrEMBL;Acc:I3LUE3]	3.66819	1.59479	8.28e-09
932	ENSSSCG00000011686	SLC9A9	Sodium/hydrogen exchanger [Source:UniProtKB/TrEMBL;Acc:F1SKE4]	17.6697	-1.88402	9.13e-09
933	ENSSSCG00000015576	TPR	Uncharacterized protein [Source:UniProtKB/TrEMBL;Acc:F1S300]	161.384	1.58652	9.4e-09
934	ENSSSCG00000007197	RSPO4	Uncharacterized protein [Source:UniProtKB/TrEMBL;Acc:F1S868]	8.73781	-1.88066	9.5e-09
935	ENSSSCG00000029757	CH242-193E13.5	0	5.99313	1.65036	1e-08
936	ENSSSCG00000022689	GADD45B	Uncharacterized protein [Source:UniProtKB/TrEMBL;Acc:I3L775]	24.2873	1.57039	1.01e-08
937	ENSSSCG00000024024	CX3CR1	Uncharacterized protein [Source:UniProtKB/TrEMBL;Acc:I3LAU2]	12.3965	-1.96726	1.03e-08
938	ENSSSCG00000027828	0	Uncharacterized protein [Source:UniProtKB/TrEMBL;Acc:I3LKI0]	48.3479	-1.82493	1.04e-08
939	ENSSSCG00000005104	MRPS11	28S ribosomal protein S11, mitochondrial [Source:RefSeq peptide;Acc:NP_001231457]	28.6035	1.58978	1.04e-08
940	ENSSSCG00000010686	BAG3	Uncharacterized protein [Source:UniProtKB/TrEMBL;Acc:F1S415]	19.7472	1.563	1.04e-08
941	ENSSSCG00000031002	IFN-ALPHA-14	Interferon alpha-14 [Source:UniProtKB/TrEMBL;Acc:Q304W5]	18.1201	-1.85961	1.04e-08
942	ENSSSCG00000020315	5S_rRNA	5S ribosomal RNA [Source:RFAM;Acc:RF00001]	0.67369	2.75373	1.04e-08
943	ENSSSCG00000015772	AGA	Glycosylasparaginase beta chain [Source:UniProtKB/TrEMBL;Acc:F1RT17]	22.4449	-1.79568	1.12e-08
944	ENSSSCG00000012623	SLC25A6	ADP/ATP translocase 3 [Source:RefSeq peptide;Acc:NP_999583]	45.4252	1.60771	1.13e-08
945	ENSSSCG00000004624	MAPK6	Uncharacterized protein [Source:UniProtKB/TrEMBL;Acc:F1RZB8]	8.80744	1.56726	1.13e-08
946	ENSSSCG00000016669	0	Uncharacterized protein [Source:UniProtKB/TrEMBL;Acc:F1SIK2]	1.98526	1.7246	1.13e-08
947	ENSSSCG00000013302	CAT	catalase [Source:RefSeq peptide;Acc:NP_999466]	250.41	-1.77607	1.14e-08
948	ENSSSCG00000009349	RFC3	replication factor C subunit 3 [Source:RefSeq peptide;Acc:NP_001177121]	10.3864	1.62058	1.17e-08
949	ENSSSCG00000005358	SHB	Uncharacterized protein [Source:UniProtKB/TrEMBL;Acc:F1ST57]	3.79697	1.61647	1.17e-08
950	ENSSSCG00000012448	ITM2A	integral membrane protein 2A [Source:RefSeq peptide;Acc:NP_001026968]	18.3078	-1.81959	1.21e-08
951	ENSSSCG00000028753	CYP4F55	cytochrome P450, family 4, subfamily F, polypeptide 55 [Source:RefSeq peptide;Acc:NP_001231565]	6.84697	-1.84185	1.21e-08
952	ENSSSCG00000021620	STIP1	Uncharacterized protein [Source:UniProtKB/TrEMBL;Acc:I3LNG8]	39.7855	1.55303	1.22e-08
953	ENSSSCG00000027197	DYRK1B	Uncharacterized protein [Source:UniProtKB/TrEMBL;Acc:I3LSF5]	11.892	-1.81059	1.24e-08
954	ENSSSCG00000020422	5S_rRNA	5S ribosomal RNA [Source:RFAM;Acc:RF00001]	19.2151	1.69359	1.28e-08
955	ENSSSCG00000000896	NTN4	Uncharacterized protein [Source:UniProtKB/TrEMBL;Acc:F1SQR3]	53.6434	-1.79303	1.3e-08
956	ENSSSCG00000029519	CIAPIN1	Uncharacterized protein [Source:UniProtKB/TrEMBL;Acc:I3L704]	14.2187	1.58903	1.32e-08
957	ENSSSCG00000028638	CIRH1A	Uncharacterized protein [Source:UniProtKB/TrEMBL;Acc:I3LIQ3]	10.9306	1.57747	1.32e-08
958	ENSSSCG00000013940	NLRP3	Uncharacterized protein [Source:UniProtKB/TrEMBL;Acc:F1S6N7]	9.91657	-1.82905	1.34e-08
959	ENSSSCG00000003619	ADC	arginine decarboxylase [Source:RefSeq peptide;Acc:NP_001116665]	7.27587	-1.8902	1.34e-08
960	ENSSSCG00000005698	NCS1	neuronal calcium sensor 1 [Source:HGNC Symbol;Acc:3953]	6.91841	1.63197	1.36e-08
961	ENSSSCG00000016859	C7	complement component C7 precursor [Source:RefSeq peptide;Acc:NP_999447]	19.9697	-1.92115	1.4e-08
962	ENSSSCG00000005004	LRR1	Uncharacterized protein [Source:UniProtKB/TrEMBL;Acc:F1SHZ7]	2.89541	1.61234	1.4e-08
963	ENSSSCG00000022225	NOP58	Uncharacterized protein [Source:UniProtKB/TrEMBL;Acc:I3LDD2]	28.625	1.58103	1.41e-08
964	ENSSSCG00000011831	APOD	0	10.0981	-1.78363	1.42e-08
965	ENSSSCG00000012680	GPC3	glypican 3 [Source:HGNC Symbol;Acc:4451]	13.6655	-1.84431	1.45e-08
966	ENSSSCG00000011601	LSM3	Uncharacterized protein [Source:UniProtKB/TrEMBL;Acc:F2Z5S4]	32.8698	1.59095	1.46e-08
967	ENSSSCG00000010283	SPOCK2	Uncharacterized protein [Source:UniProtKB/TrEMBL;Acc:F1SU95]	5.66948	-1.75465	1.47e-08
968	ENSSSCG00000030176	0	Uncharacterized protein [Source:UniProtKB/TrEMBL;Acc:I3LTZ4]	1.43806	1.87973	1.5e-08
969	ENSSSCG00000016856	C9	complement component C9 [Source:RefSeq peptide;Acc:NP_001090917]	39.5763	-1.76018	1.51e-08
970	ENSSSCG00000014131	SSBP2	Uncharacterized protein [Source:UniProtKB/TrEMBL;Acc:F1RF05]	25.7744	-1.76491	1.55e-08
971	ENSSSCG00000000158	C22ORF28	tRNA-splicing ligase RtcB homolog [Source:RefSeq peptide;Acc:NP_001116458]	27.5248	1.55987	1.65e-08
972	ENSSSCG00000006590	S100A8	protein S100-A8 [Source:RefSeq peptide;Acc:NP_001153743]	13.034	1.62251	1.69e-08
973	ENSSSCG00000009938	UNG	Uncharacterized protein [Source:UniProtKB/TrEMBL;Acc:F1RGB4]	8.16098	1.58382	1.7e-08
974	ENSSSCG00000000654	CLECL1	Uncharacterized protein [Source:UniProtKB/TrEMBL;Acc:F1SPC1]	46.5489	-1.76784	1.75e-08
975	ENSSSCG00000012135	FIGF	Uncharacterized protein [Source:UniProtKB/TrEMBL;Acc:F1SQU4]	10.1349	-1.7903	1.76e-08
976	ENSSSCG00000003853	SCP2	non-specific lipid-transfer protein [Source:RefSeq peptide;Acc:NP_001161887]	11.3105	-1.83655	1.82e-08
977	ENSSSCG00000001041	PAK1IP1	Uncharacterized protein [Source:UniProtKB/TrEMBL;Acc:F1RV91]	11.222	1.56498	1.82e-08
978	ENSSSCG00000000998	RPP40	Uncharacterized protein [Source:UniProtKB/TrEMBL;Acc:F1RX08]	5.13052	1.56192	1.86e-08
979	ENSSSCG00000030024	SEC24D	SEC24 family, member D (S. cerevisiae) [Source:HGNC Symbol;Acc:10706]	33.3114	1.54146	1.88e-08
980	ENSSSCG00000021880	MXRA8	Uncharacterized protein [Source:UniProtKB/TrEMBL;Acc:I3LLG6]	81.0668	-1.78105	1.95e-08
981	ENSSSCG00000023524	IFN-ALPHA-10	interferon-alpha-10 [Source:RefSeq peptide;Acc:NP_001159782]	6.70007	-1.90439	2.03e-08
982	ENSSSCG00000021677	0	Uncharacterized protein [Source:UniProtKB/TrEMBL;Acc:I3LB90]	34.8995	1.56175	2.04e-08
983	ENSSSCG00000024198	0	0	9.02676	-1.82098	2.12e-08
984	ENSSSCG00000030966	IFN-ALPHA-2	interferon alpha-2 [Source:RefSeq peptide;Acc:NP_001123691]	6.86082	-1.82098	2.12e-08
985	ENSSSCG00000024495	SELPLG	P-selectin glycoprotein ligand 1 [Source:RefSeq peptide;Acc:NP_001098777]	67.1445	-1.72053	2.15e-08
986	ENSSSCG00000027449	FKBP14	FK506 binding protein 14, 22 kDa [Source:HGNC Symbol;Acc:18625]	14.4969	1.51556	2.16e-08
987	ENSSSCG00000023731	TMEM165	Uncharacterized protein [Source:UniProtKB/TrEMBL;Acc:I3LA04]	16.0261	1.57073	2.18e-08
988	ENSSSCG00000010728	CPXM2	Uncharacterized protein [Source:UniProtKB/TrEMBL;Acc:F1SEC6]	14.5339	-1.69247	2.18e-08
989	ENSSSCG00000023984	RSL1D1	ribosomal L1 domain containing 1 [Source:HGNC Symbol;Acc:24534]	22.3404	1.55456	2.21e-08
990	ENSSSCG00000014173	LNPEP	leucyl-cystinyl aminopeptidase [Source:RefSeq peptide;Acc:NP_001098761]	7.45118	-1.81065	2.31e-08
991	ENSSSCG00000023513	PHYH	phytanoyl-CoA 2-hydroxylase [Source:HGNC Symbol;Acc:8940]	117.318	-1.75107	2.38e-08
992	ENSSSCG00000000261	IGFBP6	insulin-like growth factor-binding protein 6 [Source:RefSeq peptide;Acc:NP_001093660]	420.86	-1.76729	2.43e-08
993	ENSSSCG00000005842	TMEM141	Uncharacterized protein [Source:UniProtKB/TrEMBL;Acc:F1RVY3]	23.8974	-1.7548	2.47e-08
994	ENSSSCG00000028244	ECM2	Uncharacterized protein [Source:UniProtKB/TrEMBL;Acc:I3LU27]	167.488	-1.78525	2.51e-08
995	ENSSSCG00000008693	NOP14	Uncharacterized protein [Source:UniProtKB/TrEMBL;Acc:F1S8P8]	14.1031	1.57488	2.55e-08
996	ENSSSCG00000017893	FAM64A	Uncharacterized protein [Source:UniProtKB/TrEMBL;Acc:F1RGM1]	5.16259	1.38653	2.57e-08
997	ENSSSCG00000025433	0	Uncharacterized protein [Source:UniProtKB/TrEMBL;Acc:I3LE32]	34.8575	-1.79303	2.63e-08
998	ENSSSCG00000011496	ADAMTS9	Uncharacterized protein [Source:UniProtKB/TrEMBL;Acc:F1SFS3]	3.92338	1.50503	2.63e-08
999	ENSSSCG00000010209	FAM13C	Uncharacterized protein [Source:UniProtKB/TrEMBL;Acc:F1RG06]	26.5103	-1.78221	2.64e-08
1000	ENSSSCG00000023323	0	Uncharacterized protein [Source:UniProtKB/TrEMBL;Acc:I3LFE2]	8.84533	1.54554	2.64e-08
1001	ENSSSCG00000010821	EPRS	Uncharacterized protein [Source:UniProtKB/TrEMBL;Acc:F1S9K5]	22.5411	1.52907	2.65e-08
1002	ENSSSCG00000029855	LHFP	Uncharacterized protein [Source:UniProtKB/TrEMBL;Acc:I3LUK7]	162.07	-1.75568	2.66e-08
1003	ENSSSCG00000028241	VSIG4 orthologue	V-set and immunoglobulin domain-containing protein 4	250.445	-1.69129	2.69e-08
1004	ENSSSCG00000013366	LDHA	L-lactate dehydrogenase A chain [Source:UniProtKB/Swiss-Prot;Acc:P00339]	171.258	1.5208	2.7e-08
1005	ENSSSCG00000030993	IFN-ALPHA-16	Interferon-alpha-16 [Source:UniProtKB/TrEMBL;Acc:C8CKA7]	14.8171	-1.78241	2.83e-08
1006	ENSSSCG00000016078	HSPE1	10 kDa heat shock protein, mitochondrial [Source:RefSeq peptide;Acc:NP_999472]	182.382	1.54359	2.85e-08
1007	ENSSSCG00000013408	ADM	ADM Adrenomedullin Proadrenomedullin N-20 terminal peptide [Source:UniProtKB/Swiss-Prot;Acc:P53366]	34.8078	-1.76426	2.85e-08
1008	ENSSSCG00000008561	CENPA	Uncharacterized protein [Source:UniProtKB/TrEMBL;Acc:F1SDQ1]	2.84999	1.59399	2.85e-08
1009	ENSSSCG00000010907	0	Uncharacterized protein [Source:UniProtKB/TrEMBL;Acc:F1S5F1]	21.361	-1.80765	2.87e-08
1010	ENSSSCG00000004610	DYX1C1-CCPG1	cell cycle progression 1 [Source:RefSeq peptide;Acc:NP_001230230]	60.6154	-1.75157	2.88e-08
1011	ENSSSCG00000012399	FOXO4	Uncharacterized protein [Source:UniProtKB/TrEMBL;Acc:F1RSV5]	15.4608	-1.70904	2.88e-08
1012	ENSSSCG00000011513	MITF	Microphthalmia-associated transcription factor; Uncharacterized protein [Source:UniProtKB/TrEMBL;Acc:Q6PU47]	13.3123	-1.9527	2.89e-08
1013	ENSSSCG00000013879	SLC27A1	long-chain fatty acid transport protein 1 [Source:RefSeq peptide;Acc:NP_001077400]	7.64414	-1.83308	2.9e-08
1014	ENSSSCG00000021236	PMM2	Uncharacterized protein [Source:UniProtKB/TrEMBL;Acc:F1RKY8]	15.8731	1.5335	2.96e-08
1015	ENSSSCG00000023370	0	Uncharacterized protein [Source:UniProtKB/TrEMBL;Acc:I3LCC2]	7.3729	1.55184	3.09e-08
1016	ENSSSCG00000006940	CYR61	Protein CYR61 (Insulin-like growth factor-binding protein 10)	12.481	1.58234	3.11e-08
1017	ENSSSCG00000015952	HAT1	Uncharacterized protein [Source:UniProtKB/TrEMBL;Acc:F1S084]	23.8377	1.56867	3.12e-08
1018	ENSSSCG00000030177	EBNA1BP2	Uncharacterized protein [Source:UniProtKB/TrEMBL;Acc:I3L6I8]	17.6829	1.5524	3.13e-08
1019	ENSSSCG00000010011	TCN2	transcobalamin II [Source:RefSeq peptide;Acc:NP_001231365]	30.7558	-1.77617	3.3e-08
1020	ENSSSCG00000012560	0	Ribose-phosphate pyrophosphokinase [Source:UniProtKB/TrEMBL;Acc:F2Z572]	14.2836	1.5521	3.31e-08
1021	ENSSSCG00000014303	PHF15	Uncharacterized protein [Source:UniProtKB/TrEMBL;Acc:F1RHC9]	10.4922	-1.76364	3.33e-08
1022	ENSSSCG00000030270	CNN2	Calponin-2 [Source:UniProtKB/TrEMBL;Acc:I3LUJ5]	17.8734	1.551	3.35e-08
1023	ENSSSCG00000030065	ZBTB47	Uncharacterized protein [Source:UniProtKB/TrEMBL;Acc:I3LMM3]	12.8174	-1.7214	3.38e-08
1024	ENSSSCG00000028227	0	dolichyl-diphosphooligosaccharide--protein glycosyltransferase subunit 2 [Source:RefSeq peptide;Acc:NP_999106]	91.4264	1.52906	3.43e-08
1025	ENSSSCG00000001582	MDGA1	Uncharacterized protein [Source:UniProtKB/TrEMBL;Acc:F1RVR8]	2.10616	1.46226	3.43e-08
1026	ENSSSCG00000017238	TTYH2	Uncharacterized protein [Source:UniProtKB/TrEMBL;Acc:F1RV50]	7.99444	1.50141	3.46e-08
1027	ENSSSCG00000001469	DMB	MHC class II, DM beta [Source:RefSeq peptide;Acc:NP_001107179]	203.974	-1.70748	3.47e-08
1028	ENSSSCG00000006989	MTUS1	microtubule associated tumor suppressor 1 [Source:HGNC Symbol;Acc:29789]	13.4448	-1.83133	3.48e-08
1029	ENSSSCG00000030452	IFN-ALPHA-14	Uncharacterized protein [Source:UniProtKB/TrEMBL;Acc:I3LP08]	11.8274	-1.8332	3.5e-08
1030	ENSSSCG00000024625	0	0	39.2972	1.55318	3.51e-08
1031	ENSSSCG00000024362	0	0	11.0155	-1.97693	3.66e-08
1032	ENSSSCG00000009171	BANK1	Uncharacterized protein [Source:UniProtKB/TrEMBL;Acc:F1S101]	10.9282	-1.7794	3.67e-08
1033	ENSSSCG00000013380	NUCB2	Uncharacterized protein [Source:UniProtKB/TrEMBL;Acc:F1S9A4]	37.6119	1.52609	3.69e-08
1034	ENSSSCG00000024621	KAT2B	Uncharacterized protein [Source:UniProtKB/TrEMBL;Acc:I3LRW1]	34.2111	-1.71852	3.72e-08
1035	ENSSSCG00000006183	C8ORF84	Uncharacterized protein [Source:UniProtKB/TrEMBL;Acc:F1RWI4]	26.2795	-1.77658	3.77e-08
1036	ENSSSCG00000001500	-	Uncharacterized protein	11.6239	-1.79315	3.84e-08
1037	ENSSSCG00000008073	OMD	Uncharacterized protein [Source:UniProtKB/TrEMBL;Acc:F1SUE2]	35.705	-1.69444	3.86e-08
1038	ENSSSCG00000001875	SNX33	Uncharacterized protein [Source:UniProtKB/TrEMBL;Acc:F1SJ74]	6.44335	-1.76848	3.96e-08
1039	ENSSSCG00000021493	SHMT2	Serine hydroxymethyltransferase [Source:UniProtKB/TrEMBL;Acc:F1SL74]	2.0348	1.56573	4.07e-08
1040	ENSSSCG00000004193	ENPP1	Uncharacterized protein [Source:UniProtKB/TrEMBL;Acc:F1S3P5]	67.7171	1.46924	4.18e-08
1041	ENSSSCG00000022666	PA2G4	Uncharacterized protein [Source:UniProtKB/TrEMBL;Acc:I3LVF5]	8.58138	1.55802	4.29e-08
1042	ENSSSCG00000030519	0	Uncharacterized protein [Source:UniProtKB/TrEMBL;Acc:I3LQ28]	2.94661	1.58912	4.29e-08
1043	ENSSSCG00000000408	PRIM1	Uncharacterized protein [Source:UniProtKB/TrEMBL;Acc:F1SL96]	2.92814	1.63626	4.29e-08
1044	ENSSSCG00000016295	NGEF	Uncharacterized protein [Source:UniProtKB/TrEMBL;Acc:F1SM48]	3.70746	1.53005	4.32e-08
1045	ENSSSCG00000026897	0	Uncharacterized protein [Source:UniProtKB/TrEMBL;Acc:I3L764]	5.55875	1.57707	4.43e-08
1046	ENSSSCG00000010816	TGFB2	Transforming growth factor beta-2 [Source:UniProtKB/TrEMBL;Acc:F1S9L0]	18.8943	-1.71944	4.49e-08
1047	ENSSSCG00000002432	KCNK13	potassium channel subfamily K member 13 [Source:RefSeq peptide;Acc:NP_001231525]	8.77931	-1.66725	4.5e-08
1048	ENSSSCG00000011055	MRPL51	Uncharacterized protein [Source:UniProtKB/TrEMBL;Acc:F1RTX3]	3.4845	1.63243	4.5e-08
1049	ENSSSCG00000006092	C8ORF37	Uncharacterized protein [Source:UniProtKB/TrEMBL;Acc:F1RY59]	13.4483	-1.71268	4.59e-08
1050	ENSSSCG00000027478	PPCDC	phosphopantothenoylcysteine decarboxylase [Source:RefSeq peptide;Acc:NP_001230297]	5.17609	1.54394	4.62e-08
1051	ENSSSCG00000008529	YPEL5	Uncharacterized protein [Source:UniProtKB/TrEMBL;Acc:F2Z5F6]	44.536	-1.71406	4.63e-08
1052	ENSSSCG00000025026	IFN-ALPHA-4	interferon-alpha-4 [Source:RefSeq peptide;Acc:NP_001159791]	11.0555	-1.66899	4.68e-08
1053	ENSSSCG00000006830	0	proteasome subunit alpha type-5 [Source:RefSeq peptide;Acc:NP_001138373]	56.8981	1.52974	4.77e-08
1054	ENSSSCG00000030314	PSMG1	proteasome (prosome, macropain) assembly chaperone 1 [Source:HGNC Symbol;Acc:3043]	18.3186	1.53806	4.81e-08
1055	ENSSSCG00000002471	IFI27 orthologue	Interferon alpha-inducible protein 27, mitochondrial	431.782	-1.75125	4.86e-08
1056	ENSSSCG00000004394	RPF2	Uncharacterized protein [Source:UniProtKB/TrEMBL;Acc:F1RT06]	12.2161	1.55504	4.88e-08
1057	ENSSSCG00000006297	DPT	Dermatopontin	655.723	-1.70721	5e-08
1058	ENSSSCG00000027135	PPM1G	Uncharacterized protein [Source:UniProtKB/TrEMBL;Acc:I3LTN6]	30.6466	1.52354	5e-08
1059	ENSSSCG00000002852	PLEKHF1	Uncharacterized protein [Source:UniProtKB/TrEMBL;Acc:F1RNZ0]	21.9552	-1.71926	5.1e-08
1060	ENSSSCG00000025420	U6	U6 spliceosomal RNA [Source:RFAM;Acc:RF00026]	40.1304	-1.85059	5.2e-08
1061	ENSSSCG00000012050	RCAN1	regulator of calcineurin 1 [Source:RefSeq peptide;Acc:NP_001230842]	55.9526	1.43479	5.25e-08
1062	ENSSSCG00000000647	OLR1	oxidized low-density lipoprotein receptor 1 [Source:RefSeq peptide;Acc:NP_998970]	25.5631	-1.6457	5.25e-08
1063	ENSSSCG00000009434	RGCC	regulator of cell cycle [Source:HGNC Symbol;Acc:20369]	137.413	-1.69132	5.33e-08
1064	ENSSSCG00000021111	DPYSL3	Uncharacterized protein [Source:UniProtKB/TrEMBL;Acc:F1RJT3]	3.40282	1.52806	5.54e-08
1065	ENSSSCG00000023390	0	Uncharacterized protein [Source:UniProtKB/TrEMBL;Acc:I3LNG1]	1.59496	1.83446	5.61e-08
1066	ENSSSCG00000018263	SNORD11B	Small nucleolar RNA SNORD11B [Source:RFAM;Acc:RF01192]	19.7493	1.59834	5.62e-08
1067	ENSSSCG00000019644	SNORD47	Small nucleolar RNA SNORD47 [Source:RFAM;Acc:RF00281]	28.9547	1.59627	5.63e-08
1068	ENSSSCG00000015811	PLEKHA2	Uncharacterized protein [Source:UniProtKB/TrEMBL;Acc:F1RZL1]	30.8241	-1.73796	5.69e-08
1069	ENSSSCG00000028034	0	Uncharacterized protein [Source:UniProtKB/TrEMBL;Acc:I3LBA8]	18.2163	-1.70865	5.81e-08
1070	ENSSSCG00000003338	PUSL1	tRNA pseudouridine synthase A A [Source:UniProtKB/TrEMBL;Acc:F1RJE9]	3.54975	1.51016	5.9e-08
1071	ENSSSCG00000001990	C14ORF21	Uncharacterized protein [Source:UniProtKB/TrEMBL;Acc:F1SGQ1]	4.93326	1.50993	5.91e-08
1072	ENSSSCG00000029264	PKMYT1	membrane-associated tyrosine- and threonine-specific cdc2-inhibitory kinase [Source:RefSeq peptide;Acc:NP_001152782]	1.86078	1.58437	5.95e-08
1073	ENSSSCG00000016067	STK17B	Uncharacterized protein [Source:UniProtKB/TrEMBL;Acc:F1SN17]	45.7683	-1.75018	5.98e-08
1074	ENSSSCG00000009972	KREMEN1	Uncharacterized protein [Source:UniProtKB/TrEMBL;Acc:F1RFJ0]	15.0804	-1.73935	6.05e-08
1075	ENSSSCG00000024126	CCT5	Uncharacterized protein [Source:UniProtKB/TrEMBL;Acc:I3LR32]	68.7426	1.51216	6.14e-08
1076	ENSSSCG00000009692	PINX1	Uncharacterized protein [Source:UniProtKB/TrEMBL;Acc:F1RJ22]	7.43042	1.54182	6.41e-08
1077	ENSSSCG00000008973	NAAA	Uncharacterized protein [Source:UniProtKB/TrEMBL;Acc:F1RYU7]	43.4127	-1.70912	6.45e-08
1078	ENSSSCG00000014433	PCYOX1L	Uncharacterized protein [Source:UniProtKB/TrEMBL;Acc:F1RL93]	6.95856	1.48989	6.56e-08
1079	ENSSSCG00000005094	TMEM30B	Uncharacterized protein [Source:UniProtKB/TrEMBL;Acc:F1SRU8]	9.43557	-1.75573	6.79e-08
1080	ENSSSCG00000004342	NDUFAF4	Uncharacterized protein [Source:UniProtKB/TrEMBL;Acc:F1RY01]	3.08454	1.54597	6.79e-08
1081	ENSSSCG00000024385	RNASEH2B	ribonuclease H2, subunit B [Source:HGNC Symbol;Acc:25671]	16.2914	1.51275	6.84e-08
1082	ENSSSCG00000012844	SLC25A22	Uncharacterized protein [Source:UniProtKB/TrEMBL;Acc:F1RYY8]	8.33918	1.50025	6.99e-08
1083	ENSSSCG00000026173	ABCA1	Uncharacterized protein [Source:UniProtKB/TrEMBL;Acc:I3L6Q4]	14.869	-1.65673	7e-08
1084	ENSSSCG00000020873	SYNGR1	synaptogyrin 1 [Source:RefSeq peptide;Acc:NP_001230995]	12.7703	-1.68439	7e-08
1085	ENSSSCG00000025075	0	Uncharacterized protein [Source:UniProtKB/TrEMBL;Acc:I3LSP0]	111.293	-1.71706	7.16e-08
1086	ENSSSCG00000003134	GRWD1	Uncharacterized protein [Source:UniProtKB/TrEMBL;Acc:F1RL85]	9.61251	1.4944	7.26e-08
1087	ENSSSCG00000022360	ITGAX	Uncharacterized protein [Source:UniProtKB/TrEMBL;Acc:I3LJP9]	21.4376	-1.69123	7.28e-08
1088	ENSSSCG00000001475	SLC39A7	zinc transporter SLC39A7 [Source:RefSeq peptide;Acc:NP_001124517]	81.569	1.496	7.49e-08
1089	ENSSSCG00000026472	RPL7L1	60S ribosomal protein L7-like 1 [Source:UniProtKB/Swiss-Prot;Acc:A5GFQ0]	14.5799	1.49717	7.51e-08
1090	ENSSSCG00000006158	MRPS28	28S ribosomal protein S28, mitochondrial [Source:RefSeq peptide;Acc:NP_001172097]	8.81988	1.54765	7.59e-08
1091	ENSSSCG00000022482	DDIT3	DNA damage-inducible transcript 3 protein [Source:RefSeq peptide;Acc:NP_001138317]	14.0737	1.51363	7.82e-08
1092	ENSSSCG00000008512	TTC27	Uncharacterized protein [Source:UniProtKB/TrEMBL;Acc:F1S403]	5.40463	1.50122	7.83e-08
1093	ENSSSCG00000002383	FOS	Proto-oncogene c-Fos [Source:UniProtKB/Swiss-Prot;Acc:O97930]	312.059	-1.57578	7.85e-08
1094	ENSSSCG00000025126	LGI4	leucine-rich repeat LGI family, member 4 [Source:HGNC Symbol;Acc:18712]	10.1272	-1.75183	7.89e-08
1095	ENSSSCG00000005970	SQLE	squalene monooxygenase [Source:RefSeq peptide;Acc:NP_001094496]	5.04418	1.45564	7.93e-08
1096	ENSSSCG00000017046	EBF1	Uncharacterized protein [Source:UniProtKB/TrEMBL;Acc:F1RR33]	46.2316	-1.69286	7.96e-08
1097	ENSSSCG00000029732	NCL	Uncharacterized protein [Source:UniProtKB/TrEMBL;Acc:I3LRH2]	40.9896	1.50913	8.2e-08
1098	ENSSSCG00000026735	0	0	6.56696	-3.32421	8.35e-08
1099	ENSSSCG00000028605	0	Uncharacterized protein [Source:UniProtKB/TrEMBL;Acc:I3LAG1]	3.53164	1.52164	8.41e-08
1100	ENSSSCG00000025534	CSE1L	exportin-2 [Source:RefSeq peptide;Acc:NP_001230144]	22.8808	1.4969	8.44e-08
1101	ENSSSCG00000006480	APOA1BP	apolipoprotein A-I-binding protein precursor [Source:RefSeq peptide;Acc:NP_001072132]	14.9347	1.51376	8.72e-08
1102	ENSSSCG00000004571	TLN2	Uncharacterized protein [Source:UniProtKB/TrEMBL;Acc:F1S078]	5.69538	-1.77628	8.72e-08
1103	ENSSSCG00000019862	SNORD11B	Small nucleolar RNA SNORD11B [Source:RFAM;Acc:RF01192]	16.298	1.59885	8.77e-08
1104	ENSSSCG00000020695	0	Uncharacterized protein [Source:UniProtKB/TrEMBL;Acc:I3LM85]	9.16944	1.40714	8.77e-08
1105	ENSSSCG00000017446	0	Uncharacterized protein [Source:UniProtKB/TrEMBL;Acc:F1S0K0]	11.5945	-1.70023	8.84e-08
1106	ENSSSCG00000024271	RFTN2	Uncharacterized protein [Source:UniProtKB/TrEMBL;Acc:I3L9L6]	28.4688	-1.77335	8.99e-08
1107	ENSSSCG00000030263	CHRNB1	Uncharacterized protein [Source:UniProtKB/TrEMBL;Acc:I3L9G3]	7.05582	-1.72606	9.03e-08
1108	ENSSSCG00000007208	TRIB3	Uncharacterized protein [Source:UniProtKB/TrEMBL;Acc:F1S7J1]	7.87402	1.49219	9.41e-08
1109	ENSSSCG00000026124	TSTA3	Uncharacterized protein [Source:UniProtKB/TrEMBL;Acc:I3LGP6]	23.1633	1.51119	9.59e-08
1110	ENSSSCG00000030985	IFN-ALPHA-5	interferon, alpha 5 [Source:RefSeq peptide;Acc:NP_001158332]	11.8639	-1.66468	9.62e-08
1111	ENSSSCG00000026257	STMN1	Stathmin [Source:UniProtKB/Swiss-Prot;Acc:Q6DUB7]	88.2565	1.44231	9.86e-08
1112	ENSSSCG00000015590	FLVCR1	feline leukemia virus subgroup C receptor-related protein 1 [Source:RefSeq peptide;Acc:NP_001136318]	2.62217	1.45644	9.88e-08
1113	ENSSSCG00000011534	BHLHE40	Class E basic helix-loop-helix protein 40	83.1444	1.46734	9.99e-08
1114	ENSSSCG00000000687	CD4	T-cell surface glycoprotein CD4 [Source:RefSeq peptide;Acc:NP_001001908]	6.89524	-1.63838	1.01e-07
1115	ENSSSCG00000018574	SNORD70	Small nucleolar RNA SNORD70 [Source:RFAM;Acc:RF00575]	14.4424	1.64216	1.04e-07
1116	ENSSSCG00000019956	snoU105B	Small nucleolar RNA U105B [Source:RFAM;Acc:RF01173]	16.8086	1.61575	1.07e-07
1117	ENSSSCG00000022645	H2AFX	Histone H2A [Source:UniProtKB/TrEMBL;Acc:I3L7T6]	4.28609	1.62785	1.07e-07
1118	ENSSSCG00000018090	0	0	118.024	1.57663	1.08e-07
1119	ENSSSCG00000004697	C15ORF63	Uncharacterized protein [Source:UniProtKB/TrEMBL;Acc:F1SI83]	51.7625	1.49749	1.08e-07
1120	ENSSSCG00000009704	HMGB2	high mobility group protein B2 [Source:RefSeq peptide;Acc:NP_999228]	9.99952	1.49562	1.08e-07
1121	ENSSSCG00000028553	ILF2	Uncharacterized protein [Source:UniProtKB/TrEMBL;Acc:I3LAC0]	40.03	1.47967	1.09e-07
1122	ENSSSCG00000000869	UTP20	Uncharacterized protein [Source:UniProtKB/TrEMBL;Acc:F1SRI4]	3.63232	1.48555	1.09e-07
1123	ENSSSCG00000020860	0	Uncharacterized protein [Source:UniProtKB/TrEMBL;Acc:I3LRD2]	3.55995	1.58546	1.09e-07
1124	ENSSSCG00000013318	RCN1	Uncharacterized protein [Source:UniProtKB/TrEMBL;Acc:F1SGP8]	83.0121	1.44789	1.11e-07
1125	ENSSSCG00000021320	0	Uncharacterized protein [Source:UniProtKB/TrEMBL;Acc:I3LVT3]	3.62192	1.55625	1.12e-07
1126	ENSSSCG00000021208	SEPP1 orthologue	Selenoprotein P	801.425	-1.5906	1.13e-07
1127	ENSSSCG00000003347	MRPL20	Uncharacterized protein [Source:UniProtKB/TrEMBL;Acc:F1RJD0]	48.0615	1.50287	1.14e-07
1128	ENSSSCG00000030341	0	0	18.6977	1.59619	1.15e-07
1129	ENSSSCG00000006487	CCT3	T-complex protein 1 subunit gamma [Source:RefSeq peptide;Acc:NP_001231109]	88.5291	1.47203	1.2e-07
1130	ENSSSCG00000001872	LINGO1	Uncharacterized protein [Source:UniProtKB/TrEMBL;Acc:F1SJ87]	10.7614	-1.62247	1.2e-07
1131	ENSSSCG00000019078	0	0	3.44577	1.95227	1.2e-07
1132	ENSSSCG00000013035	PPP1R14B	Protein phosphatase 1 regulatory subunit 14B [Source:UniProtKB/Swiss-Prot;Acc:Q8MIK9]	85.6966	1.47816	1.23e-07
1133	ENSSSCG00000016725	TNS3	Uncharacterized protein [Source:UniProtKB/TrEMBL;Acc:F1ST78]	9.23827	-1.66414	1.24e-07
1134	ENSSSCG00000017103	SRD5A1	Uncharacterized protein [Source:UniProtKB/TrEMBL;Acc:F1S0R8]	3.32209	1.49244	1.24e-07
1135	ENSSSCG00000001093	ACOT13	Uncharacterized protein [Source:UniProtKB/TrEMBL;Acc:F1RUE0]	35.0371	-1.71412	1.29e-07
1136	ENSSSCG00000001966	0	Uncharacterized protein [Source:UniProtKB/TrEMBL;Acc:I3LD06]	15.7264	-1.70579	1.29e-07
1137	ENSSSCG00000011572	SEC13	Uncharacterized protein [Source:UniProtKB/TrEMBL;Acc:F1SQA9]	60.3952	1.47039	1.31e-07
1138	ENSSSCG00000003428	MTHFR	Methylenetetrahydrofolate reductase [Source:UniProtKB/TrEMBL;Acc:F1RF82]	11.9592	-1.65798	1.31e-07
1139	ENSSSCG00000004387	FOXO3A	forkhead box protein O3 [Source:RefSeq peptide;Acc:NP_001129431]	10.1292	-1.71339	1.31e-07
1140	ENSSSCG00000009138	CFI	Uncharacterized protein [Source:UniProtKB/TrEMBL;Acc:F1S133]	18.678	-1.66849	1.33e-07
1141	ENSSSCG00000027538	C11ORF10	Uncharacterized protein [Source:UniProtKB/TrEMBL;Acc:F2Z526]	77.5023	1.48386	1.38e-07
1142	ENSSSCG00000026455	TMEM54	Uncharacterized protein [Source:UniProtKB/TrEMBL;Acc:I3LA99]	2.62383	1.49674	1.38e-07
1143	ENSSSCG00000000377	0	Uncharacterized protein [Source:UniProtKB/TrEMBL;Acc:F1SPH1]	46.7681	1.49249	1.4e-07
1144	ENSSSCG00000027607	IER3	Uncharacterized protein [Source:UniProtKB/TrEMBL;Acc:I3LN52]	4.50808	1.46172	1.4e-07
1145	ENSSSCG00000002431	TDP1	Uncharacterized protein [Source:UniProtKB/TrEMBL;Acc:F1SDA7]	1.98652	1.50026	1.41e-07
1146	ENSSSCG00000009043	ABCE1	Uncharacterized protein [Source:UniProtKB/TrEMBL;Acc:F1RS49]	20.8896	1.45503	1.42e-07
1147	ENSSSCG00000030920	SLC39A7	Uncharacterized protein [Source:UniProtKB/TrEMBL;Acc:F1RZW9]	71.3464	1.46493	1.44e-07
1148	ENSSSCG00000030156	APBB1IP	Uncharacterized protein [Source:UniProtKB/TrEMBL;Acc:I3LFA7]	21.6699	-1.62682	1.45e-07
1149	ENSSSCG00000025848	MMACHC	Uncharacterized protein [Source:UniProtKB/TrEMBL;Acc:F1S372]	28.2289	1.47347	1.47e-07
1150	ENSSSCG00000011519	GXYLT2	Uncharacterized protein [Source:UniProtKB/TrEMBL;Acc:F1SFM8]	8.16068	1.44549	1.47e-07
1151	ENSSSCG00000021710	0	Uncharacterized protein [Source:UniProtKB/TrEMBL;Acc:I3LCY2]	10.9533	1.5022	1.5e-07
1152	ENSSSCG00000017690	DHRS11	dehydrogenase/reductase SDR family member 11 precursor [Source:RefSeq peptide;Acc:NP_001231461]	15.5646	1.48027	1.55e-07
1153	ENSSSCG00000015337	SHFM1	Uncharacterized protein [Source:UniProtKB/TrEMBL;Acc:F2Z5F4]	78.9643	1.47795	1.58e-07
1154	ENSSSCG00000014375	HARS	Uncharacterized protein [Source:UniProtKB/TrEMBL;Acc:F1RGD9]	23.5297	1.46007	1.62e-07
1155	ENSSSCG00000002138	OSGEP	Uncharacterized protein [Source:UniProtKB/TrEMBL;Acc:F1S8H4]	8.21598	1.48464	1.63e-07
1156	ENSSSCG00000009304	RASL11A	Uncharacterized protein [Source:UniProtKB/TrEMBL;Acc:F1RTJ8]	6.62935	-1.68848	1.68e-07
1157	ENSSSCG00000010403	41706	Uncharacterized protein [Source:UniProtKB/TrEMBL;Acc:F1SDU8]	14.4357	-1.61259	1.69e-07
1158	ENSSSCG00000002640	DEF8	Uncharacterized protein [Source:UniProtKB/TrEMBL;Acc:F1S6M6]	15.8476	-1.65298	1.7e-07
1159	ENSSSCG00000026904	NFKBIB	Uncharacterized protein [Source:UniProtKB/TrEMBL;Acc:I3LLS5]	9.60684	1.48893	1.74e-07
1160	ENSSSCG00000023303	FIGNL1	Uncharacterized protein [Source:UniProtKB/TrEMBL;Acc:I3LS61]	2.00622	1.50684	1.77e-07
1161	ENSSSCG00000014951	PANX1	Uncharacterized protein [Source:UniProtKB/TrEMBL;Acc:F1STK5]	1.76531	1.49581	1.77e-07
1162	ENSSSCG00000016985	BNIP1	Uncharacterized protein [Source:UniProtKB/TrEMBL;Acc:F1SJY7]	12.7519	1.43059	1.8e-07
1163	ENSSSCG00000026561	CLEC11A	Uncharacterized protein [Source:UniProtKB/TrEMBL;Acc:I3LRZ8]	9.9178	1.42092	1.81e-07
1164	ENSSSCG00000016835	SKP2	S-phase kinase-associated protein 2 [Source:RefSeq peptide;Acc:NP_001165226]	4.51582	1.48524	1.87e-07
1165	ENSSSCG00000026456	0	Uncharacterized protein [Source:UniProtKB/TrEMBL;Acc:I3L9Z8]	44.8535	-1.65587	1.93e-07
1166	ENSSSCG00000016690	CREB5	Uncharacterized protein [Source:UniProtKB/TrEMBL;Acc:F1SIG1]	28.0373	-1.67714	1.93e-07
1167	ENSSSCG00000015324	GNG11	Guanine nucleotide-binding protein subunit gamma [Source:UniProtKB/TrEMBL;Acc:F1SFA9]	190.807	-1.61397	1.96e-07
1168	ENSSSCG00000011908	0	Protease; Uncharacterized protein [Source:UniProtKB/TrEMBL;Acc:O62629]	7.79181	1.48945	1.99e-07
1169	ENSSSCG00000025830	NUP93	nuclear pore complex protein Nup93 [Source:RefSeq peptide;Acc:NP_001231081]	11.8817	1.46626	2.02e-07
1170	ENSSSCG00000000363	BMP11	growth/differentiation factor 11 precursor [Source:RefSeq peptide;Acc:NP_001231239]	3.27612	1.43504	2.02e-07
1171	ENSSSCG00000015404	SEMA3C	Uncharacterized protein [Source:UniProtKB/TrEMBL;Acc:F1SB92]	51.569	-1.65947	2.04e-07
1172	ENSSSCG00000025428	0	Uncharacterized protein [Source:UniProtKB/TrEMBL;Acc:I3L8C9]	12.1239	-1.63445	2.06e-07
1173	ENSSSCG00000013223	NUP160	Uncharacterized protein [Source:UniProtKB/TrEMBL;Acc:F1SIF8]	5.71209	1.44441	2.06e-07
1174	ENSSSCG00000014184	PAM	Uncharacterized protein [Source:UniProtKB/TrEMBL;Acc:F1RN59]	207.631	-1.62768	2.07e-07
1175	ENSSSCG00000008536	WDR43	Uncharacterized protein [Source:UniProtKB/TrEMBL;Acc:F1SEG4]	12.4504	1.44356	2.11e-07
1176	ENSSSCG00000030599	0	Uncharacterized protein [Source:UniProtKB/TrEMBL;Acc:I3LIP9]	5.90311	-1.92303	2.11e-07
1177	ENSSSCG00000012101	KAL1	Uncharacterized protein [Source:UniProtKB/TrEMBL;Acc:F1SG25]	26.3808	-1.62455	2.12e-07
1178	ENSSSCG00000029772	SOCS3	suppressor of cytokine signaling 3 [Source:RefSeq peptide;Acc:NP_001116668]	18.9486	1.48207	2.12e-07
1179	ENSSSCG00000024685	GRIA2	Uncharacterized protein [Source:UniProtKB/TrEMBL;Acc:I3LHM1]	6.39914	-1.6496	2.14e-07
1180	ENSSSCG00000008783	0	Uncharacterized protein [Source:UniProtKB/TrEMBL;Acc:F1S4J2]	15.0868	-2.00998	2.16e-07
1181	ENSSSCG00000003645	UTP11L	Uncharacterized protein [Source:UniProtKB/TrEMBL;Acc:F1SV29]	27.2927	1.45915	2.18e-07
1182	ENSSSCG00000021696	NRSN1	Uncharacterized protein [Source:UniProtKB/TrEMBL;Acc:F1RUF6]	7.72965	-1.62906	2.18e-07
1183	ENSSSCG00000029095	SNORD28	Small nucleolar RNA SNORD28 [Source:RFAM;Acc:RF00085]	6.04053	1.83451	2.2e-07
1184	ENSSSCG00000025796	NLE1	Uncharacterized protein [Source:UniProtKB/TrEMBL;Acc:I3LTI2]	6.19514	1.48546	2.27e-07
1185	ENSSSCG00000003612	EIF3I	eukaryotic translation initiation factor 3, subunit I [Source:RefSeq peptide;Acc:NP_001231553]	86.712	1.45985	2.31e-07
1186	ENSSSCG00000017868	0	P2X purinoceptor [Source:UniProtKB/TrEMBL;Acc:F1RGS5]	9.53772	-1.63398	2.35e-07
1187	ENSSSCG00000008954	0	0	5.30356	-1.74999	2.35e-07
1188	ENSSSCG00000021347	0	Uncharacterized protein [Source:UniProtKB/TrEMBL;Acc:I3LD13]	2.88307	1.46928	2.35e-07
1189	ENSSSCG00000011750	PLD1	phospholipase D1 [Source:RefSeq peptide;Acc:NP_001231518]	20.0643	-1.65189	2.38e-07
1190	ENSSSCG00000012132	ASB9	ankyrin repeat and SOCS box containing 9 [Source:HGNC Symbol;Acc:17184]	6.96029	-1.64063	2.38e-07
1191	ENSSSCG00000011023	ZNF438	Uncharacterized protein [Source:UniProtKB/TrEMBL;Acc:F1RWD8]	6.11457	-1.63371	2.43e-07
1192	ENSSSCG00000023118	BZW2	basic leucine zipper and W2 domains 2 [Source:HGNC Symbol;Acc:18808]	35.314	1.44847	2.45e-07
1193	ENSSSCG00000009462	KLF5	Krueppel-like factor 5 [Source:RefSeq peptide;Acc:NP_001090958]	5.47376	-1.72125	2.48e-07
1194	ENSSSCG00000008383	AHSA2	Uncharacterized protein [Source:UniProtKB/TrEMBL;Acc:F1SQM4]	3.53038	1.45134	2.52e-07
1195	ENSSSCG00000005040	GNPNAT1	glucosamine 6-phosphate N-acetyltransferase [Source:RefSeq peptide;Acc:NP_001230305]	18.5301	1.45616	2.56e-07
1196	ENSSSCG00000005052	WDHD1	Uncharacterized protein [Source:UniProtKB/TrEMBL;Acc:F1SSP1]	3.64163	1.4749	2.58e-07
1197	ENSSSCG00000017874	ATP2A3	Sarcoplasmic/endoplasmic reticulum calcium ATPase 3 [Source:UniProtKB/TrEMBL;Acc:F1RGR0]	32.9175	-1.60009	2.65e-07
1198	ENSSSCG00000004942	TIPIN	Uncharacterized protein [Source:UniProtKB/TrEMBL;Acc:F1SJJ8]	3.9412	1.43999	2.67e-07
1199	ENSSSCG00000021819	PDE3B	Uncharacterized protein [Source:UniProtKB/TrEMBL;Acc:I3LEV2]	15.6973	-1.53735	2.68e-07
1200	ENSSSCG00000003682	ANKRD12	Uncharacterized protein [Source:UniProtKB/TrEMBL;Acc:F1SM99]	11.2325	-1.64652	2.69e-07
1201	ENSSSCG00000009640	ENTPD4	Uncharacterized protein [Source:UniProtKB/TrEMBL;Acc:F1RM90]	6.829	1.44697	2.74e-07
1202	ENSSSCG00000013720	MAN2B1	Uncharacterized protein [Source:UniProtKB/TrEMBL;Acc:F1SEY1]	145.771	-1.59927	2.82e-07
1203	ENSSSCG00000027418	NICN1	nicolin 1 [Source:HGNC Symbol;Acc:18317]	32.9395	-1.63177	2.83e-07
1204	ENSSSCG00000022836	0	Uncharacterized protein [Source:UniProtKB/TrEMBL;Acc:I3LGP0]	9.25882	1.45686	2.86e-07
1205	ENSSSCG00000002932	ZNF567	Uncharacterized protein [Source:UniProtKB/TrEMBL;Acc:F1RLB8]	5.21598	-1.63738	2.86e-07
1206	ENSSSCG00000007944	CORO7	Coronin [Source:UniProtKB/TrEMBL;Acc:F1RK53]	23.5567	-1.58295	2.87e-07
1207	ENSSSCG00000012007	HSPA13	Uncharacterized protein [Source:UniProtKB/TrEMBL;Acc:F1SK58]	11.317	1.44034	2.89e-07
1208	ENSSSCG00000006289	F5	coagulation factor V precursor [Source:RefSeq peptide;Acc:NP_999285]	5.7599	-1.59172	2.93e-07
1209	ENSSSCG00000015963	OLA1	Uncharacterized protein [Source:UniProtKB/TrEMBL;Acc:F1S062]	27.4804	1.4294	2.96e-07
1210	ENSSSCG00000022860	SASH1	Uncharacterized protein [Source:UniProtKB/TrEMBL;Acc:I3L9L0]	37.4777	-1.6061	2.99e-07
1211	ENSSSCG00000015375	ITGB8	0	13.8011	-1.66573	3e-07
1212	ENSSSCG00000028004	RIN2	Uncharacterized protein [Source:UniProtKB/TrEMBL;Acc:I3LR24]	70.693	-1.59108	3.02e-07
1213	ENSSSCG00000006891	GCLM	Uncharacterized protein [Source:UniProtKB/TrEMBL;Acc:F1S538]	4.02903	1.44385	3.02e-07
1214	ENSSSCG00000022742	PRDX6	Peroxiredoxin-6 [Source:UniProtKB/Swiss-Prot;Acc:Q9TSX9]	48.7174	1.44227	3.04e-07
1215	ENSSSCG00000027970	PRRT2	Uncharacterized protein [Source:UniProtKB/TrEMBL;Acc:I3LFE5]	8.93114	-1.64961	3.06e-07
1216	ENSSSCG00000004132	0	Uncharacterized protein [Source:UniProtKB/TrEMBL;Acc:F1S716]	11.5708	-1.61877	3.08e-07
1217	ENSSSCG00000023413	NEDD4	Uncharacterized protein [Source:UniProtKB/TrEMBL;Acc:I3L6R7]	6.99873	-1.74154	3.11e-07
1218	ENSSSCG00000030524	0	Uncharacterized protein [Source:UniProtKB/TrEMBL;Acc:I3LKC5]	5.03952	1.53099	3.12e-07
1219	ENSSSCG00000020278	0	0	14.1907	1.52858	3.17e-07
1220	ENSSSCG00000028728	RPN2	Dolichyl-diphosphooligosaccharide--protein glycosyltransferase subunit 2 [Source:UniProtKB/TrEMBL;Acc:I3LLF2]	8.81248	1.44249	3.18e-07
1221	ENSSSCG00000013662	0	suppressor of SWI4 1 homolog [Source:RefSeq peptide;Acc:NP_001191364]	18.3491	1.44372	3.19e-07
1222	ENSSSCG00000002265	FAM174B	Uncharacterized protein [Source:UniProtKB/TrEMBL;Acc:F1SA78]	2.44423	1.50226	3.24e-07
1223	ENSSSCG00000008015	0	0	12.5965	-1.64828	3.27e-07
1224	ENSSSCG00000015345	GLCCI1	Uncharacterized protein [Source:UniProtKB/TrEMBL;Acc:F1SF72]	5.74506	-1.72112	3.27e-07
1225	ENSSSCG00000028150	LSM12	Uncharacterized protein [Source:UniProtKB/TrEMBL;Acc:I3LRA9]	13.6256	1.43334	3.4e-07
1226	ENSSSCG00000027560	SNORD82	Small nucleolar RNA SNORD82 [Source:RFAM;Acc:RF00158]	109.884	1.46524	3.44e-07
1227	ENSSSCG00000022389	TPPP	Uncharacterized protein [Source:UniProtKB/TrEMBL;Acc:I3LB30]	6.28011	-1.67386	3.46e-07
1228	ENSSSCG00000003201	ATF5	Cyclic AMP-dependent transcription factor ATF-5	5.56872	1.44738	3.47e-07
1229	ENSSSCG00000025463	PROS	Uncharacterized protein [Source:UniProtKB/TrEMBL;Acc:I3LQM5]	74.6751	-1.62267	3.53e-07
1230	ENSSSCG00000007995	FAM195A	Uncharacterized protein [Source:UniProtKB/TrEMBL;Acc:F1RGT4]	4.90954	1.51681	3.55e-07
1231	ENSSSCG00000020929	0	Uncharacterized protein [Source:UniProtKB/TrEMBL;Acc:I3LDW4]	30.033	-1.64349	3.65e-07
1232	ENSSSCG00000028202	RANGAP1	Uncharacterized protein [Source:UniProtKB/TrEMBL;Acc:I3LT48]	15.9885	1.4096	3.71e-07
1233	ENSSSCG00000023318	0	Uncharacterized protein [Source:UniProtKB/TrEMBL;Acc:I3LA63]	5.03712	1.45847	3.79e-07
1234	ENSSSCG00000002795	CDH11	cadherin-11 preproprotein [Source:RefSeq peptide;Acc:NP_001231411]	5.92287	1.38934	3.81e-07
1235	ENSSSCG00000010565	DPCD	Uncharacterized protein [Source:UniProtKB/TrEMBL;Acc:F1S8U0]	16.8244	1.43199	3.84e-07
1236	ENSSSCG00000025379	CTDSP2	carboxy-terminal domain RNA polymerase II polypeptide A small phosphatase 2 [Source:RefSeq peptide;Acc:NP_001231476]	185.754	-1.59453	3.86e-07
1237	ENSSSCG00000024696	CCNYL1	Uncharacterized protein [Source:UniProtKB/TrEMBL;Acc:I3L5S3]	18.9463	1.40761	4.02e-07
1238	ENSSSCG00000016585	IMPDH1	Inosine-5'-monophosphate dehydrogenase B [Source:UniProtKB/TrEMBL;Acc:F1SML7]	18.0999	1.40084	4.07e-07
1239	ENSSSCG00000026212	SNORD29	Small nucleolar RNA SNORD29 [Source:RFAM;Acc:RF00070]	13.8027	1.61534	4.07e-07
1240	ENSSSCG00000017667	PTRH2	Uncharacterized protein [Source:UniProtKB/TrEMBL;Acc:F1S227]	17.5428	1.45207	4.1e-07
1241	ENSSSCG00000000155	TIMP3	Uncharacterized protein [Source:UniProtKB/TrEMBL;Acc:F1SPS4]	593.125	-1.55758	4.12e-07
1242	ENSSSCG00000003288	HSPBP1	Uncharacterized protein [Source:UniProtKB/TrEMBL;Acc:F1RMR6]	6.70199	1.44138	4.12e-07
1243	ENSSSCG00000028971	0	Uncharacterized protein [Source:UniProtKB/TrEMBL;Acc:I3LDE1]	53.5655	1.44514	4.16e-07
1244	ENSSSCG00000004497	PSTPIP2	Uncharacterized protein [Source:UniProtKB/TrEMBL;Acc:F1RPT1]	15.2258	-1.50941	4.21e-07
1245	ENSSSCG00000008303	CCT7	T-complex protein 1 subunit eta [Source:RefSeq peptide;Acc:NP_001163993]	87.9347	1.41278	4.3e-07
1246	ENSSSCG00000026556	0	Uncharacterized protein [Source:UniProtKB/TrEMBL;Acc:I3LEZ6]	51.697	-1.63453	4.31e-07
1247	ENSSSCG00000029162	0	Uncharacterized protein [Source:UniProtKB/TrEMBL;Acc:I3LNP5]	14.9821	1.39945	4.35e-07
1248	ENSSSCG00000030278	MLLT11	protein AF1q [Source:RefSeq peptide;Acc:NP_001231536]	4.6888	1.40548	4.42e-07
1249	ENSSSCG00000003914	PRDX1	Uncharacterized protein [Source:UniProtKB/TrEMBL;Acc:F1S3U9]	254.523	1.41772	4.56e-07
1250	ENSSSCG00000006512	FDPS	farnesyl pyrophosphate synthase [Source:RefSeq peptide;Acc:NP_001172060]	37.6007	1.3969	4.57e-07
1251	ENSSSCG00000005373	NANS	sialic acid synthase [Source:RefSeq peptide;Acc:NP_001172068]	25.6819	1.43571	4.63e-07
1252	ENSSSCG00000029715	OLFM1	Uncharacterized protein [Source:UniProtKB/TrEMBL;Acc:I3LHF9]	86.7068	-1.5716	4.65e-07
1253	ENSSSCG00000016539	AKR1B1	Aldose reductase [Source:UniProtKB/Swiss-Prot;Acc:P80276]	23.4466	1.42025	4.75e-07
1254	ENSSSCG00000012112	ARHGAP6	Uncharacterized protein [Source:UniProtKB/TrEMBL;Acc:F1SG15]	7.81096	-1.59619	4.77e-07
1255	ENSSSCG00000008439	RHOQ	Uncharacterized protein [Source:UniProtKB/TrEMBL;Acc:F2Z5G1]	62.2138	-1.58172	4.79e-07
1256	ENSSSCG00000026837	SNORD26	Small nucleolar RNA SNORD26 [Source:RFAM;Acc:RF00087]	17.7921	1.59035	4.79e-07
1257	ENSSSCG00000028588	0	Uncharacterized protein [Source:UniProtKB/TrEMBL;Acc:I3LAE9]	23.4016	1.4278	4.81e-07
1258	ENSSSCG00000013601	41700	Uncharacterized protein [Source:UniProtKB/TrEMBL;Acc:F1SA51]	38.5228	-1.55196	4.98e-07
1259	ENSSSCG00000006342	UHMK1	Uncharacterized protein [Source:UniProtKB/TrEMBL;Acc:F1S1Z8]	5.01759	-1.69293	4.98e-07
1260	ENSSSCG00000000292	ZNF385A	ZNF385A	38.9146	-1.55449	5.17e-07
1261	ENSSSCG00000017904	ENO3	Beta-enolase	5.71957	1.19007	5.26e-07
1262	ENSSSCG00000011612	RPN1	dolichyl-diphosphooligosaccharide--protein glycosyltransferase subunit 1 [Source:RefSeq peptide;Acc:NP_999498]	110.76	1.39884	5.32e-07
1263	ENSSSCG00000026856	AS-A	arylsulfatase A [Source:RefSeq peptide;Acc:NP_999098]	38.7295	-1.56558	5.32e-07
1264	ENSSSCG00000011372	IMPDH2	Inosine-5'-monophosphate dehydrogenase A [Source:UniProtKB/TrEMBL;Acc:F1SKI5]	74.6133	1.40365	5.33e-07
1265	ENSSSCG00000007147	HSPA12B	Uncharacterized protein [Source:UniProtKB/TrEMBL;Acc:F1S8C1]	7.12279	-1.58166	5.38e-07
1266	ENSSSCG00000002001	REC8	Uncharacterized protein [Source:UniProtKB/TrEMBL;Acc:F1SGN3]	3.89492	1.43749	5.38e-07
1267	ENSSSCG00000019320	U6	U6 spliceosomal RNA [Source:RFAM;Acc:RF00026]	25.5291	1.49676	5.42e-07
1268	ENSSSCG00000025910	ZNF277 orthologue	Zinc finger protein 277	39.4569	-1.5918	5.43e-07
1269	ENSSSCG00000022306	ROPN1L	Uncharacterized protein [Source:UniProtKB/TrEMBL;Acc:I3LDE6]	8.10162	-1.63478	5.44e-07
1270	ENSSSCG00000016173	ATIC	bifunctional purine biosynthesis protein PURH [Source:RefSeq peptide;Acc:NP_001124208]	13.7977	1.43548	5.55e-07
1271	ENSSSCG00000004142	CITED2	Uncharacterized protein [Source:UniProtKB/TrEMBL;Acc:F1S6Z7]	41.04	-1.56245	5.57e-07
1272	ENSSSCG00000004092	MTHFD1L	Uncharacterized protein [Source:UniProtKB/TrEMBL;Acc:F1S7V9]	6.72284	1.45471	5.63e-07
1273	ENSSSCG00000013424	PALM	paralemmin-1 [Source:RefSeq peptide;Acc:NP_001033725]	33.3938	-1.55987	5.79e-07
1274	ENSSSCG00000022733	SLC9A9	Uncharacterized protein [Source:UniProtKB/TrEMBL;Acc:I3LF62]	30.5819	-1.55665	5.83e-07
1275	ENSSSCG00000015328	SGCE	Uncharacterized protein [Source:UniProtKB/TrEMBL;Acc:F1SFA5]	25.518	-1.60234	5.84e-07
1276	ENSSSCG00000028689	SNORA71	Small nucleolar RNA SNORA71 [Source:RFAM;Acc:RF00056]	1.52479	2.00637	5.91e-07
1277	ENSSSCG00000010281	PSAP	Prosaposin	1752.4	-1.54338	5.95e-07
1278	ENSSSCG00000005668	SH3GLB2	Uncharacterized protein [Source:UniProtKB/TrEMBL;Acc:F1RR48]	27.2715	-1.54134	5.95e-07
1279	ENSSSCG00000026729	0	Uncharacterized protein [Source:UniProtKB/TrEMBL;Acc:I3L597]	19.3726	-1.58672	6.37e-07
1280	ENSSSCG00000025668	0	Uncharacterized protein [Source:UniProtKB/TrEMBL;Acc:I3L8K2]	5.27138	-1.73276	6.39e-07
1281	ENSSSCG00000029323	KCNE3	potassium voltage-gated channel, Isk-related family, member 3 [Source:HGNC Symbol;Acc:6243]	11.7655	-1.57771	6.5e-07
1282	ENSSSCG00000029139	0	0	7.4427	1.40444	6.5e-07
1283	ENSSSCG00000023078	WDR4	Uncharacterized protein [Source:UniProtKB/TrEMBL;Acc:I3LBJ3]	2.94608	1.43087	6.5e-07
1284	ENSSSCG00000008340	ANTXR1	Uncharacterized protein [Source:UniProtKB/TrEMBL;Acc:F1SPM5]	46.2879	-1.56769	6.53e-07
1285	ENSSSCG00000022904	0	Uncharacterized protein [Source:UniProtKB/TrEMBL;Acc:I3LUM8]	26.2054	1.40392	6.67e-07
1286	ENSSSCG00000022789	0	Uncharacterized protein [Source:UniProtKB/TrEMBL;Acc:I3L6A4]	8.30908	-1.64133	6.68e-07
1287	ENSSSCG00000027405	U2	U2 spliceosomal RNA [Source:RFAM;Acc:RF00004]	5.65977	-2.26329	6.88e-07
1288	ENSSSCG00000006651	ADAMTSL4	Uncharacterized protein [Source:UniProtKB/TrEMBL;Acc:F1SS80]	40.1491	-1.54016	6.92e-07
1289	ENSSSCG00000002956	PSMD8	Uncharacterized protein [Source:UniProtKB/TrEMBL;Acc:F1RKI9]	50.2136	1.39837	6.94e-07
1290	ENSSSCG00000025167	0	Uncharacterized protein [Source:UniProtKB/TrEMBL;Acc:I3L9H7]	67.9026	-1.55136	6.98e-07
1291	ENSSSCG00000026715	YPEL3	Uncharacterized protein [Source:UniProtKB/TrEMBL;Acc:I3LA18]	50.7252	-1.44439	7.42e-07
1292	ENSSSCG00000010998	B4GALT1	Uncharacterized protein [Source:UniProtKB/TrEMBL;Acc:F1SE74]	26.2606	1.37216	7.51e-07
1293	ENSSSCG00000000675	C1R	Complement C1r subcomponent	771.904	-1.54814	7.55e-07
1294	ENSSSCG00000023088	0	Uncharacterized protein [Source:UniProtKB/TrEMBL;Acc:I3L8G2]	11.7151	1.3031	7.63e-07
1295	ENSSSCG00000026612	TIMM50	Uncharacterized protein [Source:UniProtKB/TrEMBL;Acc:I3LC09]	21.4222	1.38787	7.64e-07
1296	ENSSSCG00000016530	TMEM140	Uncharacterized protein [Source:UniProtKB/TrEMBL;Acc:F1SNI3]	13.9173	-1.45176	7.69e-07
1297	ENSSSCG00000006723	0	Uncharacterized protein [Source:UniProtKB/TrEMBL;Acc:F1SAZ5]	34.188	-1.64966	7.78e-07
1298	ENSSSCG00000008588	FKBP1B	Peptidyl-prolyl cis-trans isomerase [Source:UniProtKB/TrEMBL;Acc:F2Z5F0]	4.72816	1.42347	7.93e-07
1299	ENSSSCG00000018806	ssc-mir-628	ssc-mir-628 [Source:miRBase;Acc:MI0013163]	26.5104	-1.84856	8.03e-07
1300	ENSSSCG00000026412	0	Uncharacterized protein [Source:UniProtKB/TrEMBL;Acc:I3L9A8]	8.95705	-1.56237	8.11e-07
1301	ENSSSCG00000028322	BTG2	protein BTG2 [Source:RefSeq peptide;Acc:NP_001090974]	81.8284	-1.52638	8.14e-07
1302	ENSSSCG00000027121	ODC1	ornithine decarboxylase [Source:RefSeq peptide;Acc:NP_001116455]	47.5338	1.40954	8.15e-07
1303	ENSSSCG00000004136	AIG1	Uncharacterized protein [Source:UniProtKB/TrEMBL;Acc:F1S712]	25.1951	-1.53741	8.37e-07
1304	ENSSSCG00000029149	0	Uncharacterized protein [Source:UniProtKB/TrEMBL;Acc:I3L6N5]	11.3499	1.30013	8.5e-07
1305	ENSSSCG00000004209	PTPRK	Uncharacterized protein [Source:UniProtKB/TrEMBL;Acc:F1S2Z2]	24.907	-1.54546	8.54e-07
1306	ENSSSCG00000004294	SYNCRIP	Uncharacterized protein [Source:UniProtKB/TrEMBL;Acc:F2Z5D4]	38.1204	1.37656	8.55e-07
1307	ENSSSCG00000025649	SIK2	Uncharacterized protein [Source:UniProtKB/TrEMBL;Acc:I3LG21]	10.3919	-1.57473	8.6e-07
1308	ENSSSCG00000013475	NCLN	Uncharacterized protein [Source:UniProtKB/TrEMBL;Acc:F1S8E9]	16.2287	1.36742	8.8e-07
1309	ENSSSCG00000026847	ABHD14B	Uncharacterized protein [Source:UniProtKB/TrEMBL;Acc:I3LAQ6]	50.7469	-1.54159	8.96e-07
1310	ENSSSCG00000023937	ELOVL1	elongation of very long chain fatty acids protein 1 [Source:RefSeq peptide;Acc:NP_001161119]	17.4809	1.33168	9.12e-07
1311	ENSSSCG00000017079	G3BP1	GTPase activating protein (SH3 domain) binding protein 1 [Source:HGNC Symbol;Acc:30292]	34.5506	1.35244	9.22e-07
1312	ENSSSCG00000008377	CCT4	T-complex protein 1 subunit delta [Source:UniProtKB/TrEMBL;Acc:F1SQN1]	60.4937	1.36752	9.34e-07
1313	ENSSSCG00000006219	MTFR1	Uncharacterized protein [Source:UniProtKB/TrEMBL;Acc:F1RTB1]	7.36224	1.39869	9.4e-07
1314	ENSSSCG00000010278	CDH23	Uncharacterized protein [Source:UniProtKB/TrEMBL;Acc:F1SUA7]	7.18233	-1.54201	9.41e-07
1315	ENSSSCG00000006659	ANP32E	Uncharacterized protein [Source:UniProtKB/TrEMBL;Acc:F1SDG7]	9.99018	1.38152	9.64e-07
1316	ENSSSCG00000030325	C1QTNF6	complement C1q tumor necrosis factor-related protein 6 [Source:RefSeq peptide;Acc:NP_001136302]	38.8568	1.35616	9.69e-07
1317	ENSSSCG00000026872	APRIL	a proliferation-inducing ligand [Source:RefSeq peptide;Acc:NP_001106160]	127.249	-1.48934	9.78e-07
1318	ENSSSCG00000005300	VCP	transitional endoplasmic reticulum ATPase [Source:RefSeq peptide;Acc:NP_999445]	76.5133	1.36964	9.92e-07
1319	ENSSSCG00000027976	H2AFY2	H2A histone family, member Y2 [Source:HGNC Symbol;Acc:14453]	3.27555	1.47764	1.01e-06
1320	ENSSSCG00000024693	MRPL17	39S ribosomal protein L17, mitochondrial [Source:RefSeq peptide;Acc:NP_001231309]	23.8768	1.38415	1.02e-06
1321	ENSSSCG00000008339	GFPT1	glucosamine--fructose-6-phosphate aminotransferase [Source:RefSeq peptide;Acc:NP_001181908]	10.124	1.34535	1.02e-06
1322	ENSSSCG00000013427	CIRBP	Uncharacterized protein [Source:UniProtKB/TrEMBL;Acc:F1S6R1]	170.403	-1.42232	1.04e-06
1323	ENSSSCG00000007817	IL4R	Interleukin-4 receptor subunit alpha [Source:UniProtKB/Swiss-Prot;Acc:Q863Z5]	20.227	1.35621	1.04e-06
1324	ENSSSCG00000015214	STT3A	STT3, subunit of the oligosaccharyltransferase complex, homolog A [Source:RefSeq peptide;Acc:NP_001230781]	67.4452	1.34244	1.06e-06
1325	ENSSSCG00000008096	ZC3H6	Uncharacterized protein [Source:UniProtKB/TrEMBL;Acc:F1SUA3]	7.57583	-1.59044	1.06e-06
1326	ENSSSCG00000009059	MGST2	Uncharacterized protein [Source:UniProtKB/TrEMBL;Acc:F1RRE3]	8.33986	-1.71707	1.07e-06
1327	ENSSSCG00000012791	NAA10	Uncharacterized protein [Source:UniProtKB/TrEMBL;Acc:F1RZU5]	9.58665	1.38461	1.08e-06
1328	ENSSSCG00000008988	CCNG2	Uncharacterized protein [Source:UniProtKB/TrEMBL;Acc:F1RYS3]	19.2119	-1.49471	1.09e-06
1329	ENSSSCG00000017338	PLCD3	Uncharacterized protein [Source:UniProtKB/TrEMBL;Acc:F1RR07]	10.1188	-1.55013	1.09e-06
1330	ENSSSCG00000003137	PLEKHA4	Uncharacterized protein [Source:UniProtKB/TrEMBL;Acc:F1RL82]	18.9446	-1.52231	1.1e-06
1331	ENSSSCG00000006051	CTHRC1	Uncharacterized protein [Source:UniProtKB/TrEMBL;Acc:F1S1D2]	35.5244	1.30695	1.11e-06
1332	ENSSSCG00000015231	DCPS	m7GpppX diphosphatase [Source:UniProtKB/Swiss-Prot;Acc:Q8MIZ3]	12.5213	1.37243	1.11e-06
1333	ENSSSCG00000000094	SUN2	Uncharacterized protein [Source:UniProtKB/TrEMBL;Acc:F1SNX8]	51.7073	-1.58161	1.12e-06
1334	ENSSSCG00000000857	IGF1	Insulin-like growth factor I	7.7806	1.35726	1.12e-06
1335	ENSSSCG00000028602	GTPBP4	Nucleolar GTP-binding protein 1 [Source:UniProtKB/TrEMBL;Acc:I3LJI6]	3.50968	1.3831	1.13e-06
1336	ENSSSCG00000022126	EGFR	epidermal growth factor receptor [Source:RefSeq peptide;Acc:NP_999172]	16.7732	-1.57688	1.18e-06
1337	ENSSSCG00000015437	0	0	10.1724	-1.65377	1.18e-06
1338	ENSSSCG00000030363	LGI3	Uncharacterized protein [Source:UniProtKB/TrEMBL;Acc:F1RMB5]	2.55542	1.35798	1.18e-06
1339	ENSSSCG00000014338	HSPA9	Uncharacterized protein [Source:UniProtKB/TrEMBL;Acc:F1RGJ3]	59.0993	1.37586	1.21e-06
1340	ENSSSCG00000018158	SNORD81	Small nucleolar RNA SNORD81 [Source:RFAM;Acc:RF00136]	31.21	1.4267	1.22e-06
1341	ENSSSCG00000026446	FAM136A	Uncharacterized protein [Source:UniProtKB/TrEMBL;Acc:F1SLD2]	11.2465	1.35355	1.22e-06
1342	ENSSSCG00000010672	RAB11FIP2	Uncharacterized protein [Source:UniProtKB/TrEMBL;Acc:F1S4Q4]	7.04862	-1.6073	1.24e-06
1343	ENSSSCG00000017414	KAT2A	Uncharacterized protein [Source:UniProtKB/TrEMBL;Acc:F1S0Q0]	7.30479	1.3369	1.25e-06
1344	ENSSSCG00000015351	TMEM106B	Uncharacterized protein [Source:UniProtKB/TrEMBL;Acc:F1SF65]	21.2346	-1.5609	1.29e-06
1345	ENSSSCG00000022393	0	Uncharacterized protein [Source:UniProtKB/TrEMBL;Acc:I3L796]	5.06399	-1.78549	1.3e-06
1346	ENSSSCG00000009827	HVCN1	Uncharacterized protein [Source:UniProtKB/TrEMBL;Acc:F1RNL6]	13.9678	-1.55466	1.31e-06
1347	ENSSSCG00000001517	GGNBP1	Uncharacterized protein [Source:UniProtKB/TrEMBL;Acc:F1RZR1]	5.11117	-1.52452	1.31e-06
1348	ENSSSCG00000017750	EVI2B	Uncharacterized protein [Source:UniProtKB/TrEMBL;Acc:F1RJ56]	58.7879	-1.43892	1.33e-06
1349	ENSSSCG00000007056	PLCB1	Uncharacterized protein [Source:UniProtKB/TrEMBL;Acc:F1SBL1]	21.4958	-1.57893	1.33e-06
1350	ENSSSCG00000001758	TBC1D2B	Uncharacterized protein [Source:UniProtKB/TrEMBL;Acc:F1RKU3]	12.8281	-1.54323	1.39e-06
1351	ENSSSCG00000004130	0	Uncharacterized protein [Source:UniProtKB/TrEMBL;Acc:F1S718]	11.199	1.38176	1.4e-06
1352	ENSSSCG00000023818	MRPS27	Uncharacterized protein [Source:UniProtKB/TrEMBL;Acc:I3LK09]	12.4869	1.35199	1.42e-06
1353	ENSSSCG00000019602	SNORD63	Small nucleolar RNA SNORD63 [Source:RFAM;Acc:RF00154]	53.2858	1.41525	1.48e-06
1354	ENSSSCG00000027090	0	Uncharacterized protein [Source:UniProtKB/TrEMBL;Acc:I3LR33]	9.69687	1.35689	1.48e-06
1355	ENSSSCG00000025109	PLD3	phospholipase D3 [Source:RefSeq peptide;Acc:NP_001231429]	182.204	-1.49008	1.52e-06
1356	ENSSSCG00000010850	ENAH	Uncharacterized protein [Source:UniProtKB/TrEMBL;Acc:F1S8S4]	8.22825	1.27408	1.52e-06
1357	ENSSSCG00000029474	0	Uncharacterized protein [Source:UniProtKB/TrEMBL;Acc:I3LVB6]	11.1703	1.38451	1.53e-06
1358	ENSSSCG00000015140	0	Uncharacterized protein [Source:UniProtKB/TrEMBL;Acc:F1S9Q3]	49.3271	1.30605	1.54e-06
1359	ENSSSCG00000004691	EIF3J	Uncharacterized protein [Source:UniProtKB/TrEMBL;Acc:F1SN05]	38.0377	1.34555	1.55e-06
1360	ENSSSCG00000016826	RAD1	Uncharacterized protein [Source:UniProtKB/TrEMBL;Acc:F1SND5]	3.85544	1.35264	1.55e-06
1361	ENSSSCG00000001631	BYSL	Uncharacterized protein [Source:UniProtKB/TrEMBL;Acc:F1RUW0]	12.5332	1.35185	1.68e-06
1362	ENSSSCG00000019940	U6	U6 spliceosomal RNA [Source:RFAM;Acc:RF00026]	3.54383	1.79974	1.72e-06
1363	ENSSSCG00000002350	C14ORF43	Uncharacterized protein [Source:UniProtKB/TrEMBL;Acc:F1S3I8]	9.32552	-1.58046	1.73e-06
1364	ENSSSCG00000024609	GNAT1	Uncharacterized protein [Source:UniProtKB/TrEMBL;Acc:I3LA61]	2.39641	1.4577	1.73e-06
1365	ENSSSCG00000005997	COL14A1	Uncharacterized protein [Source:UniProtKB/TrEMBL;Acc:F1S285]	260.059	-1.50703	1.79e-06
1366	ENSSSCG00000000293	ITGA5	Uncharacterized protein [Source:UniProtKB/TrEMBL;Acc:F1SR53]	49.0993	1.31295	1.79e-06
1367	ENSSSCG00000010665	KIAA1598	Uncharacterized protein [Source:UniProtKB/TrEMBL;Acc:F1S4S1]	12.7093	-1.47932	1.79e-06
1368	ENSSSCG00000016272	PSMD1	Uncharacterized protein [Source:UniProtKB/TrEMBL;Acc:F1SMW9]	14.6376	1.34996	1.84e-06
1369	ENSSSCG00000001573	PIM1	pim-1 oncogene [Source:HGNC Symbol;Acc:8986]	7.93648	1.42227	1.84e-06
1370	ENSSSCG00000005680	PRRX2	Paired mesoderm homeobox protein 2	48.1468	1.31719	1.88e-06
1371	ENSSSCG00000030540	TOPBP1	Uncharacterized protein [Source:UniProtKB/TrEMBL;Acc:I3LTI3]	5.3326	1.35358	1.88e-06
1372	ENSSSCG00000010010	PES1	pescadillo homolog [Source:RefSeq peptide;Acc:NP_001231361]	9.74513	1.35554	1.9e-06
1373	ENSSSCG00000010447	ACTA2	Actin, aortic smooth muscle	63.05	1.28716	1.94e-06
1374	ENSSSCG00000003582	SMPDL3B	Uncharacterized protein [Source:UniProtKB/TrEMBL;Acc:F1STN0]	20.776	1.31581	1.96e-06
1375	ENSSSCG00000022765	0	Uncharacterized protein [Source:UniProtKB/TrEMBL;Acc:I3LKW1]	7.82676	-1.67281	2e-06
1376	ENSSSCG00000016817	TARS	Uncharacterized protein [Source:UniProtKB/TrEMBL;Acc:F1SP18]	12.73	1.31617	2.01e-06
1377	ENSSSCG00000015769	SPCS3	Uncharacterized protein [Source:UniProtKB/TrEMBL;Acc:F2Z5C8]	67.6351	1.35517	2.05e-06
1378	ENSSSCG00000025392	0	Uncharacterized protein [Source:UniProtKB/TrEMBL;Acc:I3LSF4]	60.9556	-1.54224	2.07e-06
1379	ENSSSCG00000003629	EIF2C4	protein argonaute-4 [Source:RefSeq peptide;Acc:NP_001181901]	10.8814	-1.49433	2.07e-06
1380	ENSSSCG00000028492	C4ORF46	Uncharacterized protein [Source:UniProtKB/TrEMBL;Acc:F1RW90]	3.16332	1.34188	2.07e-06
1381	ENSSSCG00000024996	MAPKAPK2	Uncharacterized protein [Source:UniProtKB/TrEMBL;Acc:I3L8H1]	2.68105	1.38744	2.09e-06
1382	ENSSSCG00000022892	BCS1L	BC1 (ubiquinol-cytochrome c reductase) synthesis-like [Source:HGNC Symbol;Acc:1020]	6.38818	1.35805	2.17e-06
1383	ENSSSCG00000030274	PPEF1	Serine/threonine-protein phosphatase [Source:UniProtKB/TrEMBL;Acc:I3LR47]	12.4046	-1.47308	2.18e-06
1384	ENSSSCG00000016379	HDLBP	Uncharacterized protein [Source:UniProtKB/TrEMBL;Acc:F1SI06]	92.6599	1.31706	2.2e-06
1385	ENSSSCG00000009666	EPHX2	epoxide hydrolase 2 [Source:RefSeq peptide;Acc:NP_001001641]	34.1964	-1.43395	2.2e-06
1386	ENSSSCG00000027032	SNORD31	Small nucleolar RNA SNORD31 [Source:RFAM;Acc:RF00089]	26.5313	1.43172	2.2e-06
1387	ENSSSCG00000013598	KANK3	Uncharacterized protein [Source:UniProtKB/TrEMBL;Acc:F1SA52]	6.62427	-1.52798	2.21e-06
1388	ENSSSCG00000023665	FBXO25	Uncharacterized protein [Source:UniProtKB/TrEMBL;Acc:I3LQB4]	8.13395	-1.55779	2.22e-06
1389	ENSSSCG00000013576	STXBP2	Syntaxin-binding protein 2 [Source:UniProtKB/TrEMBL;Acc:F1SCI9]	7.65824	1.44156	2.23e-06
1390	ENSSSCG00000001564	SRSF3	Uncharacterized protein [Source:UniProtKB/TrEMBL;Acc:F1RY92]	22.5649	1.32968	2.24e-06
1391	ENSSSCG00000029577	NOP16	NOP16 nucleolar protein [Source:HGNC Symbol;Acc:26934]	31.8806	1.33872	2.25e-06
1392	ENSSSCG00000018050	GRAPL	Uncharacterized protein [Source:UniProtKB/TrEMBL;Acc:F1SB17]	23.7833	-1.48631	2.28e-06
1393	ENSSSCG00000017593	UTP18	Uncharacterized protein [Source:UniProtKB/TrEMBL;Acc:F1RSH4]	7.50551	1.34626	2.3e-06
1394	ENSSSCG00000017905	PROFILIN	profilin-1 [Source:RefSeq peptide;Acc:NP_001231345]	453.548	1.33263	2.31e-06
1395	ENSSSCG00000027196	GIMAP6	Uncharacterized protein [Source:UniProtKB/TrEMBL;Acc:I3LU68]	69.5439	-1.43688	2.39e-06
1396	ENSSSCG00000022124	NANP	Uncharacterized protein [Source:UniProtKB/TrEMBL;Acc:F1SAS1]	2.14347	1.34943	2.41e-06
1397	ENSSSCG00000015601	0	Uncharacterized protein [Source:UniProtKB/TrEMBL;Acc:F1S2U8]	6.57432	1.33092	2.44e-06
1398	ENSSSCG00000026558	0	Uncharacterized protein [Source:UniProtKB/TrEMBL;Acc:I3LRQ0]	79.842	-1.48861	2.46e-06
1399	ENSSSCG00000022925	SLC2A3	Solute carrier family 2, facilitated glucose transporter member 3 [Source:UniProtKB/TrEMBL;Acc:I3LG15]	20.1814	1.35251	2.46e-06
1400	ENSSSCG00000022361	0	Uncharacterized protein [Source:UniProtKB/TrEMBL;Acc:I3LV96]	18.6409	-1.53333	2.46e-06
1401	ENSSSCG00000010876	DESI2	Desumoylating isopeptidase 2 [Source:UniProtKB/Swiss-Prot;Acc:A3QRX8]	13.7314	1.33242	2.46e-06
1402	ENSSSCG00000025133	ITGB2	integrin beta-2 precursor [Source:RefSeq peptide;Acc:NP_999073]	91.8515	-1.44146	2.47e-06
1403	ENSSSCG00000008816	NFXL1	Uncharacterized protein [Source:UniProtKB/TrEMBL;Acc:F1S3S2]	2.79358	1.33159	2.47e-06
1404	ENSSSCG00000007680	MYL10	Uncharacterized protein [Source:UniProtKB/TrEMBL;Acc:F1RKG0]	3.89469	1.33914	2.53e-06
1405	ENSSSCG00000000405	ATP5B	ATP synthase subunit beta [Source:UniProtKB/TrEMBL;Acc:F1SLA0]	197.293	1.33188	2.58e-06
1406	ENSSSCG00000007330	0	Uncharacterized protein [Source:UniProtKB/TrEMBL;Acc:F1SEM2]	35.8378	1.31507	2.6e-06
1407	ENSSSCG00000024125	KPNA3	Uncharacterized protein [Source:UniProtKB/TrEMBL;Acc:I3LSW0]	9.81738	1.32134	2.63e-06
1408	ENSSSCG00000017589	DLX3	Homeobox protein DLX-3	54.7566	-1.49156	2.66e-06
1409	ENSSSCG00000012828	STARD8	Uncharacterized protein [Source:UniProtKB/TrEMBL;Acc:F1RZ20]	39.9759	-1.47901	2.67e-06
1410	ENSSSCG00000006214	RRS1	Uncharacterized protein [Source:UniProtKB/TrEMBL;Acc:F1RTZ0]	7.37413	1.34658	2.67e-06
1411	ENSSSCG00000005366	NCBP1	Uncharacterized protein [Source:UniProtKB/TrEMBL;Acc:F1ST49]	11.3946	1.31024	2.68e-06
1412	ENSSSCG00000001231	SLA-B	MHC class I antigen 1 [Source:RefSeq peptide;Acc:NP_001090900]	677.634	-1.41563	2.79e-06
1413	ENSSSCG00000029691	CORO1A	Uncharacterized protein [Source:UniProtKB/TrEMBL;Acc:I3LR17]	9.93692	1.47626	2.84e-06
1414	ENSSSCG00000000939	ACSS3	Uncharacterized protein [Source:UniProtKB/TrEMBL;Acc:F1RYM4]	8.41759	-1.454	2.84e-06
1415	ENSSSCG00000002307	ERH	Enhancer of rudimentary homolog Antibacterial peptide 3910 [Source:UniProtKB/Swiss-Prot;Acc:P80230]	93.968	1.32081	2.87e-06
1416	ENSSSCG00000013181	SERPING1	Plasma protease C1 inhibitor	1080.94	-1.4614	2.88e-06
1417	ENSSSCG00000004557	PPIB	Peptidyl-prolyl cis-trans isomerase [Source:UniProtKB/TrEMBL;Acc:F1S0A2]	255.265	1.33065	2.89e-06
1418	ENSSSCG00000018992	SNORD70	Small nucleolar RNA SNORD70 [Source:RFAM;Acc:RF00575]	10.9835	1.50532	2.9e-06
1419	ENSSSCG00000002786	ELMO3	Uncharacterized protein [Source:UniProtKB/TrEMBL;Acc:F1RFW8]	6.95623	-1.53018	2.91e-06
1420	ENSSSCG00000005096	HIF1A	Hypoxia-inducible factor 1-alpha	52.1857	1.28653	2.94e-06
1421	ENSSSCG00000019975	U6	U6 spliceosomal RNA [Source:RFAM;Acc:RF00026]	15.09	-1.82195	2.94e-06
1422	ENSSSCG00000025645	0	Uncharacterized protein [Source:UniProtKB/TrEMBL;Acc:I3LV91]	28.4548	-1.40044	2.95e-06
1423	ENSSSCG00000015444	LAMB1	Laminin subunit beta-1	37.6159	1.28373	2.98e-06
1424	ENSSSCG00000004510	ACAA2	3-ketoacyl-CoA thiolase, mitochondrial [Source:RefSeq peptide;Acc:NP_001161110]	40.1975	-1.44124	3e-06
1425	ENSSSCG00000012534	MORF4L2	Uncharacterized protein [Source:UniProtKB/TrEMBL;Acc:F1RYC6]	25.0138	1.30782	3.02e-06
1426	ENSSSCG00000007472	BCAS4	breast carcinoma-amplified sequence 4 [Source:RefSeq peptide;Acc:NP_001116554]	6.46813	1.32113	3.02e-06
1427	ENSSSCG00000026761	CCT8	Uncharacterized protein [Source:UniProtKB/TrEMBL;Acc:I3LCA2]	64.2049	1.32357	3.04e-06
1428	ENSSSCG00000009560	0	Uncharacterized protein [Source:UniProtKB/TrEMBL;Acc:F1RN38]	17.3818	1.33055	3.05e-06
1429	ENSSSCG00000014325	CDC23	Uncharacterized protein [Source:UniProtKB/TrEMBL;Acc:F1RH91]	6.49329	1.32704	3.08e-06
1430	ENSSSCG00000022749	MRPL40	mitochondrial ribosomal protein L40 [Source:HGNC Symbol;Acc:14491]	43.9544	1.34595	3.11e-06
1431	ENSSSCG00000006822	0	Uncharacterized protein [Source:UniProtKB/TrEMBL;Acc:F1S604]	32.6481	-1.52571	3.2e-06
1432	ENSSSCG00000000010	FBLN1 orthologue	Fibulin-1	113.741	-1.43494	3.21e-06
1433	ENSSSCG00000017012	SLIT3	Uncharacterized protein [Source:UniProtKB/TrEMBL;Acc:F1RR92]	12.0292	-1.48648	3.21e-06
1434	ENSSSCG00000021997	ALS2CL	Uncharacterized protein [Source:UniProtKB/TrEMBL;Acc:I3LE56]	8.9371	-1.55431	3.21e-06
1435	ENSSSCG00000023714	SLC31A2	probable low affinity copper uptake protein 2 [Source:RefSeq peptide;Acc:NP_001231356]	6.56847	-1.44138	3.21e-06
1436	ENSSSCG00000022711	0	Uncharacterized protein [Source:UniProtKB/TrEMBL;Acc:I3LM44]	7.9252	-1.59989	3.22e-06
1437	ENSSSCG00000006197	SULF1	Uncharacterized protein [Source:UniProtKB/TrEMBL;Acc:F1RU06]	54.3021	-1.47639	3.23e-06
1438	ENSSSCG00000006267	PCMTD1	Uncharacterized protein [Source:UniProtKB/TrEMBL;Acc:F1RSF3]	35.8416	-1.46961	3.27e-06
1439	ENSSSCG00000001079	E2F3	Uncharacterized protein [Source:UniProtKB/TrEMBL;Acc:F1RUH1]	3.20929	1.34947	3.28e-06
1440	ENSSSCG00000026585	PROCR	protein C receptor, endothelial [Source:HGNC Symbol;Acc:9452]	317.624	-1.4105	3.3e-06
1441	ENSSSCG00000014851	SLCO2B1	Uncharacterized protein [Source:UniProtKB/TrEMBL;Acc:F1SUN1]	41.0819	-1.42712	3.3e-06
1442	ENSSSCG00000013102	MS4A7	membrane-spanning 4-domains, subfamily A, member 7 [Source:RefSeq peptide;Acc:NP_001230287]	11.7207	1.29782	3.32e-06
1443	ENSSSCG00000010247	DDX21	Uncharacterized protein [Source:UniProtKB/TrEMBL;Acc:F1SUG7]	24.5296	1.31006	3.4e-06
1444	ENSSSCG00000004452	PRSS35	Uncharacterized protein [Source:UniProtKB/TrEMBL;Acc:F1RQM7]	445.976	-1.51084	3.41e-06
1445	ENSSSCG00000028118	RBM14	RNA-binding protein 14 [Source:RefSeq peptide;Acc:NP_001231150]	13.465	1.30267	3.41e-06
1446	ENSSSCG00000005083	DHRS7	dehydrogenase/reductase SDR family member 7 [Source:RefSeq peptide;Acc:NP_001231089]	33.5632	-1.44716	3.42e-06
1447	ENSSSCG00000001852	IDH2	Isocitrate dehydrogenase [NADP], mitochondrial [Source:UniProtKB/Swiss-Prot;Acc:P33198]	49.9275	1.31413	3.43e-06
1448	ENSSSCG00000011000	DNAJA1	dnaJ homolog subfamily A member 1 [Source:RefSeq peptide;Acc:NP_001231092]	47.716	1.28606	3.5e-06
1449	ENSSSCG00000006572	NPR1	natriuretic peptide receptor A/guanylate cyclase A (atrionatriuretic peptide receptor A) [Source:HGNC Symbol;Acc:7943]	35.2794	-1.48721	3.5e-06
1450	ENSSSCG00000011864	UMPS	Uncharacterized protein [Source:UniProtKB/TrEMBL;Acc:F1SQ55]	8.18543	1.3336	3.5e-06
1451	ENSSSCG00000004024	RNASET2	Ribonuclease T2 [Source:UniProtKB/TrEMBL;Acc:F1SBX8]	304.952	-1.3879	3.53e-06
1452	ENSSSCG00000016031	CALCRL	Calcitonin gene-related peptide type 1 receptor	24.1406	-1.47078	3.53e-06
1453	ENSSSCG00000000843	TXNRD1	thioredoxin reductase 1, cytoplasmic [Source:RefSeq peptide;Acc:NP_999319]	25.4524	1.31839	3.56e-06
1454	ENSSSCG00000011893	COX17	Cytochrome c oxidase copper chaperone [Source:UniProtKB/Swiss-Prot;Acc:P81045]	79.4252	1.3384	3.57e-06
1455	ENSSSCG00000005286	CEP78	Uncharacterized protein [Source:UniProtKB/TrEMBL;Acc:F1SIL0]	3.64098	1.33041	3.58e-06
1456	ENSSSCG00000007281	MAP1LC3A	microtubule-associated proteins 1A/1B light chain 3A [Source:RefSeq peptide;Acc:NP_001164298]	91.818	-1.44054	3.6e-06
1457	ENSSSCG00000028788	C17ORF59	Uncharacterized protein [Source:UniProtKB/TrEMBL;Acc:I3L825]	6.65263	-1.50718	3.66e-06
1458	ENSSSCG00000011377	LAMB2	Uncharacterized protein [Source:UniProtKB/TrEMBL;Acc:F1SPT5]	128.361	-1.45322	3.7e-06
1459	ENSSSCG00000021343	ZEB2	Zinc finger E-box-binding homeobox 2	21.7594	-1.50343	3.75e-06
1460	ENSSSCG00000002684	CDH13	cadherin-13 [Source:RefSeq peptide;Acc:NP_001103415]	62.4899	-1.45562	3.76e-06
1461	ENSSSCG00000015840	WRN	Uncharacterized protein [Source:UniProtKB/TrEMBL;Acc:F1RX70]	2.27057	1.31127	3.81e-06
1462	ENSSSCG00000028477	SERP2	stress-associated endoplasmic reticulum protein 1 [Source:RefSeq peptide;Acc:NP_001230189]	102.879	1.30703	3.82e-06
1463	ENSSSCG00000003783	FPGT	fucose-1-phosphate guanylyltransferase [Source:RefSeq peptide;Acc:NP_001191781]	6.32604	-1.53146	3.83e-06
1464	ENSSSCG00000000259	CSAD	Uncharacterized protein [Source:UniProtKB/TrEMBL;Acc:F1SGE5]	17.1283	-1.44525	3.9e-06
1465	ENSSSCG00000006696	GJA5	Gap junction protein [Source:UniProtKB/TrEMBL;Acc:F1SDC3]	5.30395	1.27343	3.92e-06
1466	ENSSSCG00000016450	NOS	nitric oxide synthase, endothelial [Source:RefSeq peptide;Acc:NP_999460]	4.81002	1.32308	3.92e-06
1467	ENSSSCG00000004672	GATM	Glycine amidinotransferase, mitochondrial [Source:UniProtKB/Swiss-Prot;Acc:P50441]	9.10395	-1.4256	3.93e-06
1468	ENSSSCG00000019715	SNORD94	Small nucleolar RNA SNORD94 [Source:RFAM;Acc:RF00613]	7.01057	1.49196	3.95e-06
1469	ENSSSCG00000007855	0	Uncharacterized protein [Source:UniProtKB/TrEMBL;Acc:F1RPB4]	6.22008	1.29369	3.98e-06
1470	ENSSSCG00000004612	RAB27A	Ras-related protein Rab-27A [Source:UniProtKB/Swiss-Prot;Acc:Q4LE85]	2.44926	1.35226	3.98e-06
1471	ENSSSCG00000003949	CDC20	Cell division cycle protein 20 homolog [Source:UniProtKB/Swiss-Prot;Acc:Q5H7C0]	19.2986	1.25883	3.99e-06
1472	ENSSSCG00000016267	ITM2C	Integral membrane protein 2C CT-BRI3 [Source:UniProtKB/Swiss-Prot;Acc:Q06AV4]	141.196	-1.39014	4.01e-06
1473	ENSSSCG00000029737	CKS1B	cyclin-dependent kinases regulatory subunit 1 [Source:RefSeq peptide;Acc:NP_001230471]	40.2517	1.30475	4.01e-06
1474	ENSSSCG00000022286	ssc-mir-26a	ssc-mir-26a [Source:miRBase;Acc:MI0002429]	111.705	-1.49379	4.12e-06
1475	ENSSSCG00000007097	SEC23B	Uncharacterized protein [Source:UniProtKB/TrEMBL;Acc:F1SBH2]	16.9758	1.3199	4.19e-06
1476	ENSSSCG00000009532	0	Uncharacterized protein [Source:UniProtKB/TrEMBL;Acc:F1RLQ5]	7.8517	1.31328	4.25e-06
1477	ENSSSCG00000010186	URB2	Uncharacterized protein [Source:UniProtKB/TrEMBL;Acc:F1RG43]	3.38055	1.3114	4.3e-06
1478	ENSSSCG00000003343	0	Uncharacterized protein [Source:UniProtKB/TrEMBL;Acc:F1RJE4]	6.61389	1.32799	4.31e-06
1479	ENSSSCG00000002314	SMOC1	Uncharacterized protein [Source:UniProtKB/TrEMBL;Acc:F1S4B0]	13.4686	-1.46594	4.33e-06
1480	ENSSSCG00000022474	0	0	6.48031	1.3485	4.38e-06
1481	ENSSSCG00000000745	DDX11	Uncharacterized protein [Source:UniProtKB/TrEMBL;Acc:F1SK84]	2.59793	1.3069	4.4e-06
1482	ENSSSCG00000011195	GALNTL2	UDP-N-acetyl-alpha-D-galactosamine:polypeptide N-acetylgalactosaminyltransferase-like 2 [Source:RefSeq peptide;Acc:NP_001193376]	34.0888	-1.45292	4.44e-06
1483	ENSSSCG00000020915	P4HA2	Uncharacterized protein [Source:UniProtKB/TrEMBL;Acc:I3L5Y0]	55.5127	1.25734	4.53e-06
1484	ENSSSCG00000006815	0	0	6.59538	-1.52356	4.53e-06
1485	ENSSSCG00000004499	ATP5A1	ATP synthase subunit alpha, mitochondrial [Source:RefSeq peptide;Acc:NP_001172071]	207.575	1.29868	4.56e-06
1486	ENSSSCG00000029173	TMEM167A	Uncharacterized protein [Source:UniProtKB/TrEMBL;Acc:I3LKP2]	55.8686	1.31557	4.58e-06
1487	ENSSSCG00000016677	GARS	Uncharacterized protein [Source:UniProtKB/TrEMBL;Acc:F1SII4]	39.5419	1.28933	4.66e-06
1488	ENSSSCG00000017156	GAA	Uncharacterized protein [Source:UniProtKB/TrEMBL;Acc:F1RZ82]	32.2402	-1.45382	4.74e-06
1489	ENSSSCG00000011689	PLOD2	Uncharacterized protein [Source:UniProtKB/TrEMBL;Acc:F1SKE2]	23.3466	1.24614	4.8e-06
1490	ENSSSCG00000012885	0	Uncharacterized protein [Source:UniProtKB/TrEMBL;Acc:F1RVQ4]	10.6962	-1.43101	4.84e-06
1491	ENSSSCG00000003098	PPP5C	Serine/threonine-protein phosphatase [Source:UniProtKB/TrEMBL;Acc:F1RM25]	13.4065	1.31479	4.89e-06
1492	ENSSSCG00000015001	SLC35F2	Uncharacterized protein [Source:UniProtKB/TrEMBL;Acc:F1SV32]	7.10728	1.30129	4.9e-06
1493	ENSSSCG00000024512	SIK2	salt-inducible kinase 2 [Source:HGNC Symbol;Acc:21680]	9.24922	-1.51676	4.92e-06
1494	ENSSSCG00000023564	SNORD14	Small nucleolar RNA SNORD14 [Source:RFAM;Acc:RF00016]	2.24239	1.94485	4.95e-06
1495	ENSSSCG00000004071	CNKSR3	Uncharacterized protein [Source:UniProtKB/TrEMBL;Acc:F1SB22]	2.20205	1.27709	4.98e-06
1496	ENSSSCG00000015730	MKI67IP	antigen KI-67 [Source:RefSeq peptide;Acc:NP_001095297]	23.1734	1.29595	5.03e-06
1497	ENSSSCG00000024827	ABTB1	Uncharacterized protein [Source:UniProtKB/TrEMBL;Acc:I3LER2]	14.1865	-1.46476	5.07e-06
1498	ENSSSCG00000021251	SLC12A7	Uncharacterized protein [Source:UniProtKB/TrEMBL;Acc:I3L7H3]	11.7463	-1.45253	5.1e-06
1499	ENSSSCG00000000952	ZDHHC17	Uncharacterized protein [Source:UniProtKB/TrEMBL;Acc:F1RYJ7]	5.07199	-1.49312	5.1e-06
1500	ENSSSCG00000024422	0	Uncharacterized protein [Source:UniProtKB/TrEMBL;Acc:I3LCM3]	3.96221	1.34643	5.13e-06
1501	ENSSSCG00000000864	CHPT1	Uncharacterized protein [Source:UniProtKB/TrEMBL;Acc:F1SRJ0]	81.4435	-1.40895	5.16e-06
1502	ENSSSCG00000015567	FAM129A	protein Niban-like [Source:RefSeq peptide;Acc:NP_001230148]	65.0337	-1.4208	5.16e-06
1503	ENSSSCG00000025868	0	Uncharacterized protein [Source:UniProtKB/TrEMBL;Acc:I3LUC8]	195.311	1.29477	5.18e-06
1504	ENSSSCG00000029449	PRG4	Proteoglycan 4	2940.01	1.27031	5.26e-06
1505	ENSSSCG00000006851	VAV3	Uncharacterized protein [Source:UniProtKB/TrEMBL;Acc:F1S576]	6.71314	-1.4582	5.37e-06
1506	ENSSSCG00000011944	0	Uncharacterized protein [Source:UniProtKB/TrEMBL;Acc:F1SL35]	11.5778	-1.48932	5.39e-06
1507	ENSSSCG00000003729	RNF125	Uncharacterized protein [Source:UniProtKB/TrEMBL;Acc:F1SAL7]	7.09603	-1.47278	5.39e-06
1508	ENSSSCG00000009036	LSM6	Uncharacterized protein [Source:UniProtKB/TrEMBL;Acc:F2Z5C5]	23.1563	1.32113	5.41e-06
1509	ENSSSCG00000008055	C16ORF59	Uncharacterized protein [Source:UniProtKB/TrEMBL;Acc:F1SUH9]	3.38615	1.33508	5.54e-06
1510	ENSSSCG00000017381	0	Uncharacterized protein [Source:UniProtKB/TrEMBL;Acc:F1S1H0]	20.926	-1.40854	5.56e-06
1511	ENSSSCG00000014292	HSPA4	Uncharacterized protein [Source:UniProtKB/TrEMBL;Acc:F1RI15]	20.8865	1.26783	5.61e-06
1512	ENSSSCG00000008886	0	Uncharacterized protein [Source:UniProtKB/TrEMBL;Acc:I3LJ75]	13.0919	1.21278	5.63e-06
1513	ENSSSCG00000010514	RRP12	Uncharacterized protein [Source:UniProtKB/TrEMBL;Acc:F1S8Y8]	5.87549	1.30762	5.7e-06
1514	ENSSSCG00000022786	0	Uncharacterized protein; Uncharacterized protein [Source:UniProtKB/TrEMBL;Acc:F1SLH3]	4.72364	1.29678	5.73e-06
1515	ENSSSCG00000004480	COX7A2	cytochrome c oxidase subunit 7A2, mitochondrial [Source:RefSeq peptide;Acc:NP_001090953]	144.058	1.30386	5.79e-06
1516	ENSSSCG00000013625	RGL3	Uncharacterized protein [Source:UniProtKB/TrEMBL;Acc:F1S598]	6.68535	-1.44868	5.86e-06
1517	ENSSSCG00000022655	PTGES2	Uncharacterized protein [Source:UniProtKB/TrEMBL;Acc:F1RRY6]	9.45739	1.31521	5.88e-06
1518	ENSSSCG00000016488	SSBP1	Single-stranded DNA-binding protein [Source:UniProtKB/TrEMBL;Acc:F1SRQ7]	21.2886	1.30873	5.89e-06
1519	ENSSSCG00000025514	RUFY3	Uncharacterized protein [Source:UniProtKB/TrEMBL;Acc:I3LB84]	15.4184	-1.42055	5.95e-06
1520	ENSSSCG00000005227	KIAA0020	Uncharacterized protein [Source:UniProtKB/TrEMBL;Acc:F1SJG9]	6.08122	1.28367	5.95e-06
1521	ENSSSCG00000013411	WEE1	Uncharacterized protein [Source:UniProtKB/TrEMBL;Acc:F1S6U8]	4.65074	1.31899	5.95e-06
1522	ENSSSCG00000003775	RABGGTB	rab geranylgeranyltransferase, beta subunit [Source:RefSeq peptide;Acc:NP_001038085]	28.9873	1.26388	5.96e-06
1523	ENSSSCG00000026158	RAD18	E3 ubiquitin-protein ligase RAD18 [Source:RefSeq peptide;Acc:NP_001136305]	3.54863	1.30993	5.97e-06
1524	ENSSSCG00000009517	GPR183	Uncharacterized protein [Source:UniProtKB/TrEMBL;Acc:F1RP27]	24.9644	-1.35204	6.02e-06
1525	ENSSSCG00000025057	0	Uncharacterized protein [Source:UniProtKB/TrEMBL;Acc:I3LU88]	3.06378	1.36901	6.09e-06
1526	ENSSSCG00000017015	RARS	arginyl-tRNA synthetase, cytoplasmic [Source:RefSeq peptide;Acc:NP_001231189]	40.3934	1.28959	6.14e-06
1527	ENSSSCG00000026581	RWDD2B	Uncharacterized protein [Source:UniProtKB/TrEMBL;Acc:I3L8Q4]	2.29869	1.27044	6.14e-06
1528	ENSSSCG00000007331	RBL1	Uncharacterized protein [Source:UniProtKB/TrEMBL;Acc:F1SEM0]	4.0559	1.30173	6.16e-06
1529	ENSSSCG00000004392	AMD1	S-adenosylmethionine decarboxylase proenzyme [Source:UniProtKB/TrEMBL;Acc:F1RT08]	19.5328	1.27766	6.19e-06
1530	ENSSSCG00000024065	0	Uncharacterized protein [Source:UniProtKB/TrEMBL;Acc:I3L7D0]	6.43543	-1.50547	6.34e-06
1531	ENSSSCG00000010540	ENTPD7	Uncharacterized protein [Source:UniProtKB/TrEMBL;Acc:F1S8W2]	3.8817	1.24484	6.37e-06
1532	ENSSSCG00000015045	NCAM1	Uncharacterized protein [Source:UniProtKB/TrEMBL;Acc:F1SM72]	2.15924	1.25624	6.47e-06
1533	ENSSSCG00000013573	TRAPPC5	Uncharacterized protein [Source:UniProtKB/TrEMBL;Acc:F1SCJ1]	41.7933	-1.37787	6.53e-06
1534	ENSSSCG00000014229	PRR16	Uncharacterized protein [Source:UniProtKB/TrEMBL;Acc:F1RLC7]	12.2144	-1.52918	6.57e-06
1535	ENSSSCG00000021746	MRPL35	Uncharacterized protein [Source:UniProtKB/TrEMBL;Acc:F1SVC5]	7.2013	1.27136	6.57e-06
1536	ENSSSCG00000012917	ANKRD13D	Uncharacterized protein [Source:UniProtKB/TrEMBL;Acc:F1RUX4]	6.57665	-1.4347	6.61e-06
1537	ENSSSCG00000028433	DUS4L	Uncharacterized protein [Source:UniProtKB/TrEMBL;Acc:I3LP14]	6.88027	1.30846	6.8e-06
1538	ENSSSCG00000027061	ENGASE	Uncharacterized protein [Source:UniProtKB/TrEMBL;Acc:I3LQC3]	2.06992	1.37195	6.88e-06
1539	ENSSSCG00000015227	SRPR	Uncharacterized protein [Source:UniProtKB/TrEMBL;Acc:F1S754]	96.6973	1.26739	6.89e-06
1540	ENSSSCG00000012578	0	Uncharacterized protein [Source:UniProtKB/TrEMBL;Acc:F1RXG7]	4.09897	1.30742	6.89e-06
1541	ENSSSCG00000026066	SNORA71	Small nucleolar RNA SNORA71 [Source:RFAM;Acc:RF00056]	1.59849	1.87424	6.94e-06
1542	ENSSSCG00000016737	PPIA	Peptidyl-prolyl cis-trans isomerase A	938.888	1.27918	6.95e-06
1543	ENSSSCG00000012525	0	Uncharacterized protein [Source:UniProtKB/TrEMBL;Acc:F1RYE5]	13.4132	-1.36026	6.96e-06
1544	ENSSSCG00000020093	SCARNA14	Small Cajal body specific RNA 14 [Source:RFAM;Acc:RF00582]	1.91328	1.77387	6.97e-06
1545	ENSSSCG00000011103	PARD3	Uncharacterized protein [Source:UniProtKB/TrEMBL;Acc:F1RUR8]	22.158	-1.4245	6.99e-06
1546	ENSSSCG00000029997	0	0	3.79283	1.39174	6.99e-06
1547	ENSSSCG00000003839	PPAP2B	Uncharacterized protein [Source:UniProtKB/TrEMBL;Acc:F1S785]	432.265	-1.38686	7.03e-06
1548	ENSSSCG00000006725	TBX15	T-box transcription factor TBX15	54.977	-1.41424	7.03e-06
1549	ENSSSCG00000013871	HAUS8	Uncharacterized protein [Source:UniProtKB/TrEMBL;Acc:F1S9U0]	9.75591	1.30491	7.08e-06
1550	ENSSSCG00000019637	SNORA19	Small nucleolar RNA SNORA19 [Source:RFAM;Acc:RF00413]	2.44507	1.74107	7.09e-06
1551	ENSSSCG00000018001	GAS7	Uncharacterized protein [Source:UniProtKB/TrEMBL;Acc:F1SS71]	66.5687	-1.42516	7.18e-06
1552	ENSSSCG00000004861	TSHZ1	Uncharacterized protein [Source:UniProtKB/TrEMBL;Acc:F1SNN4]	6.54722	-1.4303	7.33e-06
1553	ENSSSCG00000013304	NAT10	Uncharacterized protein [Source:UniProtKB/TrEMBL;Acc:F1SGS7]	9.97683	1.27018	7.41e-06
1554	ENSSSCG00000010624	DUSP5	Dual specificity protein phosphatase [Source:UniProtKB/TrEMBL;Acc:F1S5M6]	3.418	1.33711	7.44e-06
1555	ENSSSCG00000021827	0	Uncharacterized protein [Source:UniProtKB/TrEMBL;Acc:I3LHD2]	17.3633	1.28628	7.45e-06
1556	ENSSSCG00000009012	TMEM154	Uncharacterized protein [Source:UniProtKB/TrEMBL;Acc:F1RSA6]	4.54309	1.50394	7.58e-06
1557	ENSSSCG00000013629	SMARCA4	Uncharacterized protein [Source:UniProtKB/TrEMBL;Acc:F1S594]	12.5378	1.27015	7.59e-06
1558	ENSSSCG00000004458	TPBG	Uncharacterized protein [Source:UniProtKB/TrEMBL;Acc:F1RQM0]	8.58472	-1.43018	7.67e-06
1559	ENSSSCG00000005636	SLC25A25	calcium-binding mitochondrial carrier protein SCaMC-2 [Source:RefSeq peptide;Acc:NP_001157982]	2.96506	1.27311	7.76e-06
1560	ENSSSCG00000009112	SEC24D	Uncharacterized protein [Source:UniProtKB/TrEMBL;Acc:F1S155]	29.6873	1.23816	7.82e-06
1561	ENSSSCG00000009157	TET2	Methylcytosine dioxygenase TET2	5.18274	-1.46071	7.83e-06
1562	ENSSSCG00000019228	snoR38	Small nucleolar RNA R38 [Source:RFAM;Acc:RF00213]	2.41623	1.84792	7.83e-06
1563	ENSSSCG00000003079	PVR	Uncharacterized protein [Source:UniProtKB/TrEMBL;Acc:F1RMT1]	2.15131	1.25563	7.84e-06
1564	ENSSSCG00000030122	HIRIP3	Uncharacterized protein [Source:UniProtKB/TrEMBL;Acc:I3LLM7]	10.6075	1.2971	8.21e-06
1565	ENSSSCG00000006308	CREG1	Uncharacterized protein [Source:UniProtKB/TrEMBL;Acc:F1S268]	72.9501	-1.39755	8.32e-06
1566	ENSSSCG00000025686	KMO	kynurenine 3-monooxygenase [Source:RefSeq peptide;Acc:NP_999241]	27.1839	-1.41122	8.4e-06
1567	ENSSSCG00000017731	PSMD11	Uncharacterized protein [Source:UniProtKB/TrEMBL;Acc:F1RKW8]	32.8253	1.26614	8.45e-06
1568	ENSSSCG00000008559	TMEM214	Uncharacterized protein [Source:UniProtKB/TrEMBL;Acc:F1SDQ3]	29.1159	1.24111	8.55e-06
1569	ENSSSCG00000003152	RUVBL2	RuvB-like 2 [Source:RefSeq peptide;Acc:NP_001230796]	20.4476	1.27112	8.73e-06
1570	ENSSSCG00000018205	snoU109	Small nucleolar RNA U109 [Source:RFAM;Acc:RF01233]	15.6911	1.32952	8.75e-06
1571	ENSSSCG00000009867	TBX5	Uncharacterized protein [Source:UniProtKB/TrEMBL;Acc:F1RKD2]	11.1732	-1.46338	8.77e-06
1572	ENSSSCG00000004248	PLN	Cardiac phospholamban	7.62974	-1.55778	8.77e-06
1573	ENSSSCG00000001950	KIAA0391	Uncharacterized protein [Source:UniProtKB/TrEMBL;Acc:F1SHJ0]	2.54795	1.33579	8.89e-06
1574	ENSSSCG00000015050	ZW10	Uncharacterized protein [Source:UniProtKB/TrEMBL;Acc:F1SM67]	15.2672	1.26082	9.03e-06
1575	ENSSSCG00000030225	TRA2B	transformer-2 protein homolog beta [Source:RefSeq peptide;Acc:NP_001070689]	66.6086	1.25878	9.08e-06
1576	ENSSSCG00000001341	SLA-11	0	287.237	-1.35919	9.12e-06
1577	ENSSSCG00000028341	SYT15	Uncharacterized protein [Source:UniProtKB/TrEMBL;Acc:I3L7L9]	19.5035	-1.42705	9.14e-06
1578	ENSSSCG00000027293	TNPO1	Uncharacterized protein [Source:UniProtKB/TrEMBL;Acc:I3LM93]	10.0136	1.20923	9.14e-06
1579	ENSSSCG00000014106	0	0	11.3193	-1.4852	9.16e-06
1580	ENSSSCG00000013277	TP53I11	Uncharacterized protein [Source:UniProtKB/TrEMBL;Acc:F1SHJ2]	6.67906	-1.4226	9.21e-06
1581	ENSSSCG00000027628	0	Uncharacterized protein [Source:UniProtKB/TrEMBL;Acc:I3LGM2]	15.4856	-1.30438	9.22e-06
1582	ENSSSCG00000011993	PROS1	Uncharacterized protein [Source:UniProtKB/TrEMBL;Acc:F1SK70]	91.1893	-1.40894	9.33e-06
1583	ENSSSCG00000025282	SNORA57	Small nucleolar RNA SNORA57 [Source:RFAM;Acc:RF00191]	1.52018	1.92791	9.33e-06
1584	ENSSSCG00000008979	NUP54	Uncharacterized protein [Source:UniProtKB/TrEMBL;Acc:F1RYT5]	11.0048	1.26173	9.49e-06
1585	ENSSSCG00000026182	0	Uncharacterized protein [Source:UniProtKB/TrEMBL;Acc:I3LK92]	6.23081	1.24522	9.52e-06
1586	ENSSSCG00000016116	WDR12	Uncharacterized protein [Source:UniProtKB/TrEMBL;Acc:F1SHE8]	7.43516	1.24163	9.6e-06
1587	ENSSSCG00000022343	ENO1	Alpha-enolase	303.813	1.25214	9.62e-06
1588	ENSSSCG00000009427	DNAJC15	Uncharacterized protein [Source:UniProtKB/TrEMBL;Acc:F1RJX3]	13.5438	1.28321	9.7e-06
1589	ENSSSCG00000007803	TUFM	Elongation factor Tu [Source:UniProtKB/TrEMBL;Acc:F1RFI1]	30.8589	1.26372	9.94e-06
1590	ENSSSCG00000009852	VSIG10	Uncharacterized protein [Source:UniProtKB/TrEMBL;Acc:F1RKG7]	11.9341	-1.39262	1e-05
1591	ENSSSCG00000014219	CDO1	cysteine dioxygenase type 1 [Source:RefSeq peptide;Acc:NP_001161115]	179.551	-1.41751	1.02e-05
1592	ENSSSCG00000006242	IMPAD1	Inositol monophosphatase 3 [Source:UniProtKB/Swiss-Prot;Acc:F1RT67]	19.8816	1.25414	1.02e-05
1593	ENSSSCG00000013747	RAD23A	Uncharacterized protein [Source:UniProtKB/TrEMBL;Acc:F1SD96]	42.3001	1.25328	1.03e-05
1594	ENSSSCG00000023975	C15ORF52	Uncharacterized protein [Source:UniProtKB/TrEMBL;Acc:F1SS33]	9.42322	-1.44511	1.04e-05
1595	ENSSSCG00000021433	0	Uncharacterized protein [Source:UniProtKB/TrEMBL;Acc:I3LD57]	8.11595	-1.58274	1.04e-05
1596	ENSSSCG00000002511	HHIPL1	Uncharacterized protein [Source:UniProtKB/TrEMBL;Acc:F1SAQ1]	10.7425	1.22931	1.05e-05
1597	ENSSSCG00000021557	0	Uncharacterized protein [Source:UniProtKB/TrEMBL;Acc:I3LLX8]	151.33	1.29369	1.06e-05
1598	ENSSSCG00000020402	Y_RNA	Y RNA [Source:RFAM;Acc:RF00019]	12.8256	-1.94009	1.06e-05
1599	ENSSSCG00000012431	0	0	11.2138	1.27036	1.06e-05
1600	ENSSSCG00000003267	MBOAT7	Uncharacterized protein [Source:UniProtKB/TrEMBL;Acc:F1RNH0]	17.2607	1.30146	1.07e-05
1601	ENSSSCG00000027147	CENPH	Uncharacterized protein [Source:UniProtKB/TrEMBL;Acc:I3LPJ0]	9.22771	1.26388	1.08e-05
1602	ENSSSCG00000018333	SNORD79	Small nucleolar RNA SNORD79 [Source:RFAM;Acc:RF00152]	28.6108	1.28962	1.11e-05
1603	ENSSSCG00000011681	TRPC1	short transient receptor potential channel 1 [Source:RefSeq peptide;Acc:NP_001139223]	5.89484	-1.39345	1.11e-05
1604	ENSSSCG00000008428	MSH2	DNA mismatch repair protein Msh2 [Source:RefSeq peptide;Acc:NP_001182286]	2.32223	1.29738	1.11e-05
1605	ENSSSCG00000000695	IFFO1	Uncharacterized protein [Source:UniProtKB/TrEMBL;Acc:F1SLR7]	18.1364	-1.38666	1.12e-05
1606	ENSSSCG00000008617	FAM49A	Uncharacterized protein [Source:UniProtKB/TrEMBL;Acc:F2Z5E7]	61.5118	-1.34504	1.15e-05
1607	ENSSSCG00000002269	MTHFD1	Uncharacterized protein [Source:UniProtKB/TrEMBL;Acc:F1SA74]	26.668	1.26392	1.15e-05
1608	ENSSSCG00000013473	GNA15	guanine nucleotide binding protein (G protein), alpha 15 (Gq class) [Source:HGNC Symbol;Acc:4383]	27.516	-1.34817	1.18e-05
1609	ENSSSCG00000029606	AOX1	Uncharacterized protein [Source:UniProtKB/TrEMBL;Acc:I3LDH5]	16.1346	-1.4452	1.18e-05
1610	ENSSSCG00000002780	TPPP3	Tubulin polymerization-promoting protein family member 3	490.845	-1.36051	1.19e-05
1611	ENSSSCG00000029230	ECM1	Uncharacterized protein [Source:UniProtKB/TrEMBL;Acc:I3LC64]	424.833	-1.38114	1.19e-05
1612	ENSSSCG00000016036	WDR75	Uncharacterized protein [Source:UniProtKB/TrEMBL;Acc:F1RXV9]	8.05027	1.26305	1.19e-05
1613	ENSSSCG00000017104	NSUN2	Uncharacterized protein [Source:UniProtKB/TrEMBL;Acc:F1S0R7]	28.18	1.24091	1.2e-05
1614	ENSSSCG00000023098	AMY2	pancreatic alpha-amylase precursor [Source:RefSeq peptide;Acc:NP_999360]	11.8264	-1.32744	1.2e-05
1615	ENSSSCG00000024871	snR56	Small nucleolar RNA snR56 [Source:RFAM;Acc:RF01188]	8.69559	1.58008	1.21e-05
1616	ENSSSCG00000019194	SNORND104	Small nucleolar RNA SNORD104 [Source:RFAM;Acc:RF00289]	5.83116	1.63554	1.21e-05
1617	ENSSSCG00000028495	U6	U6 spliceosomal RNA [Source:RFAM;Acc:RF00026]	8.85336	-1.87785	1.22e-05
1618	ENSSSCG00000028488	LTC4S	Uncharacterized protein [Source:UniProtKB/TrEMBL;Acc:I3LEI1]	6.44017	-1.37761	1.22e-05
1619	ENSSSCG00000007501	BMP7	Bone morphogenetic protein 7	5.54865	-1.33631	1.24e-05
1620	ENSSSCG00000022944	0	Histone H2B [Source:UniProtKB/TrEMBL;Acc:F2Z5L0]	49.5426	-1.35011	1.26e-05
1621	ENSSSCG00000004912	SEC11C	Uncharacterized protein [Source:UniProtKB/TrEMBL;Acc:F1SM56]	39.0455	1.27757	1.26e-05
1622	ENSSSCG00000025216	AMY2	Pancreatic alpha-amylase; Pancreatic alpha-amylase [Source:UniProtKB/TrEMBL;Acc:F1S574]	8.44877	-1.31824	1.26e-05
1623	ENSSSCG00000029456	0	high affinity cationic amino acid transporter 1 [Source:RefSeq peptide;Acc:NP_001012631]	2.79545	1.26577	1.26e-05
1624	ENSSSCG00000013145	DTX4	Uncharacterized protein [Source:UniProtKB/TrEMBL;Acc:F1RMG1]	8.78854	-1.32207	1.27e-05
1625	ENSSSCG00000018649	SNORD59	Small nucleolar RNA SNORD59 [Source:RFAM;Acc:RF00273]	178.906	1.24974	1.28e-05
1626	ENSSSCG00000016213	GLB1L	Uncharacterized protein [Source:UniProtKB/TrEMBL;Acc:F1SR82]	47.5045	-1.37459	1.28e-05
1627	ENSSSCG00000023770	HIST1H2BO	Histone H2B [Source:UniProtKB/TrEMBL;Acc:I3LEB6]	47.1127	-1.35031	1.28e-05
1628	ENSSSCG00000000003	TTC38	Uncharacterized protein [Source:UniProtKB/TrEMBL;Acc:F1SM81]	18.2873	-1.31305	1.28e-05
1629	ENSSSCG00000026914	PLA2G16	phospholipase A2, group XVI [Source:HGNC Symbol;Acc:17825]	15.9944	-1.31822	1.29e-05
1630	ENSSSCG00000011621	0	protein transport protein Sec61 subunit alpha isoform 1 [Source:RefSeq peptide;Acc:NP_001231283]	10.4247	1.23605	1.29e-05
1631	ENSSSCG00000005678	METTL11A	alpha N-terminal protein methyltransferase 1A [Source:RefSeq peptide;Acc:NP_001230386]	6.99106	1.25207	1.29e-05
1632	ENSSSCG00000012111	HCCS	Uncharacterized protein [Source:UniProtKB/TrEMBL;Acc:F1SG16]	9.6983	1.25705	1.33e-05
1633	ENSSSCG00000000509	0	Uncharacterized protein [Source:UniProtKB/TrEMBL;Acc:F1SH35]	7.78933	-1.4226	1.36e-05
1634	ENSSSCG00000030247	EPM2AIP1	Uncharacterized protein [Source:UniProtKB/TrEMBL;Acc:I3LIK1]	6.23366	-1.4398	1.36e-05
1635	ENSSSCG00000024406	SNORD42	Small nucleolar RNA SNORD42 [Source:RFAM;Acc:RF00150]	25.6009	1.37957	1.37e-05
1636	ENSSSCG00000014994	PDGFD	Uncharacterized protein [Source:UniProtKB/TrEMBL;Acc:F1SV50]	21.3403	-1.39404	1.37e-05
1637	ENSSSCG00000001787	IL-16	pro-interleukin-16 [Source:RefSeq peptide;Acc:NP_998916]	7.71612	-1.33866	1.37e-05
1638	ENSSSCG00000009492	GPR180	Uncharacterized protein [Source:UniProtKB/TrEMBL;Acc:F1RP59]	2.84829	1.23395	1.37e-05
1639	ENSSSCG00000007168	FAM113A	Uncharacterized protein [Source:UniProtKB/TrEMBL;Acc:F1S8A2]	27.6431	-1.35087	1.38e-05
1640	ENSSSCG00000011336	C3ORF75	Uncharacterized protein [Source:UniProtKB/TrEMBL;Acc:F1SNU2]	4.54363	1.23039	1.38e-05
1641	ENSSSCG00000030253	NOL9	Uncharacterized protein [Source:UniProtKB/TrEMBL;Acc:I3LBV6]	12.1476	1.22943	1.39e-05
1642	ENSSSCG00000011403	NAT6	N-acetyltransferase 6 (GCN5-related) [Source:HGNC Symbol;Acc:30252]	31.2654	-1.33669	1.41e-05
1643	ENSSSCG00000022993	TBC1D8B	TBC1 domain family, member 8B (with GRAM domain) [Source:HGNC Symbol;Acc:24715]	2.62895	1.20138	1.41e-05
1644	ENSSSCG00000023784	0	Uncharacterized protein [Source:UniProtKB/TrEMBL;Acc:I3LBD8]	61.4456	-1.35759	1.42e-05
1645	ENSSSCG00000002032	SLC7A8	Uncharacterized protein [Source:UniProtKB/TrEMBL;Acc:F1S9D3]	4.59887	1.26908	1.43e-05
1646	ENSSSCG00000027879	0	Histone H2B [Source:UniProtKB/TrEMBL;Acc:F2Z5L0]	44.0298	-1.34441	1.44e-05
1647	ENSSSCG00000003854	ECHDC2	Uncharacterized protein [Source:UniProtKB/TrEMBL;Acc:F1S750]	31.0857	-1.37297	1.44e-05
1648	ENSSSCG00000030255	EIF4G1	Uncharacterized protein [Source:UniProtKB/TrEMBL;Acc:I3LMH4]	64.7358	1.21672	1.45e-05
1649	ENSSSCG00000007076	C20ORF7	Uncharacterized protein [Source:UniProtKB/TrEMBL;Acc:F1SBJ3]	5.98393	1.2733	1.45e-05
1650	ENSSSCG00000011639	SRPRB	Uncharacterized protein [Source:UniProtKB/TrEMBL;Acc:F1SLA7]	28.7208	1.23149	1.46e-05
1651	ENSSSCG00000009472	FBXL3	Uncharacterized protein [Source:UniProtKB/TrEMBL;Acc:F1RP78]	30.2587	-1.38382	1.47e-05
1652	ENSSSCG00000005628	SIAT7B	alpha-N-acetylgalactosaminide alpha-2,6-sialyltransferase 2 [Source:RefSeq peptide;Acc:NP_998949]	27.2906	1.20933	1.48e-05
1653	ENSSSCG00000024071	SCARF1	Uncharacterized protein [Source:UniProtKB/TrEMBL;Acc:I3LNG4]	13.0398	-1.35331	1.48e-05
1654	ENSSSCG00000001505	KE2	prefoldin subunit 6 [Source:RefSeq peptide;Acc:NP_001172108]	39.8263	1.27574	1.49e-05
1655	ENSSSCG00000027477	0	Uncharacterized protein [Source:UniProtKB/TrEMBL;Acc:I3LTB3]	26.2103	-1.36893	1.5e-05
1656	ENSSSCG00000028290	SNORD27	Small nucleolar RNA SNORD27 [Source:RFAM;Acc:RF00086]	14.3825	1.42119	1.51e-05
1657	ENSSSCG00000002753	NOB1	Uncharacterized protein [Source:UniProtKB/TrEMBL;Acc:F1S396]	18.7103	1.23501	1.52e-05
1658	ENSSSCG00000029781	0	Uncharacterized protein [Source:UniProtKB/TrEMBL;Acc:I3LF57]	97.4409	1.22495	1.53e-05
1659	ENSSSCG00000019439	ssc-mir-452	ssc-mir-452 [Source:miRBase;Acc:MI0022149]	15.9829	-1.74144	1.53e-05
1660	ENSSSCG00000011699	HPS3	Hermansky-Pudlak syndrome 3 protein [Source:RefSeq peptide;Acc:NP_001092058]	14.7043	-1.36947	1.53e-05
1661	ENSSSCG00000012583	ACSL4	long-chain-fatty-acid--CoA ligase 4 [Source:RefSeq peptide;Acc:NP_001033783]	30.7981	1.25269	1.54e-05
1662	ENSSSCG00000014105	0	Uncharacterized protein [Source:UniProtKB/TrEMBL;Acc:F1S2F3]	9.87338	-1.46955	1.55e-05
1663	ENSSSCG00000010629	ADRA2A	Alpha-2A adrenergic receptor	7.05108	1.1828	1.55e-05
1664	ENSSSCG00000002004	PSME2	proteasome activator complex subunit 2 [Source:RefSeq peptide;Acc:NP_999444]	74.3186	1.24468	1.57e-05
1665	ENSSSCG00000028320	0	Uncharacterized protein [Source:UniProtKB/TrEMBL;Acc:I3L8P7]	9.33277	1.28617	1.58e-05
1666	ENSSSCG00000016715	OSBPL3	Oxysterol-binding protein [Source:UniProtKB/TrEMBL;Acc:F1ST95]	2.34586	1.22663	1.58e-05
1667	ENSSSCG00000003439	DHRS3	Uncharacterized protein [Source:UniProtKB/TrEMBL;Acc:F1RF61]	74.2495	-1.28595	1.59e-05
1668	ENSSSCG00000006642	FAM63A	Uncharacterized protein [Source:UniProtKB/TrEMBL;Acc:F1SS98]	12.7162	-1.36902	1.59e-05
1669	ENSSSCG00000007551	GPR146	Uncharacterized protein [Source:UniProtKB/TrEMBL;Acc:F1RIX0]	6.55049	-1.48612	1.62e-05
1670	ENSSSCG00000022230	CD9	CD9 antigen [Source:RefSeq peptide;Acc:NP_999171]	33.6797	-1.34918	1.63e-05
1671	ENSSSCG00000021209	-	Uncharacterized protein	425.131	-1.35934	1.64e-05
1672	ENSSSCG00000026588	HIST3H2BB	Histone H2B [Source:UniProtKB/TrEMBL;Acc:I3LE39]	35.8062	-1.34048	1.66e-05
1673	ENSSSCG00000024639	0	Histone H2B [Source:UniProtKB/TrEMBL;Acc:F2Z5L0]	7.15163	-1.3523	1.68e-05
1674	ENSSSCG00000008623	0	0	3.86801	1.2785	1.69e-05
1675	ENSSSCG00000015973	ATP5G3	Uncharacterized protein [Source:UniProtKB/TrEMBL;Acc:F1RZI0]	133.767	1.23191	1.7e-05
1676	ENSSSCG00000011616	COPG	Uncharacterized protein [Source:UniProtKB/TrEMBL;Acc:F1SPF9]	89.2192	1.21704	1.7e-05
1677	ENSSSCG00000017993	NTN1	netrin-1 precursor [Source:RefSeq peptide;Acc:NP_001038013]	11.6091	-1.36533	1.7e-05
1678	ENSSSCG00000029613	SYNM	Uncharacterized protein [Source:UniProtKB/TrEMBL;Acc:I3LKP0]	15.7292	-1.41091	1.73e-05
1679	ENSSSCG00000017164	TIMP2	Metalloproteinase inhibitor 2	658.405	-1.3111	1.74e-05
1680	ENSSSCG00000027982	ISG15	Ubiquitin-like protein ISG15	54.0236	1.27829	1.74e-05
1681	ENSSSCG00000027459	RNF13	Uncharacterized protein [Source:UniProtKB/TrEMBL;Acc:I3LG86]	24.5612	-1.32171	1.74e-05
1682	ENSSSCG00000004954	C15ORF61	Uncharacterized protein [Source:UniProtKB/TrEMBL;Acc:F1SJI8]	6.61874	-1.4348	1.74e-05
1683	ENSSSCG00000018061	-	Novel Mt rRNA	222.898	-1.26676	1.75e-05
1684	ENSSSCG00000030894	CH242-168N3.3	0	11.8086	-1.36451	1.75e-05
1685	ENSSSCG00000006971	0	Uncharacterized protein [Source:UniProtKB/TrEMBL;Acc:F1SEU3]	15.1664	-1.40509	1.77e-05
1686	ENSSSCG00000004531	C18ORF54	Uncharacterized protein [Source:UniProtKB/TrEMBL;Acc:F1S1Z5]	3.36536	1.2202	1.77e-05
1687	ENSSSCG00000008241	TCF7L1	Uncharacterized protein [Source:UniProtKB/TrEMBL;Acc:F1SVA7]	22.614	-1.38792	1.78e-05
1688	ENSSSCG00000010316	KAT6B	Uncharacterized protein [Source:UniProtKB/TrEMBL;Acc:F1S2G4]	8.99861	-1.38628	1.79e-05
1689	ENSSSCG00000017907	OMC	Uncharacterized protein [Source:UniProtKB/TrEMBL;Acc:F1RFX9]	36.4856	1.22316	1.8e-05
1690	ENSSSCG00000026153	ACAT1	Uncharacterized protein [Source:UniProtKB/TrEMBL;Acc:I3LP02]	60.919	-1.33141	1.81e-05
1691	ENSSSCG00000005440	C9ORF6	Uncharacterized protein [Source:UniProtKB/TrEMBL;Acc:F1SP28]	9.41301	1.22575	1.83e-05
1692	ENSSSCG00000017693	AATF	Uncharacterized protein [Source:UniProtKB/TrEMBL;Acc:F1S1B7]	8.10678	1.23476	1.83e-05
1693	ENSSSCG00000023243	0	Uncharacterized protein [Source:UniProtKB/TrEMBL;Acc:I3LDW7]	5.35894	-1.3808	1.84e-05
1694	ENSSSCG00000015070	APOA1	Apolipoprotein A-I Truncated apolipoprotein A-I [Source:UniProtKB/Swiss-Prot;Acc:P18648]	117.33	-1.4165	1.85e-05
1695	ENSSSCG00000007067	JAG1	Delta-like protein [Source:UniProtKB/TrEMBL;Acc:F1SBK1]	24.8788	-1.3906	1.85e-05
1696	ENSSSCG00000004012	THBS2	Uncharacterized protein [Source:UniProtKB/TrEMBL;Acc:F1SBZ9]	34.8975	1.23272	1.86e-05
1697	ENSSSCG00000003005	AXL	Uncharacterized protein [Source:UniProtKB/TrEMBL;Acc:F1RHA2]	98.8528	-1.36902	1.87e-05
1698	ENSSSCG00000030921	APOA1	apolipoprotein A-I preproprotein [Source:RefSeq peptide;Acc:NP_999563]	98.382	-1.41439	1.9e-05
1699	ENSSSCG00000023562	SNRPE	small nuclear ribonucleoprotein E [Source:RefSeq peptide;Acc:NP_001090934]	95.724	1.23048	1.9e-05
1700	ENSSSCG00000029002	PNKD	Uncharacterized protein [Source:UniProtKB/TrEMBL;Acc:I3L919]	2.22069	1.24362	1.9e-05
1701	ENSSSCG00000024116	0	Histone H2B [Source:UniProtKB/TrEMBL;Acc:F2Z5L0]	7.17704	-1.34491	1.93e-05
1702	ENSSSCG00000005704	EXOSC2	Uncharacterized protein [Source:UniProtKB/TrEMBL;Acc:F1S0X6]	14.9263	1.23844	1.95e-05
1703	ENSSSCG00000027836	TBC1D1	Uncharacterized protein [Source:UniProtKB/TrEMBL;Acc:I3LU98]	5.15551	-1.62334	1.97e-05
1704	ENSSSCG00000016703	HOXA5	Homeobox protein Hox-A5	20.8642	-1.37711	2.01e-05
1705	ENSSSCG00000001425	DOM3Z	protein Dom3Z [Source:RefSeq peptide;Acc:NP_001095296]	3.94996	1.23412	2.01e-05
1706	ENSSSCG00000007178	SNRPB	Small nuclear ribonucleoprotein-associated protein [Source:UniProtKB/TrEMBL;Acc:F1S891]	58.5399	1.2271	2.02e-05
1707	ENSSSCG00000022559	USP14	ubiquitin specific peptidase 14 (tRNA-guanine transglycosylase) [Source:HGNC Symbol;Acc:12612]	16.1496	1.22034	2.03e-05
1708	ENSSSCG00000001761	IDH3A	Isocitrate dehydrogenase [NAD] subunit alpha, mitochondrial [Source:UniProtKB/TrEMBL;Acc:F1RKU0]	20.9406	1.22574	2.06e-05
1709	ENSSSCG00000022983	0	Uncharacterized protein [Source:UniProtKB/TrEMBL;Acc:F1S573]	9.55661	-1.30773	2.07e-05
1710	ENSSSCG00000012290	WDR45	WD repeat domain phosphoinositide-interacting protein 4 [Source:RefSeq peptide;Acc:NP_001177222]	12.9052	-1.28312	2.08e-05
1711	ENSSSCG00000011076	0	0	9.65677	-1.34536	2.08e-05
1712	ENSSSCG00000000798	TWF1	Uncharacterized protein [Source:UniProtKB/TrEMBL;Acc:F1SGZ8]	13.431	1.20441	2.09e-05
1713	ENSSSCG00000017385	PSME3	Proteasome activator complex subunit 3 [Source:UniProtKB/Swiss-Prot;Acc:P61291]	25.7643	1.22053	2.11e-05
1714	ENSSSCG00000009973	RHBDD3	Uncharacterized protein [Source:UniProtKB/TrEMBL;Acc:F1RFI9]	8.12365	-1.26747	2.11e-05
1715	ENSSSCG00000030587	PSMD7	Uncharacterized protein [Source:UniProtKB/TrEMBL;Acc:I3L6B9]	48.3105	1.21759	2.13e-05
1716	ENSSSCG00000020719	0	Uncharacterized protein [Source:UniProtKB/TrEMBL;Acc:I3LT96]	9.61068	-1.37391	2.15e-05
1717	ENSSSCG00000017480	THRA	Thyroid hormone receptor alpha	44.1485	-1.33761	2.17e-05
1718	ENSSSCG00000017236	CD300C	CMRF35-like molecule 6 [Source:RefSeq peptide;Acc:NP_001231232]	38.6069	-1.28857	2.17e-05
1719	ENSSSCG00000005614	FAM129B	Uncharacterized protein [Source:UniProtKB/TrEMBL;Acc:F1RS15]	33.1607	1.18277	2.18e-05
1720	ENSSSCG00000002495	C14ORF49	Uncharacterized protein [Source:UniProtKB/TrEMBL;Acc:F1SAR6]	9.23299	-1.34661	2.18e-05
1721	ENSSSCG00000003566	NUDC	nuclear distribution gene C homolog [Source:RefSeq peptide;Acc:NP_001230732]	80.1991	1.22819	2.19e-05
1722	ENSSSCG00000006471	ISG20L2	Uncharacterized protein [Source:UniProtKB/TrEMBL;Acc:F1RHI9]	15.6592	1.19388	2.2e-05
1723	ENSSSCG00000025107	CCDC58	Uncharacterized protein [Source:UniProtKB/TrEMBL;Acc:I3LE14]	7.28462	1.2652	2.21e-05
1724	ENSSSCG00000021118	GSPT1	Uncharacterized protein [Source:UniProtKB/TrEMBL;Acc:I3LNK5]	20.2654	1.19515	2.23e-05
1725	ENSSSCG00000010160	TARBP1	Uncharacterized protein [Source:UniProtKB/TrEMBL;Acc:F1RGW6]	4.71773	1.19101	2.23e-05
1726	ENSSSCG00000010457	KIF20B	Uncharacterized protein [Source:UniProtKB/TrEMBL;Acc:F1SCX7]	3.33634	1.19429	2.23e-05
1727	ENSSSCG00000023985	0	Uncharacterized protein [Source:UniProtKB/TrEMBL;Acc:I3LSX3]	20.3235	-1.36854	2.24e-05
1728	ENSSSCG00000013631	TMED1	Uncharacterized protein [Source:UniProtKB/TrEMBL;Acc:F1S592]	30.0834	1.20525	2.26e-05
1729	ENSSSCG00000009617	REEP4	Uncharacterized protein [Source:UniProtKB/TrEMBL;Acc:F1RMB6]	6.97563	1.17491	2.29e-05
1730	ENSSSCG00000030140	0	Uncharacterized protein [Source:UniProtKB/TrEMBL;Acc:I3L5F2]	12.1229	-1.26335	2.3e-05
1731	ENSSSCG00000022533	0	Uncharacterized protein [Source:UniProtKB/TrEMBL;Acc:I3LEH5]	10.3974	-1.38747	2.3e-05
1732	ENSSSCG00000002853	C19ORF12	Uncharacterized protein [Source:UniProtKB/TrEMBL;Acc:F1RNY9]	10.3948	-1.48951	2.31e-05
1733	ENSSSCG00000030280	0	0	18.4873	1.34235	2.32e-05
1734	ENSSSCG00000006073	OSR2	Protein odd-skipped-related 2	54.6614	-1.32506	2.39e-05
1735	ENSSSCG00000001016	FARS2	Uncharacterized protein [Source:UniProtKB/TrEMBL;Acc:F1RWX0]	7.86759	1.30623	2.39e-05
1736	ENSSSCG00000009622	POLR3D	Uncharacterized protein [Source:UniProtKB/TrEMBL;Acc:F1RMB0]	14.1798	1.19757	2.4e-05
1737	ENSSSCG00000016035	COL5A2	collagen alpha-2(V) chain [Source:RefSeq peptide;Acc:NP_001098759]	164.717	1.15366	2.41e-05
1738	ENSSSCG00000022757	TIMM13	Uncharacterized protein [Source:UniProtKB/TrEMBL;Acc:I3LS73]	39.8661	1.22027	2.46e-05
1739	ENSSSCG00000008347	FBXO48	Uncharacterized protein [Source:UniProtKB/TrEMBL;Acc:F1SJ08]	5.43298	-1.31985	2.46e-05
1740	ENSSSCG00000020864	VDR	Vitamin D3 receptor	4.87361	1.17449	2.47e-05
1741	ENSSSCG00000012280	UXT	Uncharacterized protein [Source:UniProtKB/TrEMBL;Acc:F1RWU9]	5.60275	1.25498	2.48e-05
1742	ENSSSCG00000023922	0	Uncharacterized protein [Source:UniProtKB/TrEMBL;Acc:I3LQL8]	8.47159	-1.42205	2.51e-05
1743	ENSSSCG00000004999	MIS18BP1	Uncharacterized protein [Source:UniProtKB/TrEMBL;Acc:F1SI12]	3.25333	1.19817	2.51e-05
1744	ENSSSCG00000021717	SUV39H1	Uncharacterized protein [Source:UniProtKB/TrEMBL;Acc:I3LCU4]	2.23954	1.29289	2.51e-05
1745	ENSSSCG00000016226	FARSB	Uncharacterized protein [Source:UniProtKB/TrEMBL;Acc:F1SR70]	19.7995	1.22487	2.53e-05
1746	ENSSSCG00000004082	0	Uncharacterized protein [Source:UniProtKB/TrEMBL;Acc:F1S7X0]	19.4261	-1.34251	2.55e-05
1747	ENSSSCG00000024315	MRPL55	Uncharacterized protein [Source:UniProtKB/TrEMBL;Acc:I3LQ65]	20.0722	1.26264	2.56e-05
1748	ENSSSCG00000004830	ATP10A	Uncharacterized protein [Source:UniProtKB/TrEMBL;Acc:F1SNS2]	4.46009	1.18902	2.59e-05
1749	ENSSSCG00000011477	ACOX2	Acyl-coenzyme A oxidase [Source:UniProtKB/TrEMBL;Acc:F1SGH9]	11.9253	-1.34136	2.6e-05
1750	ENSSSCG00000027530	TAF12	Uncharacterized protein [Source:UniProtKB/TrEMBL;Acc:I3LKU2]	16.1731	1.1958	2.61e-05
1751	ENSSSCG00000011518	SHQ1	Uncharacterized protein [Source:UniProtKB/TrEMBL;Acc:F1SFN0]	4.18555	1.23129	2.68e-05
1752	ENSSSCG00000017913	PSMB6	proteasome subunit beta type-6 [Source:RefSeq peptide;Acc:NP_001138398]	117.622	1.21174	2.71e-05
1753	ENSSSCG00000025770	SIAT1	Uncharacterized protein [Source:UniProtKB/TrEMBL;Acc:I3LLS1]	32.0294	-1.26193	2.71e-05
1754	ENSSSCG00000016997	FGF18	Uncharacterized protein [Source:UniProtKB/TrEMBL;Acc:F2Z592]	5.8852	1.17229	2.71e-05
1755	ENSSSCG00000030167	SLC25A39	Uncharacterized protein [Source:UniProtKB/TrEMBL;Acc:I3LL52]	32.1256	1.21299	2.73e-05
1756	ENSSSCG00000011451	ITIH3	inter-alpha-trypsin inhibitor heavy chain H3 [Source:RefSeq peptide;Acc:NP_001193278]	28.5681	-1.37511	2.73e-05
1757	ENSSSCG00000028277	0	Uncharacterized protein [Source:UniProtKB/TrEMBL;Acc:I3LAV8]	13.5991	-1.25553	2.73e-05
1758	ENSSSCG00000022611	CAPRIN2	Uncharacterized protein [Source:UniProtKB/TrEMBL;Acc:I3LMB0]	6.32547	-1.3201	2.74e-05
1759	ENSSSCG00000010832	HHIPL2	Uncharacterized protein [Source:UniProtKB/TrEMBL;Acc:F1S9I3]	123.984	-1.33171	2.79e-05
1760	ENSSSCG00000000166	C12ORF23	Uncharacterized protein [Source:UniProtKB/TrEMBL;Acc:F1SPQ3]	33.7908	1.16156	2.8e-05
1761	ENSSSCG00000007430	NEURL2	Uncharacterized protein [Source:UniProtKB/TrEMBL;Acc:F1SC72]	6.32364	-1.30373	2.86e-05
1762	ENSSSCG00000001572	FGD2	Uncharacterized protein [Source:UniProtKB/TrEMBL;Acc:F1RVS7]	30.9012	-1.29825	2.89e-05
1763	ENSSSCG00000011662	COPB2	Uncharacterized protein [Source:UniProtKB/TrEMBL;Acc:F1SL54]	63.642	1.17148	2.9e-05
1764	ENSSSCG00000026064	LSM5	Uncharacterized protein [Source:UniProtKB/TrEMBL;Acc:I3LM25]	31.9784	1.21873	2.9e-05
1765	ENSSSCG00000014989	DCUN1D5	Uncharacterized protein [Source:UniProtKB/TrEMBL;Acc:F1SV55]	5.81748	1.2035	2.9e-05
1766	ENSSSCG00000013436	UQCR11	Uncharacterized protein [Source:UniProtKB/TrEMBL;Acc:F1SDI2]	84.6333	1.22477	2.94e-05
1767	ENSSSCG00000023664	RSPH1	Uncharacterized protein [Source:UniProtKB/TrEMBL;Acc:I3LP98]	7.56377	-1.52068	2.94e-05
1768	ENSSSCG00000024596	CCRN4L	Uncharacterized protein [Source:UniProtKB/TrEMBL;Acc:I3LN01]	4.0714	1.23145	2.94e-05
1769	ENSSSCG00000006536	PBXIP1	Uncharacterized protein [Source:UniProtKB/TrEMBL;Acc:F1RGP8]	58.2409	-1.2999	2.97e-05
1770	ENSSSCG00000023973	0	Uncharacterized protein [Source:UniProtKB/TrEMBL;Acc:I3LI86]	10.3282	1.20836	2.97e-05
1771	ENSSSCG00000030856	CH242-101P22.3	cell surface glycoprotein CD200 receptor 2 [Source:RefSeq peptide;Acc:NP_001231344]	9.70098	-1.35098	2.97e-05
1772	ENSSSCG00000004148	CCDC28A	Uncharacterized protein [Source:UniProtKB/TrEMBL;Acc:F1S6Y0]	17.8925	-1.32544	2.98e-05
1773	ENSSSCG00000028076	ZBTB7C	Zinc finger and BTB domain-containing protein 7C	9.88012	-1.32554	2.98e-05
1774	ENSSSCG00000001760	ACSBG1	Uncharacterized protein [Source:UniProtKB/TrEMBL;Acc:F1RKU1]	9.01463	1.20601	3e-05
1775	ENSSSCG00000016074	ANKRD44	Uncharacterized protein [Source:UniProtKB/TrEMBL;Acc:F1SN09]	5.12385	-1.36075	3.02e-05
1776	ENSSSCG00000011293	C3ORF39	Uncharacterized protein [Source:UniProtKB/TrEMBL;Acc:F1SRD5]	9.91544	1.18397	3.04e-05
1777	ENSSSCG00000011466	ARF4	ADP-ribosylation factor 4 [Source:RefSeq peptide;Acc:NP_001041537]	120.007	1.17164	3.05e-05
1778	ENSSSCG00000015545	GLUL	glutamine synthetase [Source:RefSeq peptide;Acc:NP_999074]	212.263	-1.2612	3.07e-05
1779	ENSSSCG00000004432	HDAC2	Histone deacetylase [Source:UniProtKB/TrEMBL;Acc:F1RZK8]	18.4822	1.18616	3.07e-05
1780	ENSSSCG00000004358	0	Uncharacterized protein [Source:UniProtKB/TrEMBL;Acc:F1RYR4]	11.701	1.19269	3.07e-05
1781	ENSSSCG00000022081	PHLDB2	Uncharacterized protein [Source:UniProtKB/TrEMBL;Acc:I3LQP2]	12.9192	-1.39311	3.08e-05
1782	ENSSSCG00000002354	COQ6	Uncharacterized protein [Source:UniProtKB/TrEMBL;Acc:F1S3H4]	11.9023	1.21618	3.09e-05
1783	ENSSSCG00000001242	GABBR1	gamma-aminobutyric acid type B receptor subunit 1 [Source:RefSeq peptide;Acc:NP_001116586]	8.4365	-1.32028	3.09e-05
1784	ENSSSCG00000023660	PARP1	Uncharacterized protein [Source:UniProtKB/TrEMBL;Acc:I3LDH3]	17.3019	1.18447	3.12e-05
1785	ENSSSCG00000020682	0	Uncharacterized protein [Source:UniProtKB/TrEMBL;Acc:I3LCI0]	17.8231	1.21002	3.13e-05
1786	ENSSSCG00000023034	0	Uncharacterized protein [Source:UniProtKB/TrEMBL;Acc:I3LE88]	7.19093	-1.39079	3.13e-05
1787	ENSSSCG00000030165	MAFF	Uncharacterized protein [Source:UniProtKB/TrEMBL;Acc:F1SKP5]	7.83024	-1.3106	3.19e-05
1788	ENSSSCG00000013232	MTCH2	Uncharacterized protein [Source:UniProtKB/TrEMBL;Acc:F1SIE0]	31.0161	1.20086	3.2e-05
1789	ENSSSCG00000011901	TMEM39A	Uncharacterized protein [Source:UniProtKB/TrEMBL;Acc:F1SPA6]	12.57	1.15992	3.2e-05
1790	ENSSSCG00000008313	0	Uncharacterized protein [Source:UniProtKB/TrEMBL;Acc:F1SLE6]	4.76387	1.22064	3.25e-05
1791	ENSSSCG00000028494	PRKACB	cAMP-dependent protein kinase catalytic subunit beta [Source:UniProtKB/TrEMBL;Acc:I3LT91]	8.87625	-1.42856	3.27e-05
1792	ENSSSCG00000016962	0	Uncharacterized protein [Source:UniProtKB/TrEMBL;Acc:F1SK34]	4.43369	1.26354	3.27e-05
1793	ENSSSCG00000028167	SLIRP	SRA stem-loop-interacting RNA-binding protein, mitochondrial [Source:RefSeq peptide;Acc:NP_001090941]	70.5721	1.2028	3.28e-05
1794	ENSSSCG00000008312	DYSF	Uncharacterized protein [Source:UniProtKB/TrEMBL;Acc:F1SLE7]	5.52452	1.16083	3.28e-05
1795	ENSSSCG00000002725	SF3B3	Uncharacterized protein [Source:UniProtKB/TrEMBL;Acc:F1S419]	19.7983	1.19404	3.31e-05
1796	ENSSSCG00000005729	DDX31	Uncharacterized protein [Source:UniProtKB/TrEMBL;Acc:F1S0U0]	2.24176	1.18628	3.32e-05
1797	ENSSSCG00000006978	0	0	2.73513	1.16502	3.33e-05
1798	ENSSSCG00000017906	RNF167	Uncharacterized protein [Source:UniProtKB/TrEMBL;Acc:F1RFY0]	86.6413	1.19109	3.36e-05
1799	ENSSSCG00000029660	CH242-280I8.5	0	3.41079	1.23584	3.36e-05
1800	ENSSSCG00000024669	NBL1	Uncharacterized protein [Source:UniProtKB/TrEMBL;Acc:I3LKM2]	175.893	-1.31012	3.37e-05
1801	ENSSSCG00000016827	BRIX1	Uncharacterized protein [Source:UniProtKB/TrEMBL;Acc:F1SND4]	26.5701	1.20983	3.39e-05
1802	ENSSSCG00000027344	0	Uncharacterized protein [Source:UniProtKB/TrEMBL;Acc:I3L5P9]	12.0932	1.18544	3.4e-05
1803	ENSSSCG00000014331	KDM3B	Uncharacterized protein [Source:UniProtKB/TrEMBL;Acc:F1RH75]	14.882	-1.33723	3.41e-05
1804	ENSSSCG00000013599	ANGPTL4	Angiopoietin-related protein 4 [Source:UniProtKB/Swiss-Prot;Acc:Q2TNK5]	96.0825	1.23692	3.42e-05
1805	ENSSSCG00000012348	APEX2	Uncharacterized protein [Source:UniProtKB/TrEMBL;Acc:F1RUD3]	6.53502	1.1895	3.47e-05
1806	ENSSSCG00000009426	CCDC122	Uncharacterized protein [Source:UniProtKB/TrEMBL;Acc:F1RJX6]	5.10696	-1.35412	3.5e-05
1807	ENSSSCG00000001227	TMP-SLA-3	0	366.807	-1.22586	3.52e-05
1808	ENSSSCG00000024458	PDXK	pyridoxal kinase [Source:RefSeq peptide;Acc:NP_999108]	33.506	1.21282	3.53e-05
1809	ENSSSCG00000030198	ENV	Putative envelope polyprotein; Uncharacterized protein [Source:UniProtKB/TrEMBL;Acc:B3VQ66]	10.562	1.09088	3.56e-05
1810	ENSSSCG00000021455	0	epsilon-sarcoglycan [Source:RefSeq peptide;Acc:NP_001137596]	49.3282	-1.32314	3.57e-05
1811	ENSSSCG00000001849	APN	aminopeptidase N [Source:RefSeq peptide;Acc:NP_999442]	47.2143	1.13451	3.57e-05
1812	ENSSSCG00000026338	USHBP1	Uncharacterized protein [Source:UniProtKB/TrEMBL;Acc:I3LST6]	5.62874	-1.35173	3.58e-05
1813	ENSSSCG00000008225	PTCD3	Pentatricopeptide repeat domain 3 [Source:RefSeq peptide;Acc:NP_001229959]	7.27231	1.18527	3.62e-05
1814	ENSSSCG00000017300	MRC2	mannose receptor, C type 2 [Source:HGNC Symbol;Acc:16875]	112.004	-1.32748	3.63e-05
1815	ENSSSCG00000013638	ILF3	Uncharacterized protein [Source:UniProtKB/TrEMBL;Acc:F1S585]	18.9307	1.16871	3.64e-05
1816	ENSSSCG00000004124	0	Uncharacterized protein [Source:UniProtKB/TrEMBL;Acc:F1S732]	12.6916	-1.35801	3.64e-05
1817	ENSSSCG00000005372	ANP32B	Uncharacterized protein [Source:UniProtKB/TrEMBL;Acc:F1SSG6]	120.518	1.18971	3.66e-05
1818	ENSSSCG00000008019	HN1L	hematological and neurological expressed 1-like [Source:HGNC Symbol;Acc:14137]	15.9071	1.18586	3.69e-05
1819	ENSSSCG00000023038	0	Uncharacterized protein [Source:UniProtKB/TrEMBL;Acc:I3LU87]	11.8987	1.09529	3.69e-05
1820	ENSSSCG00000029013	0	Uncharacterized protein [Source:UniProtKB/TrEMBL;Acc:I3LNF9]	5.771	1.22032	3.69e-05
1821	ENSSSCG00000010312	PLAU	Urokinase-type plasminogen activator	144.505	1.16291	3.72e-05
1822	ENSSSCG00000021572	0	Uncharacterized protein [Source:UniProtKB/TrEMBL;Acc:I3LFU2]	11.9028	1.09712	3.72e-05
1823	ENSSSCG00000008633	PDI-P5	protein disulfide-isomerase A6 [Source:RefSeq peptide;Acc:NP_001182048]	153.334	1.1719	3.74e-05
1824	ENSSSCG00000009233	AGPAT9	Uncharacterized protein [Source:UniProtKB/TrEMBL;Acc:F1RW11]	5.20383	1.17138	3.74e-05
1825	ENSSSCG00000008695	MFSD10	Uncharacterized protein [Source:UniProtKB/TrEMBL;Acc:F1S8P6]	15.8	-1.31125	3.75e-05
1826	ENSSSCG00000002449	NDUFB1	Uncharacterized protein [Source:UniProtKB/TrEMBL;Acc:F1SD73]	39.8378	1.20895	3.83e-05
1827	ENSSSCG00000006163	PKIA	cAMP-dependent protein kinase inhibitor alpha [Source:RefSeq peptide;Acc:NP_999369]	10.047	-1.33578	3.88e-05
1828	ENSSSCG00000000751	CCDC77	coiled-coil domain containing 77 [Source:HGNC Symbol;Acc:28203]	2.85369	1.19894	3.89e-05
1829	ENSSSCG00000024960	PDGFC	Uncharacterized protein [Source:UniProtKB/TrEMBL;Acc:I3LL31]	34.8087	-1.27892	3.93e-05
1830	ENSSSCG00000025427	CU459197.4	Uncharacterized protein [Source:UniProtKB/TrEMBL;Acc:I3LN69]	11.0632	-1.38923	3.95e-05
1831	ENSSSCG00000009229	ARHGAP24	Uncharacterized protein [Source:UniProtKB/TrEMBL;Acc:F1RW15]	12.2073	-1.30206	3.98e-05
1832	ENSSSCG00000000406	PTGES3	Uncharacterized protein [Source:UniProtKB/TrEMBL;Acc:F1SL99]	53.1963	1.16546	4.06e-05
1833	ENSSSCG00000007698	RHBDD2	Uncharacterized protein [Source:UniProtKB/TrEMBL;Acc:F1RKC2]	21.9211	-1.28065	4.08e-05
1834	ENSSSCG00000021417	0	Uncharacterized protein [Source:UniProtKB/TrEMBL;Acc:I3LLP2]	11.6656	-1.24484	4.08e-05
1835	ENSSSCG00000000019	NUP50	Uncharacterized protein [Source:UniProtKB/TrEMBL;Acc:F1SJU9]	11.1614	1.19491	4.08e-05
1836	ENSSSCG00000030798	FUS	FUS [Source:UniProtKB/TrEMBL;Acc:G8ENL4]	62.2159	1.21169	4.1e-05
1837	ENSSSCG00000027983	RNF141	Uncharacterized protein [Source:UniProtKB/TrEMBL;Acc:I3LDC9]	12.2575	-1.2934	4.1e-05
1838	ENSSSCG00000029531	0	Uncharacterized protein [Source:UniProtKB/TrEMBL;Acc:I3LSQ7]	6.9684	-1.34394	4.15e-05
1839	ENSSSCG00000004542	NARS	Uncharacterized protein [Source:UniProtKB/TrEMBL;Acc:F1S1X3]	58.2483	1.16992	4.17e-05
1840	ENSSSCG00000010802	UCHL5	ubiquitin carboxyl-terminal hydrolase isozyme L5 [Source:RefSeq peptide;Acc:NP_001116682]	4.55706	1.19819	4.17e-05
1841	ENSSSCG00000014337	ETF1	Uncharacterized protein [Source:UniProtKB/TrEMBL;Acc:F2Z505]	33.4634	1.18469	4.21e-05
1842	ENSSSCG00000017489	PSMD3	Uncharacterized protein [Source:UniProtKB/TrEMBL;Acc:F1RXA7]	23.3731	1.19325	4.23e-05
1843	ENSSSCG00000021631	0	0	2.09629	1.50731	4.23e-05
1844	ENSSSCG00000005516	STOM	Uncharacterized protein [Source:UniProtKB/TrEMBL;Acc:F1SMD7]	59.1947	-1.30452	4.29e-05
1845	ENSSSCG00000009904	LC8	dynein light chain 1, cytoplasmic [Source:RefSeq peptide;Acc:NP_001182043]	178.303	1.15332	4.33e-05
1846	ENSSSCG00000010690	SEC23IP	Uncharacterized protein [Source:UniProtKB/TrEMBL;Acc:F1S409]	9.20211	1.13817	4.33e-05
1847	ENSSSCG00000017738	ADAP2	arf-GAP with dual PH domain-containing protein 2 [Source:RefSeq peptide;Acc:NP_001182252]	27.5067	-1.31981	4.34e-05
1848	ENSSSCG00000026810	0	Uncharacterized protein [Source:UniProtKB/TrEMBL;Acc:I3LAI3]	6.80178	1.17462	4.36e-05
1849	ENSSSCG00000027551	NUDT15	Uncharacterized protein [Source:UniProtKB/TrEMBL;Acc:I3LBG2]	4.62529	1.15847	4.39e-05
1850	ENSSSCG00000015504	CACYBP	Uncharacterized protein [Source:UniProtKB/TrEMBL;Acc:F1S710]	36.5362	1.18206	4.44e-05
1851	ENSSSCG00000004179	VNN2	Uncharacterized protein [Source:UniProtKB/TrEMBL;Acc:F1S3Q9]	25.7614	-1.16787	4.45e-05
1852	ENSSSCG00000018073	-	Novel Mt tRNA	735.617	-1.23768	4.48e-05
1853	ENSSSCG00000024799	0	Uncharacterized protein [Source:UniProtKB/TrEMBL;Acc:I3LHD3]	4.16511	1.24358	4.48e-05
1854	ENSSSCG00000001000	PECI	enoyl-CoA delta isomerase 2, mitochondrial [Source:RefSeq peptide;Acc:NP_001106914]	35.3233	1.155	4.49e-05
1855	ENSSSCG00000016002	CCDC141	Uncharacterized protein [Source:UniProtKB/TrEMBL;Acc:F1RZC6]	6.59205	-1.33674	4.51e-05
1856	ENSSSCG00000021372	0	Uncharacterized protein [Source:UniProtKB/TrEMBL;Acc:I3L8Z3]	3.1652	1.21725	4.51e-05
1857	ENSSSCG00000027257	PSMB1	proteasome subunit beta type-1 [Source:RefSeq peptide;Acc:NP_001231282]	108.56	1.18167	4.53e-05
1858	ENSSSCG00000001504	WDR46	Uncharacterized protein [Source:UniProtKB/TrEMBL;Acc:F1RZT3]	14.3192	1.17916	4.53e-05
1859	ENSSSCG00000028096	SDCCAG8	Uncharacterized protein [Source:UniProtKB/TrEMBL;Acc:I3L6U7]	16.9274	-1.28645	4.54e-05
1860	ENSSSCG00000030791	DOCK11	0	14.0666	-1.28889	4.56e-05
1861	ENSSSCG00000022880	0	Uncharacterized protein [Source:UniProtKB/TrEMBL;Acc:I3LEL9]	3.76487	1.26071	4.56e-05
1862	ENSSSCG00000016750	YKT6	Uncharacterized protein [Source:UniProtKB/TrEMBL;Acc:F1SSG1]	85.6898	1.16088	4.61e-05
1863	ENSSSCG00000003244	0	Uncharacterized protein [Source:UniProtKB/TrEMBL;Acc:F1RNL0]	5.5673	-1.36326	4.63e-05
1864	ENSSSCG00000009322	SLC46A3	solute carrier family 46, member 3 [Source:HGNC Symbol;Acc:27501]	11.3081	-1.23056	4.7e-05
1865	ENSSSCG00000011687	C3ORF58	Uncharacterized protein [Source:UniProtKB/TrEMBL;Acc:F1SKE3]	10.7618	-1.35124	4.7e-05
1866	ENSSSCG00000016845	NUP155	Uncharacterized protein [Source:UniProtKB/TrEMBL;Acc:F1SN95]	8.7614	1.19123	4.72e-05
1867	ENSSSCG00000029371	C5AR1	C5a anaphylatoxin chemotactic receptor 1	127.441	-1.1813	4.74e-05
1868	ENSSSCG00000024046	PIGB	Uncharacterized protein [Source:UniProtKB/TrEMBL;Acc:I3LS36]	39.1791	-1.26988	4.76e-05
1869	ENSSSCG00000008598	RHOB	ras homolog family member B [Source:HGNC Symbol;Acc:668]	199.25	-1.30013	4.85e-05
1870	ENSSSCG00000007864	GPRC5B	Uncharacterized protein [Source:UniProtKB/TrEMBL;Acc:F1RPA3]	32.5655	-1.28391	4.88e-05
1871	ENSSSCG00000013361	SPTY2D1	Uncharacterized protein [Source:UniProtKB/TrEMBL;Acc:F1SFX2]	7.89857	1.13861	4.93e-05
1872	ENSSSCG00000010136	TRMT2A	Uncharacterized protein [Source:UniProtKB/TrEMBL;Acc:F1RHM9]	15.9879	1.14534	4.99e-05
1873	ENSSSCG00000027716	0	0	10.7414	-1.55377	4.99e-05
1874	ENSSSCG00000012136	PIR	Uncharacterized protein [Source:UniProtKB/TrEMBL;Acc:F1SQU3]	10.8022	-1.21801	5.03e-05
1875	ENSSSCG00000003451	PDPN	Uncharacterized protein [Source:UniProtKB/TrEMBL;Acc:F1SUY1]	61.1133	1.13303	5.04e-05
1876	ENSSSCG00000016981	CPEB4	Uncharacterized protein [Source:UniProtKB/TrEMBL;Acc:F1SJZ5]	7.5845	-1.33285	5.06e-05
1877	ENSSSCG00000012014	BTG3	Protein BTG3 [Source:UniProtKB/Swiss-Prot;Acc:A4UTQ2]	31.4939	1.1554	5.08e-05
1878	ENSSSCG00000005975	MTSS1	metastasis suppressor 1 [Source:HGNC Symbol;Acc:20443]	18.0717	-1.25945	5.09e-05
1879	ENSSSCG00000025300	0	Uncharacterized protein [Source:UniProtKB/TrEMBL;Acc:I3LHC3]	15.8779	-1.21676	5.2e-05
1880	ENSSSCG00000017669	TUBD1	Uncharacterized protein [Source:UniProtKB/TrEMBL;Acc:F1S225]	2.32141	1.13628	5.2e-05
1881	ENSSSCG00000023522	TGM2	Uncharacterized protein [Source:UniProtKB/TrEMBL;Acc:F1SDX6]	53.8107	-1.28663	5.26e-05
1882	ENSSSCG00000008553	PREB	Uncharacterized protein [Source:UniProtKB/TrEMBL;Acc:F1SED4]	20.2126	1.17326	5.26e-05
1883	ENSSSCG00000001987	RIPK3	receptor-interacting serine-threonine kinase 3 [Source:HGNC Symbol;Acc:10021]	27.6192	1.15249	5.29e-05
1884	ENSSSCG00000015413	FGL2	Fibroleukin	329.977	-1.30206	5.36e-05
1885	ENSSSCG00000025049	CYBRD1	cytochrome b reductase 1 [Source:RefSeq peptide;Acc:NP_001121924]	134.077	-1.25222	5.39e-05
1886	ENSSSCG00000015108	HMBS	porphobilinogen deaminase [Source:RefSeq peptide;Acc:NP_001090881]	9.61551	1.17789	5.41e-05
1887	ENSSSCG00000004279	OGFRL1	Uncharacterized protein [Source:UniProtKB/TrEMBL;Acc:F1RTS8]	11.7171	-1.26306	5.44e-05
1888	ENSSSCG00000012634	DOCK11	Uncharacterized protein [Source:UniProtKB/TrEMBL;Acc:F1RU77]	14.7218	-1.27508	5.45e-05
1889	ENSSSCG00000017549	PHB	Uncharacterized protein [Source:UniProtKB/TrEMBL;Acc:F2Z543]	10.5903	1.19759	5.45e-05
1890	ENSSSCG00000018591	SNORD105	Small nucleolar RNA SNORD105 [Source:RFAM;Acc:RF00584]	12.101	1.29457	5.5e-05
1891	ENSSSCG00000021038	NRIP1	Uncharacterized protein [Source:UniProtKB/TrEMBL;Acc:I3LP18]	5.54671	-1.33578	5.51e-05
1892	ENSSSCG00000025854	MMGT1	membrane magnesium transporter 1 [Source:RefSeq peptide;Acc:NP_001230137]	6.10592	1.15744	5.56e-05
1893	ENSSSCG00000003555	HMGN2	Non-histone chromosomal protein HMG-17 [Source:UniProtKB/Swiss-Prot;Acc:P80272]	392.669	1.15098	5.6e-05
1894	ENSSSCG00000002907	COX6B	cytochrome c oxidase subunit 6B1 [Source:RefSeq peptide;Acc:NP_001090966]	152.45	1.17228	5.6e-05
1895	ENSSSCG00000025533	COX7A1	Cytochrome c oxidase subunit 7A1, mitochondrial [Source:UniProtKB/Swiss-Prot;Acc:Q8SPJ9]	55.6727	-1.29928	5.62e-05
1896	ENSSSCG00000007459	CSE1L	Uncharacterized protein [Source:UniProtKB/TrEMBL;Acc:F1SBE9]	9.88792	1.16185	5.64e-05
1897	ENSSSCG00000014041	MXD3	max dimerization protein 3 [Source:RefSeq peptide;Acc:NP_001231033]	9.46614	1.16496	5.69e-05
1898	ENSSSCG00000005165	KIAA1797	Uncharacterized protein [Source:UniProtKB/TrEMBL;Acc:F1SNG4]	6.01567	1.18995	5.71e-05
1899	ENSSSCG00000019911	SNORA21	Small nucleolar RNA SNORA21 [Source:RFAM;Acc:RF00412]	5.33636	-1.93141	5.71e-05
1900	ENSSSCG00000022773	0	caspase-15 [Source:RefSeq peptide;Acc:NP_001032224]	5.21018	-1.40093	5.73e-05
1901	ENSSSCG00000003660	PABPC4	Uncharacterized protein [Source:UniProtKB/TrEMBL;Acc:F1SV06]	40.5308	1.1441	5.83e-05
1902	ENSSSCG00000000288	HNRNPA1L2	heterogeneous nuclear ribonucleoprotein A1 [Source:RefSeq peptide;Acc:NP_001070686]	282.433	1.1585	5.94e-05
1903	ENSSSCG00000007749	0	Uncharacterized protein [Source:UniProtKB/TrEMBL;Acc:F1RIU0]	15.4673	1.15871	5.94e-05
1904	ENSSSCG00000016946	CENPK	Uncharacterized protein [Source:UniProtKB/TrEMBL;Acc:F1SKT7]	7.01469	1.19581	5.95e-05
1905	ENSSSCG00000008546	GPN1	Uncharacterized protein [Source:UniProtKB/TrEMBL;Acc:F1SEE2]	18.3535	1.15943	6e-05
1906	ENSSSCG00000018088	0	0	105.33	1.22784	6.04e-05
1907	ENSSSCG00000011379	KLHDC8B	Uncharacterized protein [Source:UniProtKB/TrEMBL;Acc:F1SPT3]	12.4859	-1.27137	6.13e-05
1908	ENSSSCG00000018178	SNORA40	Small nucleolar RNA SNORA40 [Source:RFAM;Acc:RF00561]	7.30282	1.28116	6.13e-05
1909	ENSSSCG00000000493	FRS2	fibroblast growth factor receptor substrate 2 [Source:RefSeq peptide;Acc:NP_001230138]	5.99569	-1.37856	6.13e-05
1910	ENSSSCG00000013922	CERS1	Uncharacterized protein [Source:UniProtKB/TrEMBL;Acc:F1S7E1]	9.6027	-1.29114	6.14e-05
1911	ENSSSCG00000029869	SNORD53_SNORD92	Small nucleolar RNA SNORD53/SNORD92 [Source:RFAM;Acc:RF00325]	10.1235	1.35329	6.24e-05
1912	ENSSSCG00000003651	RHBDL2	Uncharacterized protein [Source:UniProtKB/TrEMBL;Acc:F1SV24]	16.6961	-1.29391	6.26e-05
1913	ENSSSCG00000020783	SLC41A1	solute carrier family 41, member 1 [Source:HGNC Symbol;Acc:19429]	7.77541	1.15395	6.26e-05
1914	ENSSSCG00000010464	PPP1R3C	Protein phosphatase 1 regulatory subunit 3 [Source:UniProtKB/TrEMBL;Acc:F1SCX0]	8.19524	-1.29633	6.38e-05
1915	ENSSSCG00000017288	FTSJ3	Uncharacterized protein [Source:UniProtKB/TrEMBL;Acc:F1RSJ8]	14.6925	1.16548	6.47e-05
1916	ENSSSCG00000010627	PDCD4	Uncharacterized protein [Source:UniProtKB/TrEMBL;Acc:F1S5L7]	148.741	-1.29266	6.49e-05
1917	ENSSSCG00000003592	SDC3	Syndecan [Source:UniProtKB/TrEMBL;Acc:F1STL1]	25.7915	-1.28824	6.49e-05
1918	ENSSSCG00000022867	0	GrpE protein homolog [Source:UniProtKB/TrEMBL;Acc:I3LVG4]	15.999	1.16265	6.49e-05
1919	ENSSSCG00000010001	USMG5	Uncharacterized protein [Source:UniProtKB/TrEMBL;Acc:F1RFD4]	20.9242	1.17753	6.5e-05
1920	ENSSSCG00000000433	B4GALNT1	Uncharacterized protein [Source:UniProtKB/TrEMBL;Acc:F1SL46]	14.2865	-1.20591	6.52e-05
1921	ENSSSCG00000017727	TMEM98	Uncharacterized protein [Source:UniProtKB/TrEMBL;Acc:F1RKX0]	7.09623	1.15358	6.52e-05
1922	ENSSSCG00000002931	ZNF565	Uncharacterized protein [Source:UniProtKB/TrEMBL;Acc:F1RLD5]	5.12884	-1.27992	6.52e-05
1923	ENSSSCG00000016041	0	Uncharacterized protein [Source:UniProtKB/TrEMBL;Acc:F1RXV0]	7.19852	1.14056	6.59e-05
1924	ENSSSCG00000029180	KCTD7	Uncharacterized protein [Source:UniProtKB/TrEMBL;Acc:F1RJI4]	6.67871	-1.30772	6.62e-05
1925	ENSSSCG00000002545	ZFYVE21	Uncharacterized protein [Source:UniProtKB/TrEMBL;Acc:F1S9X1]	19.7969	-1.25973	6.76e-05
1926	ENSSSCG00000003578	FGR	Uncharacterized protein [Source:UniProtKB/TrEMBL;Acc:F1STN5]	63.4202	-1.22814	6.77e-05
1927	ENSSSCG00000004135	ADAT2	Uncharacterized protein [Source:UniProtKB/TrEMBL;Acc:F1S713]	2.65791	1.14347	6.77e-05
1928	ENSSSCG00000018072	0	0	576.919	-1.20329	6.79e-05
1929	ENSSSCG00000015622	CD34	hematopoietic progenitor cell antigen CD34 [Source:RefSeq peptide;Acc:NP_999251]	47.5585	-1.26572	6.84e-05
1930	ENSSSCG00000024341	USP20	Ubiquitin carboxyl-terminal hydrolase [Source:UniProtKB/TrEMBL;Acc:I3LBG3]	8.74539	-1.23339	6.9e-05
1931	ENSSSCG00000013556	EMR1	Uncharacterized protein [Source:UniProtKB/TrEMBL;Acc:F1SCM7]	77.2384	-1.16754	6.91e-05
1932	ENSSSCG00000020785	DES	Desmin [Source:UniProtKB/Swiss-Prot;Acc:P02540]	5.47617	0.982444	6.94e-05
1933	ENSSSCG00000015066	ZNF259	Uncharacterized protein [Source:UniProtKB/TrEMBL;Acc:F1SJT9]	30.6565	1.1477	7.01e-05
1934	ENSSSCG00000021176	LPXN	Uncharacterized protein [Source:UniProtKB/TrEMBL;Acc:I3LNC5]	8.01103	-1.27705	7.04e-05
1935	ENSSSCG00000003556	DHDDS	dehydrodolichyl diphosphate synthase [Source:RefSeq peptide;Acc:NP_001231052]	6.00505	1.17232	7.04e-05
1936	ENSSSCG00000029502	0	carbohydrate kinase domain-containing protein isoform 1 [Source:RefSeq peptide;Acc:NP_001230350]	12.853	-1.24372	7.1e-05
1937	ENSSSCG00000025203	C16ORF88	Uncharacterized protein [Source:UniProtKB/TrEMBL;Acc:I3L9E0]	8.94562	1.16877	7.1e-05
1938	ENSSSCG00000021299	UFM1	Uncharacterized protein [Source:UniProtKB/TrEMBL;Acc:F1RS33]	53.9619	1.15301	7.21e-05
1939	ENSSSCG00000003339	CPSF3L	Uncharacterized protein [Source:UniProtKB/TrEMBL;Acc:F1RJE8]	11.9802	1.13849	7.28e-05
1940	ENSSSCG00000008394	FANCL	Uncharacterized protein [Source:UniProtKB/TrEMBL;Acc:F1SQL5]	2.20357	1.25886	7.29e-05
1941	ENSSSCG00000030622	0	0	12.0802	-1.47005	7.33e-05
1942	ENSSSCG00000015428	PUS7	Uncharacterized protein [Source:UniProtKB/TrEMBL;Acc:F1SB38]	5.86658	1.13662	7.34e-05
1943	ENSSSCG00000029795	0	Uncharacterized protein [Source:UniProtKB/TrEMBL;Acc:I3L997]	7.35108	-1.33345	7.35e-05
1944	ENSSSCG00000000784	LRRK2	leucine-rich repeat serine/threonine-protein kinase 2 [Source:RefSeq peptide;Acc:NP_001106908]	9.77913	-1.24835	7.37e-05
1945	ENSSSCG00000016590	SND1	Uncharacterized protein [Source:UniProtKB/TrEMBL;Acc:F1SML4]	52.5506	1.14328	7.38e-05
1946	ENSSSCG00000015602	INTS7	Uncharacterized protein [Source:UniProtKB/TrEMBL;Acc:F1S2U7]	4.61174	1.11705	7.4e-05
1947	ENSSSCG00000029746	KDELC1	Uncharacterized protein [Source:UniProtKB/TrEMBL;Acc:I3LNX3]	7.55744	1.17621	7.45e-05
1948	ENSSSCG00000011359	0	Uncharacterized protein [Source:UniProtKB/TrEMBL;Acc:F1SKK8]	4.16981	1.143	7.49e-05
1949	ENSSSCG00000001934	SEC23A	Uncharacterized protein [Source:UniProtKB/TrEMBL;Acc:F1SHL3]	22.8959	1.10154	7.51e-05
1950	ENSSSCG00000024142	0	Uncharacterized protein [Source:UniProtKB/TrEMBL;Acc:I3LCW5]	7.65005	1.1752	7.51e-05
1951	ENSSSCG00000005173	HAUS6	Uncharacterized protein [Source:UniProtKB/TrEMBL;Acc:F1SNE8]	2.7053	1.11683	7.51e-05
1952	ENSSSCG00000017087	GM2A	Uncharacterized protein [Source:UniProtKB/TrEMBL;Acc:F1S0V6]	91.9805	-1.22597	7.55e-05
1953	ENSSSCG00000026812	EMG1	EMG1 nucleolar protein homolog [Source:RefSeq peptide;Acc:NP_001230407]	37.8033	1.15966	7.57e-05
1954	ENSSSCG00000030150	UGDH	UDP-glucose 6-dehydrogenase [Source:UniProtKB/TrEMBL;Acc:I3LIM2]	106.026	1.16278	7.59e-05
1955	ENSSSCG00000024132	TMEM47	Uncharacterized protein [Source:UniProtKB/TrEMBL;Acc:F2Z5B3]	39.6734	-1.27235	7.59e-05
1956	ENSSSCG00000016451	GIMAP1	Uncharacterized protein [Source:UniProtKB/TrEMBL;Acc:F1SSJ2]	38.201	-1.21819	7.59e-05
1957	ENSSSCG00000016033	GULP1	Uncharacterized protein [Source:UniProtKB/TrEMBL;Acc:F1RYI9]	12.1222	-1.2735	7.63e-05
1958	ENSSSCG00000001658	MRPL2	39S ribosomal protein L2, mitochondrial [Source:RefSeq peptide;Acc:NP_001171996]	24.1868	1.15324	7.7e-05
1959	ENSSSCG00000010315	ADK	Uncharacterized protein [Source:UniProtKB/TrEMBL;Acc:F1S2G5]	14.2657	1.15272	7.72e-05
1960	ENSSSCG00000013423	WDR18	Uncharacterized protein [Source:UniProtKB/TrEMBL;Acc:F1S6R5]	10.8918	1.16098	7.88e-05
1961	ENSSSCG00000011629	ACAD11	Uncharacterized protein [Source:UniProtKB/TrEMBL;Acc:F1SNT1]	10.889	-1.24811	8e-05
1962	ENSSSCG00000027586	0	0	4.83098	1.11182	8.14e-05
1963	ENSSSCG00000024563	CCDC41	Uncharacterized protein [Source:UniProtKB/TrEMBL;Acc:I3L864]	5.23025	1.11727	8.2e-05
1964	ENSSSCG00000009591	0	Uncharacterized protein [Source:UniProtKB/TrEMBL;Acc:F1RN09]	11.5699	-1.19372	8.21e-05
1965	ENSSSCG00000010235	SIRT1	NAD-dependent deacetylase sirtuin-1 [Source:RefSeq peptide;Acc:NP_001139222]	6.85822	-1.29874	8.21e-05
1966	ENSSSCG00000016745	DDX56	probable ATP-dependent RNA helicase DDX56 [Source:RefSeq peptide;Acc:NP_001231472]	12.6863	1.16439	8.25e-05
1967	ENSSSCG00000020677	0	Uncharacterized protein [Source:UniProtKB/TrEMBL;Acc:I3L5G8]	7.07603	-1.29756	8.38e-05
1968	ENSSSCG00000015110	DPAGT1	Uncharacterized protein [Source:UniProtKB/TrEMBL;Acc:F1SAH5]	12.6349	1.12376	8.41e-05
1969	ENSSSCG00000004291	NT5E	Uncharacterized protein [Source:UniProtKB/TrEMBL;Acc:F1S0I1]	48.9974	-1.22526	8.42e-05
1970	ENSSSCG00000028978	0	Uncharacterized protein [Source:UniProtKB/TrEMBL;Acc:I3LLT2]	3.48015	1.11593	8.52e-05
1971	ENSSSCG00000008175	CHST10	Uncharacterized protein [Source:UniProtKB/TrEMBL;Acc:F1STF4]	20.7277	1.12129	8.57e-05
1972	ENSSSCG00000016878	FGF10	Uncharacterized protein [Source:UniProtKB/TrEMBL;Acc:F1SMG2]	7.44341	-1.3111	8.59e-05
1973	ENSSSCG00000007548	0	Uncharacterized protein [Source:UniProtKB/TrEMBL;Acc:F1RIX4]	11.7916	-1.23307	8.63e-05
1974	ENSSSCG00000018074	0	0	378.919	-1.20899	8.71e-05
1975	ENSSSCG00000015883	41705	Uncharacterized protein [Source:UniProtKB/TrEMBL;Acc:F1RPS0]	24.4589	-1.22482	8.71e-05
1976	ENSSSCG00000000908	UBE2N	Uncharacterized protein [Source:UniProtKB/TrEMBL;Acc:F1SQ14]	22.6953	1.1364	8.71e-05
1977	ENSSSCG00000006885	ALG14	Uncharacterized protein [Source:UniProtKB/TrEMBL;Acc:F1S544]	3.49265	1.14122	8.71e-05
1978	ENSSSCG00000009898	GCN1L1	Uncharacterized protein [Source:UniProtKB/TrEMBL;Acc:F1RJK5]	21.9743	1.12307	8.82e-05
1979	ENSSSCG00000015775	DCTD	Uncharacterized protein [Source:UniProtKB/TrEMBL;Acc:F1RT14]	16.7954	1.11816	8.88e-05
1980	ENSSSCG00000026420	0	Uncharacterized protein [Source:UniProtKB/TrEMBL;Acc:I3LEZ5]	16.1823	1.11967	9.09e-05
1981	ENSSSCG00000010149	GPR137B	Uncharacterized protein [Source:UniProtKB/TrEMBL;Acc:F1RGY6]	13.2724	-1.28956	9.14e-05
1982	ENSSSCG00000020336	SNORA22	Small nucleolar RNA SNORA22 [Source:RFAM;Acc:RF00414]	19.7565	1.22975	9.15e-05
1983	ENSSSCG00000018494	SNORD83	Small nucleolar RNA SNORD83 [Source:RFAM;Acc:RF00137]	63.8138	1.13835	9.18e-05
1984	ENSSSCG00000017700	CCL3L1	C-C motif chemokine 3-like 1 [Source:RefSeq peptide;Acc:NP_001009579]	12.813	-1.11547	9.18e-05
1985	ENSSSCG00000000199	SPATS2	Uncharacterized protein [Source:UniProtKB/TrEMBL;Acc:F1SHB6]	5.76388	1.14476	9.21e-05
1986	ENSSSCG00000025792	0	Uncharacterized protein [Source:UniProtKB/TrEMBL;Acc:I3LQI1]	3.21238	1.10847	9.32e-05
1987	ENSSSCG00000028878	BCAR1	Uncharacterized protein [Source:UniProtKB/TrEMBL;Acc:I3LNL7]	5.7491	1.11456	9.38e-05
1988	ENSSSCG00000007145	ADAM33	Uncharacterized protein [Source:UniProtKB/TrEMBL;Acc:F1S8C4]	30.7556	-1.25022	9.42e-05
1989	ENSSSCG00000029470	POMP	Uncharacterized protein [Source:UniProtKB/TrEMBL;Acc:I3LNL6]	94.7052	1.15189	9.46e-05
1990	ENSSSCG00000002385	TGFB3	Transforming growth factor beta-3 [Source:UniProtKB/Swiss-Prot;Acc:P15203]	7.97954	1.07693	9.52e-05
1991	ENSSSCG00000005849	TUBB4B	Uncharacterized protein [Source:UniProtKB/TrEMBL;Acc:F2Z571]	47.6671	1.12162	9.57e-05
1992	ENSSSCG00000021419	TMTC2	Uncharacterized protein [Source:UniProtKB/TrEMBL;Acc:I3LN91]	10.6016	-1.31295	9.59e-05
1993	ENSSSCG00000002645	GALNS	N-acetylgalactosamine-6-sulfatase precursor [Source:RefSeq peptide;Acc:NP_999120]	31.9248	-1.24303	9.73e-05
1994	ENSSSCG00000000455	LRIG3	Uncharacterized protein [Source:UniProtKB/TrEMBL;Acc:F1SKD7]	11.9365	-1.26877	9.73e-05
1995	ENSSSCG00000011925	CD200R1	cell surface glycoprotein CD200 receptor 1 [Source:RefSeq peptide;Acc:NP_001230475]	11.736	-1.22006	9.73e-05
1996	ENSSSCG00000025504	SNORA55	Small nucleolar RNA SNORA55 [Source:RFAM;Acc:RF00431]	16.8493	1.18375	9.77e-05
1997	ENSSSCG00000016953	ERBB2IP	Uncharacterized protein [Source:UniProtKB/TrEMBL;Acc:F1SKS4]	15.4641	-1.29164	9.77e-05
1998	ENSSSCG00000006307	RCSD1	capZ-interacting protein [Source:RefSeq peptide;Acc:NP_001231391]	10.9099	-1.26144	9.79e-05
1999	ENSSSCG00000001986	NFATC4	Nuclear factor of activated T-cells, cytoplasmic 4	17.8053	1.09679	9.93e-05
[truncated: 1,649 more rows]

## Sheet: SIG DE 5 DAYS POST-INJURY
Rank	Ensemble ID	Gene symbol	Description	Intact RPKM	Day 5/Intact log2 FC	Day 5/Intact p-value
1	ENSSSCG00000001832	ACAN	Aggrecan core protein	0.317367	5.67793	1.78e-80
2	ENSSSCG00000009004	SFRP2	Secreted frizzled-related protein 2	67.9474	4.98685	3.96e-72
3	ENSSSCG00000013370	-	Uncharacterized protein	0.348913	5.06662	1.71e-55
4	ENSSSCG00000004565	CA12	Carbonic anhydrase 12	0.52643	4.8624	1.04e-52
5	ENSSSCG00000029311	MYPN	Myopalladin	7.99175	-6.32041	6.6e-45
6	ENSSSCG00000000074	MCHR1	Melanin-concentrating hormone receptor 1	0.305566	4.54757	6.05e-44
7	ENSSSCG00000014985	MMP1	Interstitial collagenase	129.3	3.44585	4.29e-36
8	ENSSSCG00000030893	IGLV-3	Immunglobulin	2.25393	3.90117	1.85e-34
9	ENSSSCG00000005638	LCN2	Neutrophil gelatinase-associated lipocalin	29.5695	3.07734	3.47e-34
10	ENSSSCG00000023896	-	Uncharacterized protein	16.5057	-5.00767	1.91e-33
11	ENSSSCG00000022671	-	Uncharacterized protein	12.4017	-5.73923	2.47e-32
12	ENSSSCG00000008501	VIT	Vitrin	26.6041	-4.69198	5.41e-31
13	ENSSSCG00000008294	0	Uncharacterized protein [Source:UniProtKB/TrEMBL;Acc:F1SLG5]	1.08719	3.15354	1.27e-30
14	ENSSSCG00000010746	ADAM12	Disintegrin and metalloproteinase domain-containing protein 12	1.27556	3.34472	1.73e-30
15	ENSSSCG00000013916	COMP	Cartilage oligomeric matrix protein	22.3727	2.94168	4.84e-30
16	ENSSSCG00000002639	TUBB3	Tubulin beta-3 chain	1.71892	3.41197	3.22e-28
17	ENSSSCG00000015481	MYOC	myocilin [Source:RefSeq peptide;Acc:NP_999151]	19.1265	-4.60079	3.52e-28
18	ENSSSCG00000000206	FAIM2	Protein lifeguard 2 (Fas apoptotic inhibitory molecule 2)	5.77556	-4.02892	3.91e-28
19	ENSSSCG00000003190	ADM5	ADM5 Adrenomedullin-5 [Source:UniProtKB/Swiss-Prot;Acc:A5LHG2]	0.862267	3.27955	4.4e-28
20	ENSSSCG00000006472	CRABP2	cellular retinoic acid-binding protein 2 [Source:RefSeq peptide;Acc:NP_001157981]	10.8927	2.91468	2.56e-27
21	ENSSSCG00000024650	-	Uncharacterized protein	13.8596	-4.85641	1.56e-25
22	ENSSSCG00000006359	ADAMTS4	Uncharacterized protein [Source:UniProtKB/TrEMBL;Acc:F1S1A7]	2.83488	2.90116	1.76e-25
23	ENSSSCG00000004835	MAGEL2	Uncharacterized protein [Source:UniProtKB/TrEMBL;Acc:F1SNR9]	1.04565	2.91029	1.98e-25
24	ENSSSCG00000029400	0	retinol-binding protein 5 [Source:RefSeq peptide;Acc:NP_001138695]	1.16986	2.95038	2e-25
25	ENSSSCG00000028525	SAA4	serum amyloid A2 [Source:RefSeq peptide;Acc:NP_001038017]	15.3463	3.24736	3.14e-24
26	ENSSSCG00000025188	LEPR orthologue	Leptin receptor	11.2018	-3.60695	3.76e-24
27	ENSSSCG00000015810	HTRA4	Uncharacterized protein [Source:UniProtKB/TrEMBL;Acc:F1RZL2]	57.2259	-3.72915	2.49e-23
28	ENSSSCG00000014310	CXCL14	C-X-C motif chemokine 14 [Source:RefSeq peptide;Acc:NP_001231057]	141.356	2.65269	4.24e-23
29	ENSSSCG00000001660	PTK7	Uncharacterized protein [Source:UniProtKB/TrEMBL;Acc:F1RRN0]	4.03932	2.77735	1.53e-22
30	ENSSSCG00000010870	MAP1LC3C	Microtubule-associated proteins 1A/1B light chain 3C	9.03086	2.98947	2.13e-22
31	ENSSSCG00000015487	TNFSF18	Uncharacterized protein [Source:UniProtKB/TrEMBL;Acc:F1S746]	1.37242	2.61104	3.95e-22
32	ENSSSCG00000017581	COL1A1	Collagen alpha-1(I) chain	2297.49	2.6274	2.37e-21
33	ENSSSCG00000025698	SERPINE1	plasminogen activator inhibitor 1 precursor [Source:RefSeq peptide;Acc:NP_999075]	9.78911	2.84596	2.99e-21
34	ENSSSCG00000011717	IGSF10	Uncharacterized protein [Source:UniProtKB/TrEMBL;Acc:F1SJM8]	13.8421	-3.49934	3.83e-21
35	ENSSSCG00000030325	C1QTNF6	complement C1q tumor necrosis factor-related protein 6 [Source:RefSeq peptide;Acc:NP_001136302]	38.8568	2.60307	3.95e-21
36	ENSSSCG00000007476	KCNG1	Potassium voltage-gated channel subfamily G member 1	1.22643	2.62183	7.59e-21
37	ENSSSCG00000014840	P4HA3	Uncharacterized protein [Source:UniProtKB/TrEMBL;Acc:F1SUR2]	25.6173	2.59928	7.92e-21
38	ENSSSCG00000007586	FSCN1	fascin [Source:RefSeq peptide;Acc:NP_001139772]	1.33372	2.71591	8.27e-21
39	ENSSSCG00000014984	MMP27	Matrix metalloproteinase-27	5.46536	-4.00497	1.22e-20
40	ENSSSCG00000003593	NKAIN1	Uncharacterized protein [Source:UniProtKB/TrEMBL;Acc:F1STL0]	1.28871	2.53585	1.49e-20
41	ENSSSCG00000008959	CXCL2	C-X-C motif chemokine 2 [Source:RefSeq peptide;Acc:NP_001001861]	60.4572	-3.21367	1.85e-20
42	ENSSSCG00000031054	IGLV-8	Immunglobulin	33.422	2.97721	2.27e-20
43	ENSSSCG00000029074	-	Uncharacterized protein	1298.62	2.58683	5.74e-20
44	ENSSSCG00000021943	-	Uncharacterized protein	543.435	2.52408	8.04e-20
45	ENSSSCG00000017092	GPX3	Glutathione peroxidase 3	925.274	-3.37589	1.47e-19
46	ENSSSCG00000008601	SDC1	syndecan-1 [Source:RefSeq peptide;Acc:NP_001230119]	1.49601	2.60999	1.91e-19
47	ENSSSCG00000025956	FN1	Uncharacterized protein [Source:UniProtKB/TrEMBL;Acc:I3LUI4]	12.2921	2.53519	2.68e-19
48	ENSSSCG00000029277	NKAIN2	Uncharacterized protein [Source:UniProtKB/TrEMBL;Acc:I3LDX8]	7.74311	-4.27377	2.79e-19
49	ENSSSCG00000016668	PDE1C	Uncharacterized protein [Source:UniProtKB/TrEMBL;Acc:F1SIK3]	1.17815	2.70729	4.48e-19
50	ENSSSCG00000004509	LIPG	lipase, endothelial [Source:RefSeq peptide;Acc:NP_001229958]	1.96558	2.4493	7.27e-19
51	ENSSSCG00000023105	NET1	Uncharacterized protein [Source:UniProtKB/TrEMBL;Acc:I3LJD3]	12.4031	2.44075	7.3e-19
52	ENSSSCG00000022682	IGKV-3	Immunglobulin	1.74199	3.10251	1.06e-18
53	ENSSSCG00000010965	CCL21	C-C motif chemokine 21 [Source:RefSeq peptide;Acc:NP_001005151]	18.954	2.19093	1.36e-18
54	ENSSSCG00000026492	0	Uncharacterized protein [Source:UniProtKB/TrEMBL;Acc:F1SMI6]	79.1969	2.38944	2.61e-18
55	ENSSSCG00000012852	CDHR5	Cadherin-related family member 5	18.6989	-3.07096	2.75e-18
56	ENSSSCG00000017579	-	Uncharacterized protein	557.655	2.48242	4.45e-18
57	ENSSSCG00000004484	COL12A1	collagen, type XII, alpha 1 [Source:HGNC Symbol;Acc:2188]	25.9432	2.39216	4.66e-18
58	ENSSSCG00000029057		Immunglobulin	2.27276	2.987	5.21e-18
59	ENSSSCG00000014118	-	Uncharacterized protein [Source:UniProtKB/TrEMBL;Acc:F1RF27]	33.5042	2.52092	5.37e-18
60	ENSSSCG00000030738	IGKV-5	0	0.859405	3.27849	5.46e-18
61	ENSSSCG00000023181	ZNF385B	Zinc finger protein 385B	19.5033	-3.1913	6.86e-18
62	ENSSSCG00000021015	-	Uncharacterized protein	481.102	2.44715	1.25e-17
63	ENSSSCG00000011472	DNASE1L3	Deoxyribonuclease gamma	290.929	-3.08641	1.27e-17
64	ENSSSCG00000028970	0	Uncharacterized protein [Source:UniProtKB/TrEMBL;Acc:I3LEN3]	156.747	-3.2067	1.34e-17
65	ENSSSCG00000023305	0	Metallothionein [Source:UniProtKB/TrEMBL;Acc:I3L6S1]	2.06224	2.99377	2.02e-17
66	ENSSSCG00000002782	PLEKHG4	Uncharacterized protein [Source:UniProtKB/TrEMBL;Acc:F1RFX5]	1.81605	2.44173	2.56e-17
67	ENSSSCG00000027332	IGKV-11	Immunglobulin	1.96557	2.89734	3.01e-17
68	ENSSSCG00000010376	GDF10	Uncharacterized protein [Source:UniProtKB/TrEMBL;Acc:F1SEL5]	85.1412	-3.15713	3.45e-17
69	ENSSSCG00000025551	RUNX2	Runt-related transcription factor 2	1.61913	2.32003	6.97e-17
70	ENSSSCG00000006857	COL11A1	Collagen alpha-1(XI) chain	2.44932	2.31786	8.16e-17
71	ENSSSCG00000025508	0	Uncharacterized protein [Source:UniProtKB/TrEMBL;Acc:I3LT74]	2.24456	2.92658	8.25e-17
72	ENSSSCG00000005494	TNC	tenascin precursor [Source:RefSeq peptide;Acc:NP_999395]	27.1092	2.40102	9.44e-17
73	ENSSSCG00000014117	THBS4	thrombospondin 4 [Source:HGNC Symbol;Acc:11788]	8.97249	2.46346	9.73e-17
74	ENSSSCG00000031056	CH242-301O20.3	0	19.5253	2.36001	1.02e-16
75	ENSSSCG00000026608	HTRA4	Uncharacterized protein [Source:UniProtKB/TrEMBL;Acc:I3L7K4]	220.184	-2.99521	1.13e-16
76	ENSSSCG00000024609	GNAT1	Uncharacterized protein [Source:UniProtKB/TrEMBL;Acc:I3LA61]	2.39641	2.28207	1.2e-16
77	ENSSSCG00000029990	PBD-2	beta-defensin 2 [Source:RefSeq peptide;Acc:NP_999607]	16.8198	-3.17846	1.21e-16
78	ENSSSCG00000007501	BMP7	Bone morphogenetic protein 7	5.54865	-3.14488	1.31e-16
79	ENSSSCG00000030890	IGLJ	0	116.089	2.78165	1.92e-16
80	ENSSSCG00000008835	RASL11B	Uncharacterized protein [Source:UniProtKB/TrEMBL;Acc:F1SE66]	1.65872	2.10701	2.57e-16
81	ENSSSCG00000012050	RCAN1	regulator of calcineurin 1 [Source:RefSeq peptide;Acc:NP_001230842]	55.9526	2.27468	3.64e-16
82	ENSSSCG00000006415	CADM3	Cell adhesion molecule 3	12.2179	-3.28806	3.96e-16
83	ENSSSCG00000023684	MT1A	metallothionein-1A [Source:RefSeq peptide;Acc:NP_001001266]	19.1052	2.38405	4.68e-16
84	ENSSSCG00000016006	0	Uncharacterized protein [Source:UniProtKB/TrEMBL;Acc:F1RZC2]	19.6378	-3.16231	5.6e-16
85	ENSSSCG00000001711	CLIC5	chloride intracellular channel protein 5 [Source:RefSeq peptide;Acc:NP_001185852]	26.0284	-2.95453	7.11e-16
86	ENSSSCG00000016669	0	Uncharacterized protein [Source:UniProtKB/TrEMBL;Acc:F1SIK2]	1.98526	2.56183	7.47e-16
87	ENSSSCG00000008203	IGKC	immunoglobulin kappa constant [Source:HGNC Symbol;Acc:5716]	7.04663	2.62722	1.85e-15
88	ENSSSCG00000027593	0	Uncharacterized protein [Source:UniProtKB/TrEMBL;Acc:I3LUM2]	49.1564	2.28992	3.87e-15
89	ENSSSCG00000002795	CDH11	cadherin-11 preproprotein [Source:RefSeq peptide;Acc:NP_001231411]	5.92287	2.14612	6.23e-15
90	ENSSSCG00000020750		Immunglobulin	3.02345	2.67989	8.62e-15
91	ENSSSCG00000014221	0	Uncharacterized protein [Source:UniProtKB/TrEMBL;Acc:F1RLE3]	5.67587	-2.99498	1.2e-14
92	ENSSSCG00000010991	AQP3	Aquaporin-3	398.993	-2.62773	2.05e-14
93	ENSSSCG00000030830	IGLV-5	0	2.976	2.6861	3.22e-14
94	ENSSSCG00000009631	PEBP4	phosphatidylethanolamine-binding protein 4 [Source:RefSeq peptide;Acc:NP_001156360]	14.4076	-2.88857	4.21e-14
95	ENSSSCG00000022726	RHOD	Uncharacterized protein [Source:UniProtKB/TrEMBL;Acc:I3LKS1]	5.24568	2.21245	4.67e-14
96	ENSSSCG00000027124	0	Uncharacterized protein [Source:UniProtKB/TrEMBL;Acc:I3L7W9]	3.29577	2.17352	5.24e-14
97	ENSSSCG00000015259	B3GAT1	Galactosylgalactosylxylosylprotein 3-beta-glucuronosyltransferase 1	6.04718	-2.9862	6.48e-14
98	ENSSSCG00000025924	IGFBP-5	Uncharacterized protein [Source:UniProtKB/TrEMBL;Acc:I3LJI8]	32.5494	-2.68762	9.33e-14
99	ENSSSCG00000030789	IGLV-12	Immunglobulin	10.461	2.5766	1.11e-13
100	ENSSSCG00000005486	KIF12	Uncharacterized protein [Source:UniProtKB/TrEMBL;Acc:F1SN70]	1.61943	2.21717	1.21e-13
101	ENSSSCG00000012135	FIGF	Uncharacterized protein [Source:UniProtKB/TrEMBL;Acc:F1SQU4]	10.1349	-2.59246	1.44e-13
102	ENSSSCG00000004012	THBS2	Uncharacterized protein [Source:UniProtKB/TrEMBL;Acc:F1SBZ9]	34.8975	2.15075	1.5e-13
103	ENSSSCG00000002829	MMP2	72 kDa type IV collagenase	396.153	2.13555	1.65e-13
104	ENSSSCG00000002889	SBSN	Uncharacterized protein [Source:UniProtKB/TrEMBL;Acc:F1RM73]	22.038	-2.68229	2.09e-13
105	ENSSSCG00000026551	0	0	19.4256	2.20964	2.17e-13
106	ENSSSCG00000006051	CTHRC1	Uncharacterized protein [Source:UniProtKB/TrEMBL;Acc:F1S1D2]	35.5244	2.06436	2.66e-13
107	ENSSSCG00000006588	S100A9	S100 calcium binding protein A9 [Source:HGNC Symbol;Acc:10499]	8.23378	2.10853	2.69e-13
108	ENSSSCG00000030797	IGKJ5	Immunglobulin	44.1303	2.51224	3.45e-13
109	ENSSSCG00000031061	IGKJ3	Immunglobulin	44.9226	2.51524	3.83e-13
110	ENSSSCG00000030803	IGKJ2	Immunglobulin	42.9369	2.51714	3.9e-13
111	ENSSSCG00000030752	IGKJ4	Immunglobulin	44.3531	2.51174	4.3e-13
112	ENSSSCG00000031064	IGKJ1	Immunglobulin	39.6422	2.51271	5.22e-13
113	ENSSSCG00000029002	PNKD	Uncharacterized protein [Source:UniProtKB/TrEMBL;Acc:I3L919]	2.22069	2.1188	6.67e-13
114	ENSSSCG00000021509	GJA4	gap junction alpha-4 protein [Source:RefSeq peptide;Acc:NP_001231153]	8.3523	1.97399	6.98e-13
115	ENSSSCG00000021006	0	Uncharacterized protein [Source:UniProtKB/TrEMBL;Acc:I3LFH1]	22.5917	2.44681	7.22e-13
116	ENSSSCG00000016178	IGFBP5	Insulin-like growth factor-binding protein 5 [Source:UniProtKB/TrEMBL;Acc:F1SS18]	10.2273	-2.68389	7.58e-13
117	ENSSSCG00000000951	CSRP2	Uncharacterized protein [Source:UniProtKB/TrEMBL;Acc:F1RYJ8]	19.8621	2.04003	8.02e-13
118	ENSSSCG00000015476	CHI3L1	Chitinase-3-like protein 1	445.248	-2.22801	8.93e-13
119	ENSSSCG00000016522	PTN orthologue	Pleiotrophin	5.71637	2.10464	1.03e-12
120	ENSSSCG00000002980	AWN	carbohydrate-binding protein AWN precursor [Source:RefSeq peptide;Acc:NP_998994]	0.819382	2.71433	1.04e-12
121	ENSSSCG00000011736	SLITRK3	Uncharacterized protein [Source:UniProtKB/TrEMBL;Acc:F1SH46]	15.2333	-2.47468	1.79e-12
122	ENSSSCG00000010184	AGT orthologue	Angiotensinogen	121.689	-2.23301	1.8e-12
123	ENSSSCG00000013393	SPON1	Uncharacterized protein [Source:UniProtKB/TrEMBL;Acc:F1S981]	23.6205	1.8303	1.87e-12
124	ENSSSCG00000030275	0	Uncharacterized protein [Source:UniProtKB/TrEMBL;Acc:F1RQI2]	5.72477	2.12207	1.88e-12
125	ENSSSCG00000016061	0	Uncharacterized protein [Source:UniProtKB/TrEMBL;Acc:F1SN33]	6.82737	1.9544	2.13e-12
126	ENSSSCG00000024751	SPRED3	Uncharacterized protein [Source:UniProtKB/TrEMBL;Acc:I3L8A0]	1.57887	1.98597	2.46e-12
127	ENSSSCG00000029329	0	0	1.49567	2.13102	3.36e-12
128	ENSSSCG00000028592	TM2D2	TM2 domain-containing protein 2 [Source:RefSeq peptide;Acc:NP_001231556]	143.35	-2.439	5.28e-12
129	ENSSSCG00000030927	IGKV-7	0	3.07635	2.42405	5.45e-12
130	ENSSSCG00000010568	NPM3	Uncharacterized protein [Source:UniProtKB/TrEMBL;Acc:F1S8T7]	10.3054	1.98943	6.95e-12
131	ENSSSCG00000024936	C1QTNF5	Uncharacterized protein [Source:UniProtKB/TrEMBL;Acc:F1S9T9]	30.6863	1.8964	8.14e-12
132	ENSSSCG00000010629	ADRA2A	Alpha-2A adrenergic receptor	7.05108	1.92632	1.04e-11
133	ENSSSCG00000030313	0	0	5.00905	2.27739	1.04e-11
134	ENSSSCG00000008468	PKDCC	Uncharacterized protein [Source:UniProtKB/TrEMBL;Acc:F1S4U8]	37.8236	1.92079	1.14e-11
135	ENSSSCG00000017082	SPARC orthologue	SPARC (Secreted protein acidic and rich in cysteine)	798.513	1.98475	1.19e-11
136	ENSSSCG00000016364	GPC1	Uncharacterized protein [Source:UniProtKB/TrEMBL;Acc:F1SIQ5]	5.75196	1.88845	1.32e-11
137	ENSSSCG00000008072	ASPN	Asporin	97.1219	1.85888	1.91e-11
138	ENSSSCG00000021395	0	0	24.8296	-2.57612	2.26e-11
139	ENSSSCG00000008158	IL18R1	interleukin 18 receptor 1 [Source:HGNC Symbol;Acc:5988]	1.12792	2.16084	2.64e-11
140	ENSSSCG00000015334	PDK4	[Source:RefSeq peptide;Acc:NP_001152778]	76.4471	-2.57204	3.18e-11
141	ENSSSCG00000017083	SPARC	SPARC (Secreted protein acidic and rich in cysteine)	948.39	1.9021	3.82e-11
142	ENSSSCG00000008965	BTC	Uncharacterized protein [Source:UniProtKB/TrEMBL;Acc:F1RYW5]	6.19345	-3.0287	4.06e-11
143	ENSSSCG00000015326	COL1A2	Collagen alpha-2(I) chain	992.055	1.9043	4.18e-11
144	ENSSSCG00000010348	CDHR1	Uncharacterized protein [Source:UniProtKB/TrEMBL;Acc:F1SEP9]	7.10092	-2.12196	4.74e-11
145	ENSSSCG00000023138	-	Uncharacterized protein	14.1057	-2.497	4.84e-11
146	ENSSSCG00000016151	MAP2	Microtubule-associated protein [Source:UniProtKB/TrEMBL;Acc:F1SSS6]	7.58243	-2.28172	4.85e-11
147	ENSSSCG00000017668	VMP1	ssc-mir-21 [Source:miRBase;Acc:MI0002459]	28.7007	1.83474	5.06e-11
148	ENSSSCG00000003603	COL16A1	Uncharacterized protein [Source:UniProtKB/TrEMBL;Acc:F1SV99]	27.3009	1.9029	5.15e-11
149	ENSSSCG00000023888	GPX7	Glutathione peroxidase [Source:UniProtKB/TrEMBL;Acc:I3L856]	26.3769	1.87549	7.88e-11
150	ENSSSCG00000011641	SLCO2A1	solute carrier organic anion transporter family member 2A1 [Source:RefSeq peptide;Acc:NP_001116667]	6.40783	1.78059	8.48e-11
151	ENSSSCG00000006875	0	Uncharacterized protein [Source:UniProtKB/TrEMBL;Acc:F1S553]	12.3558	-2.19057	1.03e-10
152	ENSSSCG00000014395	PCDH12	Uncharacterized protein [Source:UniProtKB/TrEMBL;Acc:F1RM49]	2.684	1.84633	1.07e-10
153	ENSSSCG00000017257	ABCA9	Uncharacterized protein [Source:UniProtKB/TrEMBL;Acc:F1RV25]	8.37526	-2.1743	1.08e-10
154	ENSSSCG00000001986	NFATC4	Nuclear factor of activated T-cells, cytoplasmic 4	17.8053	1.76167	1.27e-10
155	ENSSSCG00000001783	KIAA1199	KIAA1199 [Source:HGNC Symbol;Acc:29213]	2.89953	1.99158	1.37e-10
156	ENSSSCG00000009216	SPP1	Osteopontin	11.3864	1.9887	1.84e-10
157	ENSSSCG00000017238	TTYH2	Uncharacterized protein [Source:UniProtKB/TrEMBL;Acc:F1RV50]	7.99444	1.85001	2.25e-10
158	ENSSSCG00000008737	C1QTNF7	complement C1q tumor necrosis factor-related protein 7 [Source:RefSeq peptide;Acc:NP_001137174]	53.5869	-2.31301	2.58e-10
159	ENSSSCG00000004201	TMEM200A	Uncharacterized protein [Source:UniProtKB/TrEMBL;Acc:F1S3M7]	7.89789	-2.21346	2.68e-10
160	ENSSSCG00000013663	ANGPTL6	Uncharacterized protein [Source:UniProtKB/TrEMBL;Acc:F1S3I1]	2.98852	1.98445	2.93e-10
161	ENSSSCG00000015116	MCAM	Uncharacterized protein [Source:UniProtKB/TrEMBL;Acc:F1SAG9]	7.62114	1.70008	3.66e-10
162	ENSSSCG00000013612	ACP5	tartrate-resistant acid phosphatase type 5 precursor [Source:RefSeq peptide;Acc:NP_999374]	42.9572	1.84102	3.69e-10
163	ENSSSCG00000022895	0	Uncharacterized protein [Source:UniProtKB/TrEMBL;Acc:I3LUY9]	5.99968	-2.1567	3.87e-10
164	ENSSSCG00000009153	DKK2	Uncharacterized protein [Source:UniProtKB/TrEMBL;Acc:F1S121]	17.9889	-2.39378	4.03e-10
165	ENSSSCG00000017472	IGFBP4	insulin-like growth factor-binding protein 4 precursor [Source:RefSeq peptide;Acc:NP_001116601]	136.127	1.68737	4.46e-10
166	ENSSSCG00000000736	TEAD4	Transcriptional enhancer factor TEF-3	2.70475	1.76674	4.85e-10
167	ENSSSCG00000017569	CHAD	Chondroadherin	6.86198	1.8669	5.05e-10
168	ENSSSCG00000014362	HBEGF	Proheparin-binding EGF-like growth factor	92.9434	-2.25419	5.46e-10
169	ENSSSCG00000027601	FAM180A	Uncharacterized protein [Source:UniProtKB/TrEMBL;Acc:F1SNI7]	6.99779	-2.2141	5.81e-10
170	ENSSSCG00000029838	0	0	4.2492	1.84094	6.39e-10
171	ENSSSCG00000017109	ADAMTS16	Uncharacterized protein [Source:UniProtKB/TrEMBL;Acc:F1S046]	3.36218	1.81908	7.7e-10
172	ENSSSCG00000026182	0	Uncharacterized protein [Source:UniProtKB/TrEMBL;Acc:I3LK92]	6.23081	1.71907	7.84e-10
173	ENSSSCG00000006140	CA2	Uncharacterized protein [Source:UniProtKB/TrEMBL;Acc:F1RXC2]	8.8584	-2.16913	8.15e-10
174	ENSSSCG00000023592	TAC1	Uncharacterized protein [Source:UniProtKB/TrEMBL;Acc:I3L881]	9.86572	-2.10192	8.67e-10
175	ENSSSCG00000002883	DMKN	Uncharacterized protein [Source:UniProtKB/TrEMBL;Acc:F1RM79]	11.729	-2.03557	1.03e-09
176	ENSSSCG00000027725	CACNA1C	calcium channel, voltage-dependent, L type, alpha 1C subunit [Source:HGNC Symbol;Acc:1390]	1.97673	1.82101	1.15e-09
177	ENSSSCG00000027928	TMEM9	Uncharacterized protein [Source:UniProtKB/TrEMBL;Acc:I3LQB2]	1.54931	1.82432	1.31e-09
178	ENSSSCG00000004907	CCBE1	Uncharacterized protein [Source:UniProtKB/TrEMBL;Acc:F1SMU0]	2.58953	2.05638	1.37e-09
179	ENSSSCG00000003973	CTPS	Uncharacterized protein [Source:UniProtKB/TrEMBL;Acc:F1SF78]	3.72408	1.78617	1.48e-09
180	ENSSSCG00000013263	CREB3L1	Cyclic AMP-responsive element-binding protein 3-like protein 1	13.8628	1.78602	1.86e-09
181	ENSSSCG00000012832	MXRA5	Uncharacterized protein [Source:UniProtKB/TrEMBL;Acc:F1RZ06]	15.8366	1.74642	1.95e-09
182	ENSSSCG00000025217	PYCR1	Uncharacterized protein [Source:UniProtKB/TrEMBL;Acc:I3LJH3]	18.7514	1.77369	2.35e-09
183	ENSSSCG00000022203	PCSK6	Uncharacterized protein [Source:UniProtKB/TrEMBL;Acc:I3L8I1]	60.1201	-2.08156	2.38e-09
184	ENSSSCG00000007116	CD93	Uncharacterized protein [Source:UniProtKB/TrEMBL;Acc:F1SAT8]	22.7408	1.62994	3.17e-09
185	ENSSSCG00000005750	COL5A1	Uncharacterized protein [Source:UniProtKB/TrEMBL;Acc:F1S022]	3.18425	1.83781	3.67e-09
186	ENSSSCG00000007366	MYBL2	Myb-related protein B	5.07923	1.84622	4.12e-09
187	ENSSSCG00000005751	COL5A1	collagen, type V, alpha 1 [Source:HGNC Symbol;Acc:2209]	77.2786	1.76431	5.61e-09
188	ENSSSCG00000023591	ADGRF2	Adhesion G-protein coupled receptor F2	2.23463	1.62503	6.14e-09
189	ENSSSCG00000017583	SGCA	Alpha-sarcoglycan	24.7555	-2.12477	6.76e-09
190	ENSSSCG00000013388	0	Uncharacterized protein [Source:UniProtKB/TrEMBL;Acc:F1S990]	9.76966	-2.05431	6.77e-09
191	ENSSSCG00000011289	CCBP2	Uncharacterized protein [Source:UniProtKB/TrEMBL;Acc:F1SRE8]	69.9302	-2.01653	7.1e-09
192	ENSSSCG00000012026	ADAMTS1	A disintegrin and metalloproteinase with thrombospondin motifs 1 [Source:RefSeq peptide;Acc:NP_001138315]	2.51668	1.734	7.15e-09
193	ENSSSCG00000022689	GADD45B	Uncharacterized protein [Source:UniProtKB/TrEMBL;Acc:I3L775]	24.2873	1.54593	7.71e-09
194	ENSSSCG00000009544	COL4A1	Uncharacterized protein [Source:UniProtKB/TrEMBL;Acc:F1RLM1]	128.153	1.68909	8.95e-09
195	ENSSSCG00000015594	BATF3 orthologue	Basic leucine zipper transcriptional factor ATF-like 3	3.14624	1.91589	9.61e-09
196	ENSSSCG00000005785	0	Uncharacterized protein [Source:UniProtKB/TrEMBL;Acc:F1RZ92]	148.371	-2.01791	1.02e-08
197	ENSSSCG00000011075	KIAA1217	Uncharacterized protein [Source:UniProtKB/TrEMBL;Acc:F1RVJ2]	2.11876	1.63363	1.06e-08
198	ENSSSCG00000000182	WNT10B	Protein Wnt [Source:UniProtKB/TrEMBL;Acc:F1SPM9]	12.0215	-1.87833	1.1e-08
199	ENSSSCG00000013418	CFD	Complement factor D	631.79	-1.94109	1.13e-08
200	ENSSSCG00000027330	SLC2A1	Solute carrier family 2, facilitated glucose transporter member 1 [Source:UniProtKB/TrEMBL;Acc:I3LGB8]	2.80497	1.94639	1.13e-08
201	ENSSSCG00000023035	U6	U6 spliceosomal RNA [Source:RFAM;Acc:RF00026]	1.89589	2.24766	1.15e-08
202	ENSSSCG00000027331	COL6A3	Uncharacterized protein [Source:UniProtKB/TrEMBL;Acc:I3LUR7]	193.847	1.7702	1.22e-08
203	ENSSSCG00000029772	SOCS3	suppressor of cytokine signaling 3 [Source:RefSeq peptide;Acc:NP_001116668]	18.9486	1.80462	1.32e-08
204	ENSSSCG00000009889	ALDH2	Aldehyde dehydrogenase, mitochondrial [Source:UniProtKB/Swiss-Prot;Acc:Q2XQV4]	35.7776	1.74376	1.36e-08
205	ENSSSCG00000025068	GPR4	G protein-coupled receptor 4 [Source:HGNC Symbol;Acc:4497]	2.04872	1.72585	1.59e-08
206	ENSSSCG00000010703	HTRA1	Serine protease HTRA1	253.216	1.64339	1.67e-08
207	ENSSSCG00000016986	CREBRF	Uncharacterized protein [Source:UniProtKB/TrEMBL;Acc:F1SJY5]	6.85324	-1.89834	1.73e-08
208	ENSSSCG00000022429	KAZALD1	Kazal-type serine protease inhibitor domain-containing protein 1	15.0649	-2.16803	1.91e-08
209	ENSSSCG00000003465	FBLIM1	Uncharacterized protein [Source:UniProtKB/TrEMBL;Acc:F1SUU4]	3.59104	1.53904	2e-08
210	ENSSSCG00000029886	LYVE1	Uncharacterized protein [Source:UniProtKB/TrEMBL;Acc:I3LTD0]	151.259	-1.97123	2.01e-08
211	ENSSSCG00000005784	0	Uncharacterized protein [Source:UniProtKB/TrEMBL;Acc:F1RZ93]	55.093	-1.98737	2.08e-08
212	ENSSSCG00000015375	ITGB8	0	13.8011	-1.80882	2.09e-08
213	ENSSSCG00000016823	C1QTNF3	complement C1q tumor necrosis factor-related protein 3 [Source:RefSeq peptide;Acc:NP_001138858]	21.3039	1.59715	2.28e-08
214	ENSSSCG00000005203	IL33	Uncharacterized protein [Source:UniProtKB/TrEMBL;Acc:F1SMM4]	9.96422	1.49559	2.37e-08
215	ENSSSCG00000021687	ABI3BP	ABI family, member 3 (NESH) binding protein [Source:HGNC Symbol;Acc:17265]	7.20488	-2.41037	2.37e-08
216	ENSSSCG00000011521	PDZRN3	Uncharacterized protein [Source:UniProtKB/TrEMBL;Acc:F1SFM6]	5.09882	1.62863	2.58e-08
217	ENSSSCG00000022925	SLC2A3	Solute carrier family 2, facilitated glucose transporter member 3 [Source:UniProtKB/TrEMBL;Acc:I3LG15]	20.1814	1.63025	2.93e-08
218	ENSSSCG00000004755	DLL4	delta-like protein 4 precursor [Source:RefSeq peptide;Acc:NP_001231347]	2.40683	1.61846	3.01e-08
219	ENSSSCG00000006034	RSPO2	Uncharacterized protein [Source:UniProtKB/TrEMBL;Acc:F1S1F9]	19.342	-1.94625	3.02e-08
220	ENSSSCG00000010959	TRKB	Uncharacterized protein [Source:UniProtKB/TrEMBL;Acc:F1S4H5]	9.5001	-2.1775	3.16e-08
221	ENSSSCG00000008142	C2ORF40	Augurin	37.5066	-2.01693	3.46e-08
222	ENSSSCG00000024823	RCN3	Uncharacterized protein [Source:UniProtKB/TrEMBL;Acc:I3LMU6]	154.75	1.61155	6.03e-08
223	ENSSSCG00000007391	MATN4	Matrilin-4	11.0614	-2.11868	6.03e-08
224	ENSSSCG00000016034	COL3A1	Collagen alpha-1(III) chain	4141.04	1.56993	6.16e-08
225	ENSSSCG00000013514	LRG1	Uncharacterized protein [Source:UniProtKB/TrEMBL;Acc:F1S7K2]	7.62793	1.44874	6.17e-08
226	ENSSSCG00000016035	COL5A2	collagen alpha-2(V) chain [Source:RefSeq peptide;Acc:NP_001098759]	164.717	1.6381	6.53e-08
227	ENSSSCG00000002439	GPR68	Uncharacterized protein [Source:UniProtKB/TrEMBL;Acc:F1SD92]	2.4832	1.84997	6.53e-08
228	ENSSSCG00000000574	0	Uncharacterized protein [Source:UniProtKB/TrEMBL;Acc:F1SR08]	6.3443	1.38415	8.14e-08
229	ENSSSCG00000012101	KAL1	Uncharacterized protein [Source:UniProtKB/TrEMBL;Acc:F1SG25]	26.3808	-2.06153	8.81e-08
230	ENSSSCG00000002383	FOS	Proto-oncogene c-Fos [Source:UniProtKB/Swiss-Prot;Acc:O97930]	312.059	-1.93914	9.1e-08
231	ENSSSCG00000002032	SLC7A8	Uncharacterized protein [Source:UniProtKB/TrEMBL;Acc:F1S9D3]	4.59887	1.6424	9.31e-08
232	ENSSSCG00000016450	NOS	nitric oxide synthase, endothelial [Source:RefSeq peptide;Acc:NP_999460]	4.81002	1.47856	9.41e-08
233	ENSSSCG00000004071	CNKSR3	Uncharacterized protein [Source:UniProtKB/TrEMBL;Acc:F1SB22]	2.20205	1.525	9.45e-08
234	ENSSSCG00000026635	0	Uncharacterized protein [Source:UniProtKB/TrEMBL;Acc:I3L5Z2]	4.05559	1.71007	9.68e-08
235	ENSSSCG00000028996	ALDH1A1 orthologue	Retinal dehydrogenase 1	45.1963	-1.91788	9.95e-08
236	ENSSSCG00000017178	SPHK1	Uncharacterized protein [Source:UniProtKB/TrEMBL;Acc:F1RWP6]	1.84522	1.56168	9.95e-08
237	ENSSSCG00000011195	GALNTL2	UDP-N-acetyl-alpha-D-galactosamine:polypeptide N-acetylgalactosaminyltransferase-like 2 [Source:RefSeq peptide;Acc:NP_001193376]	34.0888	-1.84963	1.16e-07
238	ENSSSCG00000005530	LHX6	LIM/homeobox protein Lhx6	5.22397	1.46711	1.32e-07
239	ENSSSCG00000016129	GPR1	G-protein coupled receptor 1	145.959	-1.8497	1.41e-07
240	ENSSSCG00000011683	PCOLCE2	Uncharacterized protein [Source:UniProtKB/TrEMBL;Acc:F1SKE7]	179.129	-1.92333	1.45e-07
241	ENSSSCG00000026759	HMOX1	heme oxygenase 1 [Source:RefSeq peptide;Acc:NP_001004027]	42.2201	1.50777	1.47e-07
242	ENSSSCG00000016866	GHR	growth hormone receptor precursor [Source:RefSeq peptide;Acc:NP_999419]	39.1772	-1.9091	1.47e-07
243	ENSSSCG00000002806	MMP15	Uncharacterized protein [Source:UniProtKB/TrEMBL;Acc:F1RFS7]	1.98677	1.57754	1.49e-07
244	ENSSSCG00000006087	PGCP	plasma glutamate carboxypeptidase [Source:RefSeq peptide;Acc:NP_001230620]	6.30444	-1.63867	1.54e-07
245	ENSSSCG00000014859	SERPINH1	Serpin H1	409.971	1.56021	1.77e-07
246	ENSSSCG00000028791	0	Uncharacterized protein [Source:UniProtKB/TrEMBL;Acc:I3LHZ4]	8.49143	-1.96661	1.8e-07
247	ENSSSCG00000000234	GRASP	Uncharacterized protein [Source:UniProtKB/TrEMBL;Acc:F1SGJ8]	3.75405	1.48247	1.81e-07
248	ENSSSCG00000030843	APLN	apelin [Source:HGNC Symbol;Acc:16665]	1.65391	2.11996	1.93e-07
249	ENSSSCG00000010944	FBP1	fructose-1,6-bisphosphatase 1 [Source:RefSeq peptide;Acc:NP_999144]	14.8467	-1.68847	2.07e-07
250	ENSSSCG00000027726	DLL1	Delta-like protein [Source:UniProtKB/TrEMBL;Acc:I3LNT3]	2.26781	1.56856	2.39e-07
251	ENSSSCG00000007727	AUTS2	Uncharacterized protein [Source:UniProtKB/TrEMBL;Acc:F1RJJ8]	8.12589	1.48058	2.74e-07
252	ENSSSCG00000007073	ISM1	Uncharacterized protein [Source:UniProtKB/TrEMBL;Acc:F1SBJ6]	39.2553	-1.9692	2.75e-07
253	ENSSSCG00000001767	ADAMTS1	Uncharacterized protein [Source:UniProtKB/TrEMBL;Acc:F1RKT2]	6.15501	1.61358	3.12e-07
254	ENSSSCG00000009285	0	Uncharacterized protein [Source:UniProtKB/TrEMBL;Acc:F1RTM0]	2.10964	1.50813	3.15e-07
255	ENSSSCG00000007170	CPXM1	Uncharacterized protein [Source:UniProtKB/TrEMBL;Acc:F1S8A0]	59.6087	1.48989	3.31e-07
256	ENSSSCG00000003686	ARHGAP28	Uncharacterized protein [Source:UniProtKB/TrEMBL;Acc:F1SM88]	7.22164	1.52263	3.31e-07
257	ENSSSCG00000030309	NDRG2	NDRG2 [Source:RefSeq peptide;Acc:NP_001072151]	126.265	-1.78512	3.49e-07
258	ENSSSCG00000016260	SLC16A14	Monocarboxylate transporter 14	3.02053	1.52611	3.99e-07
259	ENSSSCG00000015901	GRB14	Uncharacterized protein [Source:UniProtKB/TrEMBL;Acc:F1RPN5]	5.35605	-1.69918	4.39e-07
260	ENSSSCG00000009545	COL4A2	Uncharacterized protein [Source:UniProtKB/TrEMBL;Acc:F1RLL9]	84.3307	1.5053	4.67e-07
261	ENSSSCG00000025270	CHRD	Uncharacterized protein [Source:UniProtKB/TrEMBL;Acc:I3LGX8]	3.41362	1.39981	4.72e-07
262	ENSSSCG00000006338	DDR2	Uncharacterized protein [Source:UniProtKB/TrEMBL;Acc:F1S212]	54.9961	-1.81754	4.99e-07
263	ENSSSCG00000025831	NREP orthologue	Neuronal regeneration-related protein	48.6229	1.63246	5.24e-07
264	ENSSSCG00000008954	0	0	5.30356	-1.8462	5.25e-07
265	ENSSSCG00000025344	PHC2	Uncharacterized protein [Source:UniProtKB/TrEMBL;Acc:I3LEW6]	30.6424	1.54266	5.38e-07
266	ENSSSCG00000013551	C3	Complement C3	128.988	-1.50034	5.41e-07
267	ENSSSCG00000010495	ALDH18A1	Uncharacterized protein [Source:UniProtKB/TrEMBL;Acc:F1SC47]	17.9928	1.47946	5.54e-07
268	ENSSSCG00000029143	0	Uncharacterized protein [Source:UniProtKB/TrEMBL;Acc:I3LNH0]	2.38514	1.61507	5.54e-07
269	ENSSSCG00000028303	SPSB4	Uncharacterized protein [Source:UniProtKB/TrEMBL;Acc:I3LAZ3]	3.02329	1.44137	5.74e-07
270	ENSSSCG00000008623	0	0	3.86801	1.56547	5.8e-07
271	ENSSSCG00000026405	0	Uncharacterized protein [Source:UniProtKB/TrEMBL;Acc:I3LHD5]	7.88098	-2.29904	6.22e-07
272	ENSSSCG00000027130	TNFRSF12A	tumor necrosis factor receptor superfamily, member 12A [Source:HGNC Symbol;Acc:18152]	22.6334	1.58604	6.95e-07
273	ENSSSCG00000024310	F13A1	Uncharacterized protein; Uncharacterized protein [Source:UniProtKB/TrEMBL;Acc:F1RWW8]	15.9316	-1.79947	7.12e-07
274	ENSSSCG00000025238	SHOX2	Short stature homeobox protein 2	72.0349	-1.74005	7.24e-07
275	ENSSSCG00000008312	DYSF	Uncharacterized protein [Source:UniProtKB/TrEMBL;Acc:F1SLE7]	5.52452	1.4579	7.7e-07
276	ENSSSCG00000027426	BCL3	B-cell lymphoma 3 protein	2.61431	1.51702	7.84e-07
277	ENSSSCG00000029684	0	Uncharacterized protein [Source:UniProtKB/TrEMBL;Acc:I3LC47]	22.9893	-1.72531	7.93e-07
278	ENSSSCG00000013099	MS4A2	high affinity immunoglobulin epsilon receptor subunit beta [Source:RefSeq peptide;Acc:NP_999257]	66.8451	-1.67277	8.2e-07
279	ENSSSCG00000014087	0	Uncharacterized protein [Source:UniProtKB/TrEMBL;Acc:F1S2H8]	7.70716	-1.75142	8.37e-07
280	ENSSSCG00000006590	S100A8	protein S100-A8 [Source:RefSeq peptide;Acc:NP_001153743]	13.034	1.52362	8.41e-07
281	ENSSSCG00000004928	CILP	Cartilage intermediate layer protein 1	18.7981	-2.02537	8.43e-07
282	ENSSSCG00000017721	CCL8	C-C motif chemokine 8 precursor [Source:RefSeq peptide;Acc:NP_001157987]	6.24696	1.48923	8.44e-07
283	ENSSSCG00000009281	SGCG	Uncharacterized protein [Source:UniProtKB/TrEMBL;Acc:F1RVA3]	44.6701	-1.78044	8.52e-07
284	ENSSSCG00000017727	TMEM98	Uncharacterized protein [Source:UniProtKB/TrEMBL;Acc:F1RKX0]	7.09623	1.41046	8.54e-07
285	ENSSSCG00000013766	IL27RA	interleukin 27 receptor, alpha [Source:RefSeq peptide;Acc:NP_001230813]	4.22401	1.55465	1.01e-06
286	ENSSSCG00000000090	CBX7	Uncharacterized protein [Source:UniProtKB/TrEMBL;Acc:F1SNY1]	9.35019	-1.80747	1.05e-06
287	ENSSSCG00000004571	TLN2	Uncharacterized protein [Source:UniProtKB/TrEMBL;Acc:F1S078]	5.69538	-1.85993	1.09e-06
288	ENSSSCG00000015716	MARCO	Macrophage receptor MARCO	8.05044	1.54045	1.1e-06
289	ENSSSCG00000015834	RNF122	Uncharacterized protein [Source:UniProtKB/TrEMBL;Acc:F1RX76]	3.01718	1.55141	1.1e-06
290	ENSSSCG00000008606	0	Uncharacterized protein [Source:UniProtKB/TrEMBL;Acc:I3LQZ9]	8.16319	-1.96946	1.16e-06
291	ENSSSCG00000018555	ssc-mir-21	ssc-mir-21 [Source:miRBase;Acc:MI0002459]	10.4183	1.51779	1.2e-06
292	ENSSSCG00000006589	S100A12	Protein S100-A12 [Source:UniProtKB/Swiss-Prot;Acc:P80310]	32.1524	1.46363	1.21e-06
293	ENSSSCG00000030604	5S_rRNA	5S ribosomal RNA [Source:RFAM;Acc:RF00001]	74.488	-1.7602	1.22e-06
294	ENSSSCG00000027396	0	Uncharacterized protein [Source:UniProtKB/TrEMBL;Acc:I3LGN0]	22.1259	1.49667	1.39e-06
295	ENSSSCG00000025669	0	Uncharacterized protein [Source:UniProtKB/TrEMBL;Acc:I3LAF6]	22.3828	-1.63235	1.41e-06
296	ENSSSCG00000006342	UHMK1	Uncharacterized protein [Source:UniProtKB/TrEMBL;Acc:F1S1Z8]	5.01759	-1.7877	1.47e-06
297	ENSSSCG00000002554	PLD4	Uncharacterized protein [Source:UniProtKB/TrEMBL;Acc:F1S9V1]	24.3425	-1.56756	1.88e-06
298	ENSSSCG00000026748	PLK1	Uncharacterized protein [Source:UniProtKB/TrEMBL;Acc:I3LII4]	4.21364	1.55466	1.92e-06
299	ENSSSCG00000003582	SMPDL3B	Uncharacterized protein [Source:UniProtKB/TrEMBL;Acc:F1STN0]	20.776	1.43114	1.97e-06
300	ENSSSCG00000001793	ADAMTSL3	Uncharacterized protein [Source:UniProtKB/TrEMBL;Acc:F1RIC0]	11.1232	-1.61055	2.23e-06
301	ENSSSCG00000013106	CRTH2	Uncharacterized protein [Source:UniProtKB/TrEMBL;Acc:F1RIB0]	15.0354	-1.66584	2.26e-06
302	ENSSSCG00000014431	AFAP1L1	Uncharacterized protein [Source:UniProtKB/TrEMBL;Acc:F1RL95]	1.92713	1.40637	2.26e-06
303	ENSSSCG00000009844	HSPB8	Uncharacterized protein [Source:UniProtKB/TrEMBL;Acc:F1RKH4]	50.9924	-1.66402	2.32e-06
304	ENSSSCG00000008147	FHL2	Uncharacterized protein [Source:UniProtKB/TrEMBL;Acc:F1SU18]	4.7932	1.59863	2.43e-06
305	ENSSSCG00000020860	0	Uncharacterized protein [Source:UniProtKB/TrEMBL;Acc:I3LRD2]	3.55995	1.57909	2.52e-06
306	ENSSSCG00000016222	KCNE4	Uncharacterized protein [Source:UniProtKB/TrEMBL;Acc:F1SR74]	4.68869	1.50562	2.62e-06
307	ENSSSCG00000005423	ABCA1	Uncharacterized protein [Source:UniProtKB/TrEMBL;Acc:F1SP55]	9.62322	-1.58642	2.68e-06
308	ENSSSCG00000021819	PDE3B	Uncharacterized protein [Source:UniProtKB/TrEMBL;Acc:I3LEV2]	15.6973	-1.62356	2.89e-06
309	ENSSSCG00000013318	RCN1	Uncharacterized protein [Source:UniProtKB/TrEMBL;Acc:F1SGP8]	83.0121	1.35029	2.95e-06
310	ENSSSCG00000015294	CR1	Uncharacterized protein [Source:UniProtKB/TrEMBL;Acc:F1S353]	6.65232	-1.47439	3.01e-06
311	ENSSSCG00000001794	ADAMTSL3	Uncharacterized protein [Source:UniProtKB/TrEMBL;Acc:F1RIB9]	10.3828	-1.64021	3.19e-06
312	ENSSSCG00000015203	ROBO4	Uncharacterized protein [Source:UniProtKB/TrEMBL;Acc:F1S795]	7.52213	1.3278	3.37e-06
313	ENSSSCG00000030894	CH242-168N3.3	0	11.8086	-1.89222	3.5e-06
314	ENSSSCG00000013614	CNN1	Calponin-1 [Source:UniProtKB/Swiss-Prot;Acc:Q08092]	2.51445	1.21879	3.89e-06
315	ENSSSCG00000030823	CH242-184K22.3	0	8.42566	1.49639	4.09e-06
316	ENSSSCG00000011496	ADAMTS9	Uncharacterized protein [Source:UniProtKB/TrEMBL;Acc:F1SFS3]	3.92338	1.30462	4.15e-06
317	ENSSSCG00000012576	CHRDL1	Uncharacterized protein [Source:UniProtKB/TrEMBL;Acc:F1RXG9]	43.0623	-1.75871	4.33e-06
318	ENSSSCG00000027881	KCNK6	Uncharacterized protein [Source:UniProtKB/TrEMBL;Acc:F1RKJ5]	3.57032	1.37075	4.92e-06
319	ENSSSCG00000007927	PPL	Uncharacterized protein [Source:UniProtKB/TrEMBL;Acc:F1RK90]	20.8528	-1.65936	4.94e-06
320	ENSSSCG00000001966	0	Uncharacterized protein [Source:UniProtKB/TrEMBL;Acc:I3LD06]	15.7264	-1.54715	5.01e-06
321	ENSSSCG00000030599	0	Uncharacterized protein [Source:UniProtKB/TrEMBL;Acc:I3LIP9]	5.90311	-1.67443	5.05e-06
322	ENSSSCG00000000573	KCNJ8	Uncharacterized protein [Source:UniProtKB/TrEMBL;Acc:F1SR09]	4.71451	1.2353	5.12e-06
323	ENSSSCG00000004570	TPM1	tropomyosin alpha-1 chain [Source:RefSeq peptide;Acc:NP_001090952]	49.3521	1.25411	6e-06
324	ENSSSCG00000012141	CA5B	Uncharacterized protein [Source:UniProtKB/TrEMBL;Acc:F1SQS9]	8.45819	-1.59059	6.37e-06
325	ENSSSCG00000024812	0	0	7.01823	1.4328	6.56e-06
326	ENSSSCG00000006530	EFNA1	ephrin-A1 precursor [Source:RefSeq peptide;Acc:NP_001116582]	22.6311	1.28121	6.68e-06
327	ENSSSCG00000008313	0	Uncharacterized protein [Source:UniProtKB/TrEMBL;Acc:F1SLE6]	4.76387	1.33375	6.91e-06
328	ENSSSCG00000016618	C7ORF58	Uncharacterized protein [Source:UniProtKB/TrEMBL;Acc:F1SJF7]	12.9933	-1.58401	7.22e-06
329	ENSSSCG00000029756	GPR64	Uncharacterized protein [Source:UniProtKB/TrEMBL;Acc:F1SQN9]	6.96014	-1.49733	7.7e-06
330	ENSSSCG00000008843	0	Uncharacterized protein [Source:UniProtKB/TrEMBL;Acc:F1RWF2]	31.2298	1.30697	8.01e-06
331	ENSSSCG00000000681	LEPREL2	Uncharacterized protein [Source:UniProtKB/TrEMBL;Acc:F1SLU9]	45.9622	1.36907	8.21e-06
332	ENSSSCG00000027689	SRM	Uncharacterized protein [Source:UniProtKB/TrEMBL;Acc:I3LPB8]	5.3483	1.34063	8.33e-06
333	ENSSSCG00000024150	0	0	2.43961	1.32511	8.45e-06
334	ENSSSCG00000006759	OLFML3	Olfactomedin-like protein 3; Uncharacterized protein [Source:UniProtKB/TrEMBL;Acc:F1SBR6]	108.175	1.30632	9.19e-06
335	ENSSSCG00000010447	ACTA2	Actin, aortic smooth muscle	63.05	1.16132	9.27e-06
336	ENSSSCG00000011110	CCDC3	Uncharacterized protein [Source:UniProtKB/TrEMBL;Acc:F1RUQ7]	4.1268	1.32787	9.43e-06
337	ENSSSCG00000013260	MDK	midkine [Source:RefSeq peptide;Acc:NP_001182281]	58.4255	1.36295	9.98e-06
338	ENSSSCG00000015663	APOR	Apolipoprotein R	3910	-1.436	1e-05
339	ENSSSCG00000029570	PXDN	Uncharacterized protein [Source:UniProtKB/TrEMBL;Acc:I3LDA4]	7.76338	1.42679	1e-05
340	ENSSSCG00000026570	SNAI2	zinc finger protein SNAI2 [Source:RefSeq peptide;Acc:NP_001121911]	9.43559	1.39897	1.02e-05
341	ENSSSCG00000027405	U2	U2 spliceosomal RNA [Source:RFAM;Acc:RF00004]	5.65977	-2.09852	1.1e-05
342	ENSSSCG00000006696	GJA5	Gap junction protein [Source:UniProtKB/TrEMBL;Acc:F1SDC3]	5.30395	1.14161	1.13e-05
343	ENSSSCG00000012051	RUNX1	Runt-related transcription factor 1	2.7915	1.41256	1.16e-05
344	ENSSSCG00000023867	0	Uncharacterized protein [Source:UniProtKB/TrEMBL;Acc:I3L9K7]	25.511	-1.52714	1.17e-05
345	ENSSSCG00000014088	IQGAP2	Uncharacterized protein [Source:UniProtKB/TrEMBL;Acc:F1S2H7]	19.0593	-1.46235	1.19e-05
346	ENSSSCG00000009361	POSTN	Periostin	29.3261	1.17197	1.3e-05
347	ENSSSCG00000016343	TWIST2	Uncharacterized protein [Source:UniProtKB/TrEMBL;Acc:F2Z5R9]	2.78239	1.29964	1.31e-05
348	ENSSSCG00000017511	PLXDC1	Uncharacterized protein [Source:UniProtKB/TrEMBL;Acc:F1RWK7]	308.174	-1.40693	1.32e-05
349	ENSSSCG00000004889	SERPINB10	serpin B10 [Source:RefSeq peptide;Acc:NP_001231090]	17.9319	-1.40156	1.33e-05
350	ENSSSCG00000020864	VDR	Vitamin D3 receptor	4.87361	1.39059	1.36e-05
351	ENSSSCG00000030095	ZBTB16	Zinc finger and BTB domain-containing protein 16	13.3508	-1.7216	1.4e-05
352	ENSSSCG00000001765	ADAMTS7	Uncharacterized protein [Source:UniProtKB/TrEMBL;Acc:F1RKT5]	7.01094	1.45273	1.47e-05
353	ENSSSCG00000008888	NPY1R	Neuropeptide Y receptor type 1 [Source:UniProtKB/Swiss-Prot;Acc:O02835]	17.9355	-1.48466	1.53e-05
354	ENSSSCG00000028019	LRRC59	Uncharacterized protein [Source:UniProtKB/TrEMBL;Acc:I3L995]	27.4664	1.33445	1.58e-05
355	ENSSSCG00000021940	0	cytochrome P450, family 2, subfamily J, polypeptide 34 [Source:RefSeq peptide;Acc:NP_001231562]	3.20307	1.41779	1.64e-05
356	ENSSSCG00000022789	0	Uncharacterized protein [Source:UniProtKB/TrEMBL;Acc:I3L6A4]	8.30908	-1.53947	1.69e-05
357	ENSSSCG00000015595	ATF3	Cyclic AMP-dependent transcription factor ATF-3	5.19782	1.35992	1.7e-05
358	ENSSSCG00000021027	PGBD5	Uncharacterized protein [Source:UniProtKB/TrEMBL;Acc:I3LKG2]	8.77753	-1.44993	1.74e-05
359	ENSSSCG00000004241	GJA1	gap junction alpha-1 protein [Source:RefSeq peptide;Acc:NP_001231141]	204.744	1.30807	1.77e-05
360	ENSSSCG00000014173	LNPEP	leucyl-cystinyl aminopeptidase [Source:RefSeq peptide;Acc:NP_001098761]	7.45118	-1.44061	2.01e-05
361	ENSSSCG00000013599	ANGPTL4	Angiopoietin-related protein 4 [Source:UniProtKB/Swiss-Prot;Acc:Q2TNK5]	96.0825	1.35232	2.07e-05
362	ENSSSCG00000011519	GXYLT2	Uncharacterized protein [Source:UniProtKB/TrEMBL;Acc:F1SFM8]	8.16068	1.28673	2.07e-05
363	ENSSSCG00000011292	ZNF662	Uncharacterized protein [Source:UniProtKB/TrEMBL;Acc:F1SRE5]	18.0477	-1.58712	2.15e-05
364	ENSSSCG00000003090	PRR2	poliovirus receptor related 2 [Source:RefSeq peptide;Acc:NP_001090963]	2.80229	1.26146	2.17e-05
365	ENSSSCG00000000539	TMTC1	Uncharacterized protein [Source:UniProtKB/TrEMBL;Acc:F1SGB2]	11.6671	-1.67145	2.27e-05
366	ENSSSCG00000018881	ssc-mir-671	ssc-mir-671 [Source:miRBase;Acc:MI0022155]	25.8899	1.38135	2.31e-05
367	ENSSSCG00000026326	CCNF	Uncharacterized protein [Source:UniProtKB/TrEMBL;Acc:I3LQU9]	2.75555	1.39008	2.64e-05
368	ENSSSCG00000001872	LINGO1	Uncharacterized protein [Source:UniProtKB/TrEMBL;Acc:F1SJ87]	10.7614	-1.55983	2.7e-05
369	ENSSSCG00000018758	ssc-mir-214	ssc-mir-214 [Source:miRBase;Acc:MI0002441]	32.2872	1.33321	2.77e-05
370	ENSSSCG00000027378	SH3PXD2B	Uncharacterized protein [Source:UniProtKB/TrEMBL;Acc:I3LPF8]	11.6608	1.29004	2.81e-05
371	ENSSSCG00000015444	LAMB1	Laminin subunit beta-1	37.6159	1.32623	2.84e-05
372	ENSSSCG00000008557	EMILIN1	Uncharacterized protein [Source:UniProtKB/TrEMBL;Acc:F1SDQ5]	12.9976	1.40484	2.84e-05
373	ENSSSCG00000009668	CLU	Clusterin	4050.09	-1.39574	2.89e-05
374	ENSSSCG00000007817	IL4R	Interleukin-4 receptor subunit alpha [Source:UniProtKB/Swiss-Prot;Acc:Q863Z5]	20.227	1.35337	2.89e-05
375	ENSSSCG00000012525	0	Uncharacterized protein [Source:UniProtKB/TrEMBL;Acc:F1RYE5]	13.4132	-1.52386	2.93e-05
376	ENSSSCG00000008844	KDR	Uncharacterized protein [Source:UniProtKB/TrEMBL;Acc:F1RWF1]	9.35382	1.20774	2.96e-05
377	ENSSSCG00000012319	MAGED4B	Uncharacterized protein [Source:UniProtKB/TrEMBL;Acc:F1RUI9]	11.846	1.30159	3.12e-05
378	ENSSSCG00000004789	THBS1	Thrombospondin-1	19.9152	1.24547	3.24e-05
379	ENSSSCG00000026681	0	Uncharacterized protein [Source:UniProtKB/TrEMBL;Acc:I3LAB8]	5.57353	-1.54447	3.26e-05
380	ENSSSCG00000007056	PLCB1	Uncharacterized protein [Source:UniProtKB/TrEMBL;Acc:F1SBL1]	21.4958	-1.47108	3.28e-05
381	ENSSSCG00000026556	0	Uncharacterized protein [Source:UniProtKB/TrEMBL;Acc:I3LEZ6]	51.697	-1.65463	3.45e-05
382	ENSSSCG00000005045	BMP4	bone morphogenetic protein 4 [Source:RefSeq peptide;Acc:NP_001094501]	14.0276	-1.62779	3.52e-05
383	ENSSSCG00000022708	0	Uncharacterized protein [Source:UniProtKB/TrEMBL;Acc:I3L7C4]	10.0569	-1.50081	3.56e-05
384	ENSSSCG00000010143	MTR	Uncharacterized protein [Source:UniProtKB/TrEMBL;Acc:F1RHM1]	12.8726	-1.57034	3.61e-05
385	ENSSSCG00000004091	AKAP12	Uncharacterized protein [Source:UniProtKB/TrEMBL;Acc:F1S7W0]	40.2554	-1.64559	3.68e-05
386	ENSSSCG00000016792	FAM134B	Uncharacterized protein [Source:UniProtKB/TrEMBL;Acc:F1SRM3]	13.2852	-1.37894	3.71e-05
387	ENSSSCG00000010893	CFH	complement factor H [Source:RefSeq peptide;Acc:NP_999446]	541.665	-1.34785	3.82e-05
388	ENSSSCG00000027447	0	Uncharacterized protein [Source:UniProtKB/TrEMBL;Acc:I3L7S3]	6.20783	-1.64609	3.83e-05
389	ENSSSCG00000002368	LTBP2	Uncharacterized protein [Source:UniProtKB/TrEMBL;Acc:F1S2T5]	8.93642	-1.34635	3.84e-05
390	ENSSSCG00000016497	DENND2A	Uncharacterized protein [Source:UniProtKB/TrEMBL;Acc:F1SRP8]	12.1073	-1.61485	3.97e-05
391	ENSSSCG00000006815	0	0	6.59538	-1.46093	4.12e-05
392	ENSSSCG00000022309	GPR34	Uncharacterized protein [Source:UniProtKB/TrEMBL;Acc:I3LGG4]	31.3488	-1.34417	4.18e-05
393	ENSSSCG00000015616	HSD11B1	corticosteroid 11-beta-dehydrogenase isozyme 1 [Source:RefSeq peptide;Acc:NP_999413]	141.624	-1.38825	4.21e-05
394	ENSSSCG00000005170	DENND4C	Uncharacterized protein [Source:UniProtKB/TrEMBL;Acc:F1SNF8]	16.0426	-1.38104	4.21e-05
395	ENSSSCG00000026732	0	Uncharacterized protein [Source:UniProtKB/TrEMBL;Acc:I3LG96]	11.4199	-1.38438	4.23e-05
396	ENSSSCG00000015380	CDCA7L	Uncharacterized protein [Source:UniProtKB/TrEMBL;Acc:F1SC06]	9.01192	1.20453	4.3e-05
397	ENSSSCG00000000551	ARNTL2	Uncharacterized protein [Source:UniProtKB/TrEMBL;Acc:F1SG81]	2.12267	1.35325	4.48e-05
398	ENSSSCG00000000171	CKAP4	Uncharacterized protein [Source:UniProtKB/TrEMBL;Acc:F1SPP8]	18.4449	1.34717	4.5e-05
399	ENSSSCG00000026561	CLEC11A	Uncharacterized protein [Source:UniProtKB/TrEMBL;Acc:I3LRZ8]	9.9178	1.34946	4.86e-05
400	ENSSSCG00000015404	SEMA3C	Uncharacterized protein [Source:UniProtKB/TrEMBL;Acc:F1SB92]	51.569	-1.53243	5.06e-05
401	ENSSSCG00000015250	ADAMTS15	Uncharacterized protein [Source:UniProtKB/TrEMBL;Acc:F1S6D2]	8.46542	1.24258	5.43e-05
402	ENSSSCG00000028048	ARHGEF15	Uncharacterized protein [Source:UniProtKB/TrEMBL;Acc:I3LPE0]	5.39573	1.16042	5.47e-05
403	ENSSSCG00000007574	SDK1	Uncharacterized protein [Source:UniProtKB/TrEMBL;Acc:F1RI55]	2.88414	1.26626	5.56e-05
404	ENSSSCG00000018305	SNORA11	Small nucleolar RNA SNORA11 [Source:RFAM;Acc:RF00614]	12.374	1.30553	5.65e-05
405	ENSSSCG00000010816	TGFB2	Transforming growth factor beta-2 [Source:UniProtKB/TrEMBL;Acc:F1S9L0]	18.8943	-1.43507	5.7e-05
406	ENSSSCG00000016215	TUBA4A	Uncharacterized protein [Source:UniProtKB/TrEMBL;Acc:F2Z5S8]	15.6335	-1.36805	5.76e-05
407	ENSSSCG00000023920	LEPRE1	leucine proline-enriched proteoglycan (leprecan) 1 [Source:HGNC Symbol;Acc:19316]	61.652	1.26293	5.87e-05
408	ENSSSCG00000016381	SNED1	Uncharacterized protein [Source:UniProtKB/TrEMBL;Acc:F1SI04]	13.2242	1.31642	6.15e-05
409	ENSSSCG00000002357	ALDH6A1	Uncharacterized protein [Source:UniProtKB/TrEMBL;Acc:F1S3H1]	13.187	-1.47655	6.51e-05
410	ENSSSCG00000005316	TPM2	tropomyosin beta chain [Source:RefSeq peptide;Acc:NP_001123419]	34.6155	1.14301	6.53e-05
411	ENSSSCG00000018951	ssc-mir-335	ssc-mir-335 [Source:miRBase;Acc:MI0013165]	1.98157	1.85609	6.59e-05
412	ENSSSCG00000014136	VCAN	Versican core protein	26.2192	1.12084	6.76e-05
413	ENSSSCG00000027646	TIPARP	Uncharacterized protein [Source:UniProtKB/TrEMBL;Acc:I3LQD6]	16.8581	-1.36015	6.77e-05
414	ENSSSCG00000000435	ARHGEF25	Uncharacterized protein [Source:UniProtKB/TrEMBL;Acc:F1SKH7]	6.50613	1.20303	6.93e-05
415	ENSSSCG00000017927	BCL6B	B-cell CLL/lymphoma 6 member B protein	9.77313	1.24755	7.08e-05
416	ENSSSCG00000011712	P2RY14	Uncharacterized protein [Source:UniProtKB/TrEMBL;Acc:F1SJN3]	15.5485	-1.37933	7.19e-05
417	ENSSSCG00000027136	0	Uncharacterized protein [Source:UniProtKB/TrEMBL;Acc:I3LA97]	14.1212	-1.54078	7.2e-05
418	ENSSSCG00000010256	COL13A1	Uncharacterized protein [Source:UniProtKB/TrEMBL;Acc:F1SUE9]	5.47105	-1.35728	7.22e-05
419	ENSSSCG00000000544	PTHLH	parathyroid hormone-related protein [Source:RefSeq peptide;Acc:NP_999081]	21.3032	-1.18478	7.29e-05
420	ENSSSCG00000000857	IGF1	Insulin-like growth factor I	7.7806	1.24614	7.35e-05
421	ENSSSCG00000000180	FKBP11	Peptidyl-prolyl cis-trans isomerase [Source:UniProtKB/TrEMBL;Acc:F1SPN1]	79.5872	1.20931	7.91e-05
422	ENSSSCG00000008000	RPUSD1	Uncharacterized protein [Source:UniProtKB/TrEMBL;Acc:F1RG52]	23.9263	1.23359	8.18e-05
423	ENSSSCG00000006681	TXNIP	Thioredoxin-interacting protein	645.502	-1.45813	8.21e-05
424	ENSSSCG00000028695	TMSB15A	Uncharacterized protein [Source:UniProtKB/TrEMBL;Acc:I3LAC8]	16.3897	1.35255	8.26e-05
425	ENSSSCG00000007557	MICALL2	Uncharacterized protein [Source:UniProtKB/TrEMBL;Acc:F1RIV6]	6.47072	1.36097	8.43e-05
426	ENSSSCG00000014336	EGR-1	Uncharacterized protein [Source:UniProtKB/TrEMBL;Acc:F1RGJ4]	80.8174	-1.29057	8.46e-05
427	ENSSSCG00000014164	MCTP1	Uncharacterized protein [Source:UniProtKB/TrEMBL;Acc:F1RNV9]	11.4158	-1.36468	8.54e-05
428	ENSSSCG00000020703	ACTN1	Uncharacterized protein [Source:UniProtKB/TrEMBL;Acc:I3LS04]	25.1288	1.25078	8.87e-05
429	ENSSSCG00000012027	ADAMTS5	Uncharacterized protein [Source:UniProtKB/TrEMBL;Acc:F1SHP0]	9.20196	-1.49254	8.91e-05
430	ENSSSCG00000021269	SHANK3	SH3 and multiple ankyrin repeat domains 3 [Source:HGNC Symbol;Acc:14294]	2.72677	1.1812	8.91e-05
431	ENSSSCG00000010850	ENAH	Uncharacterized protein [Source:UniProtKB/TrEMBL;Acc:F1S8S4]	8.22825	1.269	8.97e-05
432	ENSSSCG00000004628	TMOD2	Uncharacterized protein [Source:UniProtKB/TrEMBL;Acc:F1RZB5]	9.19832	-1.38091	9.14e-05
433	ENSSSCG00000012766	BGN	Biglycan	338.648	1.22067	9.33e-05
434	ENSSSCG00000024692	RRBP1	Uncharacterized protein [Source:UniProtKB/TrEMBL;Acc:I3LGC2]	69.4808	1.22824	9.55e-05
435	ENSSSCG00000030385	-	Uncharacterized protein	266.446	-1.22558	9.79e-05
436	ENSSSCG00000021306	GJC1	Gap junction gamma-1 protein [Source:UniProtKB/Swiss-Prot;Acc:A4GVD1]	5.23797	1.19013	9.97e-05
437	ENSSSCG00000026693	MAMDC2	Uncharacterized protein [Source:UniProtKB/TrEMBL;Acc:I3LR56]	26.1385	-1.38562	0.000100361
438	ENSSSCG00000027093	FOLH1	glutamate carboxypeptidase 2 [Source:RefSeq peptide;Acc:NP_999549]	16.7446	-1.58001	0.000101849
439	ENSSSCG00000011398	SEMA3C	Uncharacterized protein [Source:UniProtKB/TrEMBL;Acc:F1SPP5]	13.2342	1.13619	0.000104982
440	ENSSSCG00000002768	CENPT	Centromere protein T	3.03076	1.30357	0.000105849
441	ENSSSCG00000021557	0	Uncharacterized protein [Source:UniProtKB/TrEMBL;Acc:I3LLX8]	151.33	1.21124	0.000106532
442	ENSSSCG00000026832	0	macrophage colony-stimulating factor 1 precursor [Source:RefSeq peptide;Acc:NP_001231452]	34.9691	-1.29781	0.000106765
443	ENSSSCG00000024837	SYT12	Uncharacterized protein [Source:UniProtKB/TrEMBL;Acc:I3LK76]	2.23224	1.36465	0.000107915
444	ENSSSCG00000007379	WISP2	Uncharacterized protein [Source:UniProtKB/TrEMBL;Acc:F1SDR9]	28.6993	-1.16347	0.000109475
445	ENSSSCG00000001657	CUL7	Uncharacterized protein [Source:UniProtKB/TrEMBL;Acc:F1RRN3]	5.81233	1.18003	0.000113355
446	ENSSSCG00000007675	EPHB4	Uncharacterized protein [Source:UniProtKB/TrEMBL;Acc:F1RMX5]	5.65554	1.14789	0.000113355
447	ENSSSCG00000011826	TMEM44	Uncharacterized protein [Source:UniProtKB/TrEMBL;Acc:F1SFG3]	4.36638	1.1399	0.000114023
448	ENSSSCG00000025196	0	Uncharacterized protein [Source:UniProtKB/TrEMBL;Acc:I3LIK6]	33.8004	1.26226	0.000115785
449	ENSSSCG00000007435	PLTP	Phospholipid transfer protein	444.504	-1.1728	0.000118014
450	ENSSSCG00000017422	FKBP10	FK506 binding protein 10, 65 kDa [Source:RefSeq peptide;Acc:NP_001230736]	54.7173	1.24769	0.000120008
451	ENSSSCG00000025394	ENV	Uncharacterized protein [Source:UniProtKB/TrEMBL;Acc:I3LQ91]	21.873	1.18766	0.000131777
452	ENSSSCG00000029889	CST3	Cystatin-C	3268.22	-1.24834	0.000133259
453	ENSSSCG00000015803	CYP4V2	Uncharacterized protein [Source:UniProtKB/TrEMBL;Acc:F1RZN0]	14.9891	-1.30241	0.00013343
454	ENSSSCG00000005358	SHB	Uncharacterized protein [Source:UniProtKB/TrEMBL;Acc:F1ST57]	3.79697	1.21796	0.00013343
455	ENSSSCG00000027959	0	Uncharacterized protein [Source:UniProtKB/TrEMBL;Acc:I3LPL1]	5.81746	-1.39636	0.000134494
456	ENSSSCG00000013623	RAB3D	Uncharacterized protein [Source:UniProtKB/TrEMBL;Acc:F1S5W6]	6.76416	1.13278	0.000136385
457	ENSSSCG00000028674	CR2	Complement receptor type 2	804.01	-1.06784	0.000136692
458	ENSSSCG00000016396	0	tumor necrosis factor-inducible gene 6 protein [Source:RefSeq peptide;Acc:NP_001153079]	8.41156	1.05959	0.000138625
459	ENSSSCG00000030508	0	Uncharacterized protein [Source:UniProtKB/TrEMBL;Acc:I3LLV0]	9.66627	-1.378	0.000144737
460	ENSSSCG00000028878	BCAR1	Uncharacterized protein [Source:UniProtKB/TrEMBL;Acc:I3LNL7]	5.7491	1.20493	0.000149258
461	ENSSSCG00000020152	SNORA48	Small nucleolar RNA SNORA48 [Source:RFAM;Acc:RF00554]	2.81892	1.418	0.000157892
462	ENSSSCG00000011664	RBP1	retinol-binding protein 1 [Source:RefSeq peptide;Acc:NP_001026959]	148.205	-1.22984	0.000161024
463	ENSSSCG00000020674	DEPDC7	Uncharacterized protein [Source:UniProtKB/TrEMBL;Acc:I3L8N0]	8.53314	-1.34099	0.000162096
464	ENSSSCG00000008315	PAIP2B	Uncharacterized protein [Source:UniProtKB/TrEMBL;Acc:F1SLE4]	5.4775	-1.55104	0.000162539
465	ENSSSCG00000000293	ITGA5	Uncharacterized protein [Source:UniProtKB/TrEMBL;Acc:F1SR53]	49.0993	1.20684	0.000162934
466	ENSSSCG00000025054	FAM176A	Uncharacterized protein [Source:UniProtKB/TrEMBL;Acc:I3LKB9]	14.9609	1.25304	0.0001709
467	ENSSSCG00000007477	NFATC2	Nuclear factor of activated T-cells, cytoplasmic 2	4.90172	1.29145	0.000173592
468	ENSSSCG00000016436	CHPF2	ssc-mir-671 [Source:miRBase;Acc:MI0022155]	14.8491	1.24002	0.000179276
469	ENSSSCG00000024136	AMPH	amphiphysin [Source:HGNC Symbol;Acc:471]	4.943	1.07808	0.000179494
470	ENSSSCG00000007755	ITGAM	Uncharacterized protein [Source:UniProtKB/TrEMBL;Acc:F1RIS4]	57.2507	-1.17528	0.000185838
471	ENSSSCG00000028882	TMTC1	transmembrane and tetratricopeptide repeat containing 1 [Source:HGNC Symbol;Acc:24099]	13.4512	-1.54007	0.000190826
472	ENSSSCG00000004629	LYSMD2	Uncharacterized protein [Source:UniProtKB/TrEMBL;Acc:F1RYP8]	12.9718	-1.34639	0.000191125
473	ENSSSCG00000003351	MMP23	Uncharacterized protein [Source:UniProtKB/TrEMBL;Acc:F1RJC6]	8.93085	1.12117	0.000193733
474	ENSSSCG00000005636	SLC25A25	calcium-binding mitochondrial carrier protein SCaMC-2 [Source:RefSeq peptide;Acc:NP_001157982]	2.96506	1.20394	0.000194879
475	ENSSSCG00000018064	0	0	241.789	1.09177	0.000197059
476	ENSSSCG00000016974	MAP1B	Uncharacterized protein [Source:UniProtKB/TrEMBL;Acc:F1SK12]	4.48694	1.10103	0.000197485
477	ENSSSCG00000017589	DLX3	Homeobox protein DLX-3	54.7566	-1.21045	0.00019927
478	ENSSSCG00000010109	SCARF2	Uncharacterized protein [Source:UniProtKB/TrEMBL;Acc:F1RK83]	2.86455	1.3049	0.000205421
479	ENSSSCG00000021328	PCSK1N	Uncharacterized protein [Source:UniProtKB/TrEMBL;Acc:I3LEB3]	14.9612	-1.20244	0.000206469
480	ENSSSCG00000013313	PRRG4	Uncharacterized protein [Source:UniProtKB/TrEMBL;Acc:F1SGR2]	7.88682	-1.21093	0.000215819
481	ENSSSCG00000026753	OSBPL11	Uncharacterized protein [Source:UniProtKB/TrEMBL;Acc:I3LBD6]	13.8645	-1.27971	0.000219702
482	ENSSSCG00000005437	KLF4	Krueppel-like factor 4	61.1102	-1.39431	0.0002225
483	ENSSSCG00000015738	0	Uncharacterized protein [Source:UniProtKB/TrEMBL;Acc:F1RXW9]	15.8523	-1.16008	0.000226702
484	ENSSSCG00000011695	AGTR1	Type-1 angiotensin II receptor [Source:UniProtKB/Swiss-Prot;Acc:P30555]	7.60334	-1.54535	0.000233352
485	ENSSSCG00000004924	RASL12	Uncharacterized protein [Source:UniProtKB/TrEMBL;Acc:F1SM32]	4.43033	1.19657	0.000240733
486	ENSSSCG00000007208	TRIB3	Uncharacterized protein [Source:UniProtKB/TrEMBL;Acc:F1S7J1]	7.87402	1.15549	0.000240845
487	ENSSSCG00000011299	CLEC3B	Tetranectin	599.144	-1.39995	0.000242362
488	ENSSSCG00000000010	FBLN1 orthologue	Fibulin-1	113.741	-1.52165	0.000242362
489	ENSSSCG00000020915	P4HA2	Uncharacterized protein [Source:UniProtKB/TrEMBL;Acc:I3L5Y0]	55.5127	1.16737	0.000243965
490	ENSSSCG00000026456	0	Uncharacterized protein [Source:UniProtKB/TrEMBL;Acc:I3L9Z8]	44.8535	-1.44508	0.00024503
491	ENSSSCG00000016379	HDLBP	Uncharacterized protein [Source:UniProtKB/TrEMBL;Acc:F1SI06]	92.6599	1.16536	0.000252301
492	ENSSSCG00000004830	ATP10A	Uncharacterized protein [Source:UniProtKB/TrEMBL;Acc:F1SNS2]	4.46009	1.15546	0.000254304
493	ENSSSCG00000030274	PPEF1	Serine/threonine-protein phosphatase [Source:UniProtKB/TrEMBL;Acc:I3LR47]	12.4046	-1.24747	0.000264398
494	ENSSSCG00000011959	ABI3BP	Target of Nesh-SH3	83.8098	-1.36093	0.00026626
495	ENSSSCG00000021386	PTGR1	prostaglandin reductase 1 [Source:RefSeq peptide;Acc:NP_999550]	60.3784	-1.37405	0.000274038
496	ENSSSCG00000007796	DCTPP1	Uncharacterized protein [Source:UniProtKB/TrEMBL;Acc:F1RG62]	7.13966	1.17947	0.000303224
497	ENSSSCG00000013667	COL5A3	Collagen alpha-3(V) chain	63.2996	1.14435	0.000304972
498	ENSSSCG00000012527	WBP5	Uncharacterized protein [Source:UniProtKB/TrEMBL;Acc:F1RYE3]	17.7052	1.14542	0.000316053
499	ENSSSCG00000028141	0	Uncharacterized protein [Source:UniProtKB/TrEMBL;Acc:I3LJE1]	4.34323	1.24117	0.000318476
500	ENSSSCG00000021111	DPYSL3	Uncharacterized protein [Source:UniProtKB/TrEMBL;Acc:F1RJT3]	3.40282	1.23715	0.000318476
501	ENSSSCG00000025568	TEAD2	Uncharacterized protein [Source:UniProtKB/TrEMBL;Acc:I3LI58]	11.4102	1.1188	0.00032141
502	ENSSSCG00000027628	0	Uncharacterized protein [Source:UniProtKB/TrEMBL;Acc:I3LGM2]	15.4856	-1.27271	0.000324666
503	ENSSSCG00000026023	0	Uncharacterized protein [Source:UniProtKB/TrEMBL;Acc:I3LBQ0]	7.84785	-1.29647	0.000350938
504	ENSSSCG00000011666	CLSTN2	Uncharacterized protein [Source:UniProtKB/TrEMBL;Acc:F1SL50]	7.11243	-1.27644	0.000357801
505	ENSSSCG00000017291	LIMD2	Uncharacterized protein [Source:UniProtKB/TrEMBL;Acc:F1RSI5]	7.60327	1.16981	0.000378222
506	ENSSSCG00000009462	KLF5	Krueppel-like factor 5 [Source:RefSeq peptide;Acc:NP_001090958]	5.47376	-1.39032	0.000379618
507	ENSSSCG00000028720	NXN	Uncharacterized protein [Source:UniProtKB/TrEMBL;Acc:I3LEF2]	12.3923	1.15459	0.00039942
508	ENSSSCG00000024602	0	Uncharacterized protein [Source:UniProtKB/TrEMBL;Acc:I3L7F5]	16.4324	-1.3376	0.000403223
509	ENSSSCG00000010648	C10ORF118	Uncharacterized protein [Source:UniProtKB/TrEMBL;Acc:F1S5H4]	5.97839	-1.28577	0.000405958
510	ENSSSCG00000022228	0	Uncharacterized protein [Source:UniProtKB/TrEMBL;Acc:I3L6C6]	10.0907	-1.09825	0.000407812
511	ENSSSCG00000029843	NPHP4	Uncharacterized protein [Source:UniProtKB/TrEMBL;Acc:I3L917]	2.40588	1.15688	0.000410332
512	ENSSSCG00000017103	SRD5A1	Uncharacterized protein [Source:UniProtKB/TrEMBL;Acc:F1S0R8]	3.32209	1.18578	0.000412163
513	ENSSSCG00000021161	CKS2	Uncharacterized protein [Source:UniProtKB/TrEMBL;Acc:F1RN17]	6.66086	1.13111	0.000418256
514	ENSSSCG00000013869	CPAMD8	Uncharacterized protein [Source:UniProtKB/TrEMBL;Acc:F1S9U5]	14.7134	-1.23144	0.000424821
515	ENSSSCG00000017585	SAMD14	Uncharacterized protein [Source:UniProtKB/TrEMBL;Acc:F1RT56]	6.51224	-1.05262	0.000436103
516	ENSSSCG00000017893	FAM64A	Uncharacterized protein [Source:UniProtKB/TrEMBL;Acc:F1RGM1]	5.16259	1.24556	0.000439035
517	ENSSSCG00000025399	0	Uncharacterized protein [Source:UniProtKB/TrEMBL;Acc:I3LJV6]	10.7951	-1.72708	0.000450402
518	ENSSSCG00000025146	0	Uncharacterized protein [Source:UniProtKB/TrEMBL;Acc:I3LLD8]	107.674	1.13528	0.000453353
519	ENSSSCG00000001472	SLA	src-like-adapter [Source:RefSeq peptide;Acc:NP_001172072]	6.5545	1.12908	0.000465759
520	ENSSSCG00000024043	ADAMTS2	Uncharacterized protein [Source:UniProtKB/TrEMBL;Acc:I3LAK9]	37.9234	1.09514	0.000477592
521	ENSSSCG00000029482	CHST15	Uncharacterized protein [Source:UniProtKB/TrEMBL;Acc:F1SEC2]	8.81938	1.16701	0.000477792
522	ENSSSCG00000017014	PANK3	Uncharacterized protein [Source:UniProtKB/TrEMBL;Acc:F1RR90]	10.3908	-1.19879	0.000486811
523	ENSSSCG00000011240	0	0	37.166	-1.07234	0.000515296
524	ENSSSCG00000007541	PDGFA	Uncharacterized protein [Source:UniProtKB/TrEMBL;Acc:F1RIZ0]	3.93038	1.17182	0.000534644
525	ENSSSCG00000008262	SEMA4F	Uncharacterized protein [Source:UniProtKB/TrEMBL;Acc:F1SNW1]	4.18283	1.13348	0.000547061
526	ENSSSCG00000016031	CALCRL	Calcitonin gene-related peptide type 1 receptor	24.1406	-1.19634	0.000550826
527	ENSSSCG00000010826	MOSC2	Uncharacterized protein [Source:UniProtKB/TrEMBL;Acc:F1S9I9]	30.9364	-1.3272	0.000553218
528	ENSSSCG00000011887	LRRC58	Uncharacterized protein [Source:UniProtKB/TrEMBL;Acc:F1SPD4]	10.8952	-1.24209	0.000554915
529	ENSSSCG00000021236	PMM2	Uncharacterized protein [Source:UniProtKB/TrEMBL;Acc:F1RKY8]	15.8731	1.07933	0.000566602
530	ENSSSCG00000017380	ARL4D	Uncharacterized protein [Source:UniProtKB/TrEMBL;Acc:F1S1H1]	16.1553	-1.41397	0.000615295
531	ENSSSCG00000021696	NRSN1	Uncharacterized protein [Source:UniProtKB/TrEMBL;Acc:F1RUF6]	7.72965	-1.14906	0.000618151
532	ENSSSCG00000011624	MCM2	Uncharacterized protein [Source:UniProtKB/TrEMBL;Acc:F1SPF3]	5.15554	1.14946	0.000621354
533	ENSSSCG00000030160	COL16A1	Uncharacterized protein [Source:UniProtKB/TrEMBL;Acc:I3LH70]	4.24222	1.13547	0.000621631
534	ENSSSCG00000028218	0	Uncharacterized protein [Source:UniProtKB/TrEMBL;Acc:I3LE51]	6.9229	-1.05325	0.000624926
535	ENSSSCG00000025981	SLC38A5	solute carrier family 38, member 5 [Source:HGNC Symbol;Acc:18070]	12.544	1.0636	0.00064948
536	ENSSSCG00000007423	UBE2C	Uncharacterized protein [Source:UniProtKB/TrEMBL;Acc:F1SC78]	12.4898	1.1919	0.000651777
537	ENSSSCG00000003514	0	Uncharacterized protein [Source:UniProtKB/TrEMBL;Acc:F1SU03]	35.822	1.17081	0.000655207
538	ENSSSCG00000001063	MYLIP	Uncharacterized protein [Source:UniProtKB/TrEMBL;Acc:F1RUJ5]	81.614	-1.35179	0.000655332
539	ENSSSCG00000006993	0	Uncharacterized protein [Source:UniProtKB/TrEMBL;Acc:F1SES7]	5.99877	-1.22263	0.00070164
540	ENSSSCG00000028408	0	Uncharacterized protein [Source:UniProtKB/TrEMBL;Acc:I3LUZ2]	3.78417	1.05688	0.000709079
541	ENSSSCG00000014326	KIF20A	Uncharacterized protein [Source:UniProtKB/TrEMBL;Acc:F1RH90]	8.08169	1.17135	0.00071301
542	ENSSSCG00000004207	LAMA2	Uncharacterized protein [Source:UniProtKB/TrEMBL;Acc:F1S2Z4]	54.1349	-1.20542	0.00071974
543	ENSSSCG00000002662	C16ORF74	Uncharacterized protein [Source:UniProtKB/TrEMBL;Acc:F1S6I4]	19.116	-1.40527	0.000722178
544	ENSSSCG00000004979	MYO9A	Uncharacterized protein [Source:UniProtKB/TrEMBL;Acc:F1SIR9]	8.42977	-1.21279	0.000722587
545	ENSSSCG00000015739	SCTR	Uncharacterized protein [Source:UniProtKB/TrEMBL;Acc:F1RXW8]	10.7719	-1.15038	0.000730489
546	ENSSSCG00000023899	NOTCH3 orthologue	Neurogenic locus notch homolog protein 3	4.08595	1.02076	0.000743567
547	ENSSSCG00000012132	ASB9	ankyrin repeat and SOCS box containing 9 [Source:HGNC Symbol;Acc:17184]	6.96029	-1.23628	0.000747629
548	ENSSSCG00000023542	0	0	14.8742	-1.31179	0.000759972
549	ENSSSCG00000030024	SEC24D	SEC24 family, member D (S. cerevisiae) [Source:HGNC Symbol;Acc:10706]	33.3114	1.02806	0.000806894
550	ENSSSCG00000006345	OLFML2B	Uncharacterized protein [Source:UniProtKB/TrEMBL;Acc:F1S1C9]	37.0081	1.13565	0.000818385
551	ENSSSCG00000022506	COL6A1	Uncharacterized protein [Source:UniProtKB/TrEMBL;Acc:I3LS72]	386.813	1.19133	0.000826637
552	ENSSSCG00000010998	B4GALT1	Uncharacterized protein [Source:UniProtKB/TrEMBL;Acc:F1SE74]	26.2606	1.0893	0.000844315
553	ENSSSCG00000012000	GBE1	Uncharacterized protein [Source:UniProtKB/TrEMBL;Acc:F1SK65]	34.6098	-1.22461	0.00090495
554	ENSSSCG00000005628	SIAT7B	alpha-N-acetylgalactosaminide alpha-2,6-sialyltransferase 2 [Source:RefSeq peptide;Acc:NP_998949]	27.2906	1.15225	0.000935608
555	ENSSSCG00000012074	BACE2	Uncharacterized protein [Source:UniProtKB/TrEMBL;Acc:F1SG69]	7.56527	1.08794	0.000941544
556	ENSSSCG00000008599	0	Uncharacterized protein [Source:UniProtKB/TrEMBL;Acc:F1SCU8]	5.597	-1.00427	0.000978273
557	ENSSSCG00000002849	SHCBP1	Uncharacterized protein [Source:UniProtKB/TrEMBL;Acc:F1RP02]	3.09473	1.25281	0.000989208
558	ENSSSCG00000010672	RAB11FIP2	Uncharacterized protein [Source:UniProtKB/TrEMBL;Acc:F1S4Q4]	7.04862	-1.20395	0.000996162
559	ENSSSCG00000003931	KIF2C	Uncharacterized protein [Source:UniProtKB/TrEMBL;Acc:F1S346]	3.56364	1.164	0.000996162
560	ENSSSCG00000005094	TMEM30B	Uncharacterized protein [Source:UniProtKB/TrEMBL;Acc:F1SRU8]	9.43557	-1.1084	0.00100264
561	ENSSSCG00000005608	ANGPTL2	angiopoietin-related protein 2 [Source:RefSeq peptide;Acc:NP_001103416]	103.905	1.09345	0.00100599
562	ENSSSCG00000027114	PODN	Uncharacterized protein [Source:UniProtKB/TrEMBL;Acc:I3LEB7]	80.3809	-1.18551	0.00102407
563	ENSSSCG00000001428	CYP21	Steroid 21-hydroxylase [Source:UniProtKB/Swiss-Prot;Acc:P15540]	40.4401	-1.2744	0.0010274
564	ENSSSCG00000031047	CH242-363D24.1	0	2.91689	1.15683	0.00102997
565	ENSSSCG00000029326	CCNB1	G2/mitotic-specific cyclin-B1 [Source:RefSeq peptide;Acc:NP_001164239]	8.12028	1.14895	0.00104481
566	ENSSSCG00000021637	0	Uncharacterized protein [Source:UniProtKB/TrEMBL;Acc:I3LR42]	8.51723	-1.30819	0.0010493
567	ENSSSCG00000021742	RRM2	Uncharacterized protein [Source:UniProtKB/TrEMBL;Acc:I3LUY0]	12.6849	1.16516	0.00105116
568	ENSSSCG00000010621	ADD3	Uncharacterized protein [Source:UniProtKB/TrEMBL;Acc:F1S5M9]	55.8023	-1.20306	0.00109792
569	ENSSSCG00000023520	PCSK5	Uncharacterized protein [Source:UniProtKB/TrEMBL;Acc:I3L731]	5.52148	1.08927	0.00110219
570	ENSSSCG00000003755	MCOLN2	Uncharacterized protein [Source:UniProtKB/TrEMBL;Acc:F1SAG5]	7.11917	-1.34016	0.0011054
571	ENSSSCG00000015939	UBR3	Uncharacterized protein [Source:UniProtKB/TrEMBL;Acc:F1S1V0]	6.62028	-1.22679	0.00110722
572	ENSSSCG00000030247	EPM2AIP1	Uncharacterized protein [Source:UniProtKB/TrEMBL;Acc:I3LIK1]	6.23366	-1.1726	0.00114655
573	ENSSSCG00000010832	HHIPL2	Uncharacterized protein [Source:UniProtKB/TrEMBL;Acc:F1S9I3]	123.984	-1.10681	0.00120342
574	ENSSSCG00000006624	SELENBP1	Uncharacterized protein [Source:UniProtKB/TrEMBL;Acc:F1ST01]	35.6425	-1.33205	0.0012037
575	ENSSSCG00000009620	BMP1	Uncharacterized protein [Source:UniProtKB/TrEMBL;Acc:F1RMB2]	52.129	1.08196	0.0012268
576	ENSSSCG00000025668	0	Uncharacterized protein [Source:UniProtKB/TrEMBL;Acc:I3L8K2]	5.27138	-1.38602	0.00122991
577	ENSSSCG00000007754	ITGAM	Uncharacterized protein [Source:UniProtKB/TrEMBL;Acc:F1RIS5]	91.2075	-0.989738	0.00123316
578	ENSSSCG00000029781	0	Uncharacterized protein [Source:UniProtKB/TrEMBL;Acc:I3LF57]	97.4409	1.07323	0.00124394
579	ENSSSCG00000009815	CAMKK2	Uncharacterized protein [Source:UniProtKB/TrEMBL;Acc:F1RNP6]	32.9838	-1.23041	0.00128799
580	ENSSSCG00000015811	PLEKHA2	Uncharacterized protein [Source:UniProtKB/TrEMBL;Acc:F1RZL1]	30.8241	-1.1179	0.00129965
581	ENSSSCG00000014812	FOLR2	Folate receptor beta	403.292	-1.14239	0.00131039
582	ENSSSCG00000028022	COL6A2	Uncharacterized protein [Source:UniProtKB/TrEMBL;Acc:I3LQ84]	373.477	1.1285	0.0013287
583	ENSSSCG00000025722	SNORA71	Small nucleolar RNA SNORA71 [Source:RFAM;Acc:RF00056]	8.48855	1.09333	0.00135669
584	ENSSSCG00000008783	0	Uncharacterized protein [Source:UniProtKB/TrEMBL;Acc:F1S4J2]	15.0868	-1.35076	0.00135902
585	ENSSSCG00000010861	ADCK3	Uncharacterized protein [Source:UniProtKB/TrEMBL;Acc:F1S8Q4]	17.451	-1.22959	0.00136138
586	ENSSSCG00000020789	0	Uncharacterized protein [Source:UniProtKB/TrEMBL;Acc:I3LAU1]	7.04311	-1.13496	0.00137133
587	ENSSSCG00000013556	EMR1	Uncharacterized protein [Source:UniProtKB/TrEMBL;Acc:F1SCM7]	77.2384	-1.01556	0.0013877
588	ENSSSCG00000030655	C10ORF112	Uncharacterized protein [Source:UniProtKB/TrEMBL;Acc:I3LU79]	32.0765	-1.16967	0.00139745
589	ENSSSCG00000001544	TEAD3	TEA domain family member 3 [Source:HGNC Symbol;Acc:11716]	8.39101	1.0425	0.00139745
590	ENSSSCG00000020706	0	Uncharacterized protein [Source:UniProtKB/TrEMBL;Acc:I3LM03]	10.5024	-1.25041	0.00140535
591	ENSSSCG00000014618	0	Uncharacterized protein [Source:UniProtKB/TrEMBL;Acc:F1RMQ6]	5.24391	-1.06607	0.00140778
592	ENSSSCG00000003839	PPAP2B	Uncharacterized protein [Source:UniProtKB/TrEMBL;Acc:F1S785]	432.265	-1.1702	0.0014583
593	ENSSSCG00000021606	FLVCR2	feline leukemia virus subgroup C cellular receptor family, member 2 [Source:HGNC Symbol;Acc:20105]	3.89417	1.00912	0.00148931
594	ENSSSCG00000024396	NOVA1	Uncharacterized protein [Source:UniProtKB/TrEMBL;Acc:F1SGT5]	35.037	-1.24104	0.00154962
595	ENSSSCG00000024621	KAT2B	Uncharacterized protein [Source:UniProtKB/TrEMBL;Acc:I3LRW1]	34.2111	-1.16058	0.00157916
596	ENSSSCG00000007451	SLC2A10	Uncharacterized protein [Source:UniProtKB/TrEMBL;Acc:F1SBG4]	3.09259	1.10866	0.00157916
597	ENSSSCG00000011750	PLD1	phospholipase D1 [Source:RefSeq peptide;Acc:NP_001231518]	20.0643	-1.1752	0.00158978
598	ENSSSCG00000006289	F5	coagulation factor V precursor [Source:RefSeq peptide;Acc:NP_999285]	5.7599	-0.984673	0.00159947
599	ENSSSCG00000016585	IMPDH1	Inosine-5'-monophosphate dehydrogenase B [Source:UniProtKB/TrEMBL;Acc:F1SML7]	18.0999	1.07455	0.00161006
600	ENSSSCG00000011689	PLOD2	Uncharacterized protein [Source:UniProtKB/TrEMBL;Acc:F1SKE2]	23.3466	1.07267	0.00162083
601	ENSSSCG00000003338	PUSL1	tRNA pseudouridine synthase A A [Source:UniProtKB/TrEMBL;Acc:F1RJE9]	3.54975	1.0705	0.00163591
602	ENSSSCG00000023229	ETV5	ETS translocation variant 5	9.03407	-1.12909	0.00164194
603	ENSSSCG00000009592	NFIL3	Uncharacterized protein [Source:UniProtKB/TrEMBL;Acc:F1RN07]	13.4377	0.956947	0.00166606
604	ENSSSCG00000012136	PIR	Uncharacterized protein [Source:UniProtKB/TrEMBL;Acc:F1SQU3]	10.8022	-1.32725	0.0016703
605	ENSSSCG00000024606	0	Uncharacterized protein [Source:UniProtKB/TrEMBL;Acc:I3LDR7]	8.87945	-1.09403	0.00169831
606	ENSSSCG00000010437	PAPSS2	Uncharacterized protein [Source:UniProtKB/TrEMBL;Acc:F1SCZ4]	7.66068	1.02662	0.00169831
607	ENSSSCG00000006524	THBS3	Uncharacterized protein [Source:UniProtKB/TrEMBL;Acc:F1RGS0]	103.75	0.976622	0.001703
608	ENSSSCG00000030205	0	Uncharacterized protein [Source:UniProtKB/TrEMBL;Acc:I3L5J7]	3.14487	1.0882	0.00173282
609	ENSSSCG00000009745	GPR133	Uncharacterized protein [Source:UniProtKB/TrEMBL;Acc:F1RFQ8]	24.7609	-1.30613	0.00173781
610	ENSSSCG00000010575	PPRC1	Uncharacterized protein [Source:UniProtKB/TrEMBL;Acc:F1S8T2]	7.96347	1.04546	0.00175653
611	ENSSSCG00000017570	0	Uncharacterized protein [Source:UniProtKB/TrEMBL;Acc:F1RT92]	3.22659	1.13769	0.00175653
612	ENSSSCG00000000105	KDELR3	ER lumen protein retaining receptor [Source:UniProtKB/TrEMBL;Acc:F1SKP9]	70.3209	1.00274	0.00176866
613	ENSSSCG00000016048	C2ORF88	Uncharacterized protein [Source:UniProtKB/TrEMBL;Acc:F1SN53]	9.39645	-1.38033	0.00176876
614	ENSSSCG00000021343	ZEB2	Zinc finger E-box-binding homeobox 2	21.7594	-1.08743	0.00181249
615	ENSSSCG00000003682	ANKRD12	Uncharacterized protein [Source:UniProtKB/TrEMBL;Acc:F1SM99]	11.2325	-1.06732	0.00185212
616	ENSSSCG00000008873	FAM198B	Uncharacterized protein [Source:UniProtKB/TrEMBL;Acc:F1RW93]	13.3627	1.00323	0.00185775
617	ENSSSCG00000003708	ANKRD29	Uncharacterized protein [Source:UniProtKB/TrEMBL;Acc:F1SBB4]	5.43946	0.974546	0.00194001
618	ENSSSCG00000007235	TPX2	Uncharacterized protein [Source:UniProtKB/TrEMBL;Acc:F1S5P5]	9.72642	1.05908	0.00194312
619	ENSSSCG00000021038	NRIP1	Uncharacterized protein [Source:UniProtKB/TrEMBL;Acc:I3LP18]	5.54671	-1.12495	0.00194312
620	ENSSSCG00000020205	U6	U6 spliceosomal RNA [Source:RFAM;Acc:RF00026]	23.7206	1.12341	0.00197398
621	ENSSSCG00000005235	0	Uncharacterized protein [Source:UniProtKB/TrEMBL;Acc:F1SJG2]	5.71654	-1.17543	0.00206276
622	ENSSSCG00000008588	FKBP1B	Peptidyl-prolyl cis-trans isomerase [Source:UniProtKB/TrEMBL;Acc:F2Z5F0]	4.72816	1.02967	0.00207437
623	ENSSSCG00000015825	GPR124	Uncharacterized protein [Source:UniProtKB/TrEMBL;Acc:F1RX85]	8.03453	0.944816	0.00211097
624	ENSSSCG00000023588	U6	U6 spliceosomal RNA [Source:RFAM;Acc:RF00026]	14.4128	-1.19725	0.00213726
625	ENSSSCG00000010686	BAG3	Uncharacterized protein [Source:UniProtKB/TrEMBL;Acc:F1S415]	19.7472	0.966972	0.00217297
626	ENSSSCG00000028924	AURKB	aurora kinase B [Source:RefSeq peptide;Acc:NP_999084]	6.84486	1.12078	0.00220295
627	ENSSSCG00000011400	SEMA3B	Uncharacterized protein [Source:UniProtKB/TrEMBL;Acc:F1SPP4]	64.5639	-1.13157	0.00231519
628	ENSSSCG00000027969	AHNAK	Uncharacterized protein [Source:UniProtKB/TrEMBL;Acc:I3L5D5]	148.108	-1.05884	0.00238328
629	ENSSSCG00000010026	PIK3IP1	Uncharacterized protein [Source:UniProtKB/TrEMBL;Acc:F1RPC1]	40.4893	-1.14312	0.00239626
630	ENSSSCG00000015649	DYRK3	Uncharacterized protein [Source:UniProtKB/TrEMBL;Acc:F1SEZ5]	3.17047	0.938895	0.00245917
631	ENSSSCG00000030042	SBNO2	Uncharacterized protein [Source:UniProtKB/TrEMBL;Acc:I3LQW9]	14.2989	1.03656	0.00247289
632	ENSSSCG00000012238	TSPAN7	tetraspanin 7 [Source:HGNC Symbol;Acc:11854]	5.02571	-1.15836	0.00247401
633	ENSSSCG00000017861	ASPA	Aspartoacylase [Source:UniProtKB/Swiss-Prot;Acc:B1PK17]	5.87337	-1.12752	0.00251517
634	ENSSSCG00000004464	FAM46A	Uncharacterized protein [Source:UniProtKB/TrEMBL;Acc:F1RQL4]	56.2369	-1.08686	0.00262577
635	ENSSSCG00000006340	UAP1	Uncharacterized protein [Source:UniProtKB/TrEMBL;Acc:F1S210]	262.356	-1.10872	0.00265514
636	ENSSSCG00000015413	FGL2	Fibroleukin	329.977	-0.987414	0.00265638
637	ENSSSCG00000013579	CD209	CD209 antigen	392.455	-1.11337	0.00266886
638	ENSSSCG00000021973	GPX8	Uncharacterized protein [Source:UniProtKB/TrEMBL;Acc:F1SLM7]	18.0567	0.928803	0.00268089
639	ENSSSCG00000000199	SPATS2	Uncharacterized protein [Source:UniProtKB/TrEMBL;Acc:F1SHB6]	5.76388	0.986166	0.00269017
640	ENSSSCG00000000915	DCN	Decorin	6608.55	-1.16688	0.00274319
641	ENSSSCG00000016851	OSMR	Uncharacterized protein [Source:UniProtKB/TrEMBL;Acc:F1SN77]	14.5222	0.90674	0.0027768
642	ENSSSCG00000010728	CPXM2	Uncharacterized protein [Source:UniProtKB/TrEMBL;Acc:F1SEC6]	14.5339	-1.17674	0.00284197
643	ENSSSCG00000016755	POLM	Uncharacterized protein [Source:UniProtKB/TrEMBL;Acc:F1SSF6]	8.70273	1.03083	0.00284547
644	ENSSSCG00000016916	IL6ST	interleukin-6 receptor subunit beta [Source:RefSeq peptide;Acc:NP_001090901]	29.963	-1.00599	0.00295173
645	ENSSSCG00000024257	0	Uncharacterized protein [Source:UniProtKB/TrEMBL;Acc:I3LK96]	10.8013	0.98809	0.00295611
646	ENSSSCG00000001930	PKM2	Pyruvate kinase [Source:UniProtKB/TrEMBL;Acc:F1SHL9]	248.5	1.06028	0.00299189
647	ENSSSCG00000023165	SEMA7A	Uncharacterized protein [Source:UniProtKB/TrEMBL;Acc:I3LC80]	9.19723	1.01268	0.00299189
648	ENSSSCG00000014994	PDGFD	Uncharacterized protein [Source:UniProtKB/TrEMBL;Acc:F1SV50]	21.3403	-1.13659	0.00300086
649	ENSSSCG00000001379	TUBB	Tubulin beta chain [Source:UniProtKB/Swiss-Prot;Acc:Q767L7]	209.604	1.00506	0.00305923
650	ENSSSCG00000005320	RGP1	Uncharacterized protein [Source:UniProtKB/TrEMBL;Acc:F1STB5]	13.416	-1.08941	0.0030653
651	ENSSSCG00000016824	RAI14	ankycorbin [Source:RefSeq peptide;Acc:NP_001121934]	17.9819	1.03774	0.00317172
652	ENSSSCG00000015604	NEK2	Uncharacterized protein [Source:UniProtKB/TrEMBL;Acc:F1S2U5]	3.19799	1.08383	0.00317406
653	ENSSSCG00000016763	0	Uncharacterized protein [Source:UniProtKB/TrEMBL;Acc:F1SSD9]	5.08835	1.0547	0.00318561
654	ENSSSCG00000012861	0	Uncharacterized protein [Source:UniProtKB/TrEMBL;Acc:F1RY90]	3.56763	1.10889	0.00330534
655	ENSSSCG00000021113	CACFD1	Uncharacterized protein [Source:UniProtKB/TrEMBL;Acc:I3L9N8]	10.6659	1.07712	0.00342197
656	ENSSSCG00000013366	LDHA	L-lactate dehydrogenase A chain [Source:UniProtKB/Swiss-Prot;Acc:P00339]	171.258	1.05741	0.00345987
657	ENSSSCG00000017868	0	P2X purinoceptor [Source:UniProtKB/TrEMBL;Acc:F1RGS5]	9.53772	-1.01228	0.00353289
658	ENSSSCG00000028651	0	0	2.5916	1.17559	0.00355411
659	ENSSSCG00000010064	GSTT1	Uncharacterized protein [Source:UniProtKB/TrEMBL;Acc:F1RL37]	8.50999	0.968394	0.00364971
660	ENSSSCG00000003433	PLOD1	Uncharacterized protein [Source:UniProtKB/TrEMBL;Acc:F1RF77]	48.7032	1.01711	0.00386359
661	ENSSSCG00000004974	LARP6	Uncharacterized protein [Source:UniProtKB/TrEMBL;Acc:F1SIT3]	48.2897	-1.10182	0.00389588
662	ENSSSCG00000012318	MAGED1	Melanoma-associated antigen D1 [Source:UniProtKB/Swiss-Prot;Acc:Q6ITT4]	31.9264	0.938912	0.00396833
663	ENSSSCG00000012277	TIMP1	metalloproteinase inhibitor 1 precursor [Source:RefSeq peptide;Acc:NP_999022]	111.868	1.01459	0.00408095
664	ENSSSCG00000015565	C1ORF21	Uncharacterized protein [Source:UniProtKB/TrEMBL;Acc:F1S3P0]	42.5506	0.915773	0.00409533
665	ENSSSCG00000005083	DHRS7	dehydrogenase/reductase SDR family member 7 [Source:RefSeq peptide;Acc:NP_001231089]	33.5632	-1.03397	0.00422153
666	ENSSSCG00000029301	TCEA3	transcription elongation factor A (SII), 3 [Source:HGNC Symbol;Acc:11615]	26.9283	0.947832	0.00424941
667	ENSSSCG00000007648	GAL3ST4	Uncharacterized protein [Source:UniProtKB/TrEMBL;Acc:F1RNN6]	6.32679	1.07901	0.00428593
668	ENSSSCG00000001637	GUCA1B	Uncharacterized protein [Source:UniProtKB/TrEMBL;Acc:F1RUU3]	4.91144	0.983374	0.00428719
669	ENSSSCG00000022513	0	Uncharacterized protein [Source:UniProtKB/TrEMBL;Acc:I3L5A0]	3.33926	0.966734	0.00447033
670	ENSSSCG00000000952	ZDHHC17	Uncharacterized protein [Source:UniProtKB/TrEMBL;Acc:F1RYJ7]	5.07199	-1.08538	0.00468964
671	ENSSSCG00000016331	RAMP1	receptor activity-modifying protein 1 precursor [Source:RefSeq peptide;Acc:NP_999364]	8.38178	-1.24136	0.00470626
672	ENSSSCG00000015884	CD302	CD302 antigen [Source:UniProtKB/Swiss-Prot;Acc:A8WH75]	43.8444	-1.08674	0.00471866
673	ENSSSCG00000000555	ITPR2	Uncharacterized protein [Source:UniProtKB/TrEMBL;Acc:F1SG77]	6.01721	-1.04005	0.00478022
674	ENSSSCG00000027428	ENHO	adropin [Source:RefSeq peptide;Acc:NP_001158330]	25.2412	-0.966067	0.0049006
675	ENSSSCG00000008164	MAP4K4	mitogen-activated protein kinase kinase kinase kinase 4 [Source:HGNC Symbol;Acc:6866]	22.1555	0.950552	0.00494901
676	ENSSSCG00000009373	SLC25A15	solute carrier family 25 (mitochondrial carrier; ornithine transporter) member 15 [Source:RefSeq peptide;Acc:NP_001230839]	3.78113	0.936394	0.00500523
677	ENSSSCG00000027827	GALE	Uncharacterized protein [Source:UniProtKB/TrEMBL;Acc:I3LL84]	7.08466	0.964042	0.00505467
678	ENSSSCG00000022538	MARK4	Uncharacterized protein [Source:UniProtKB/TrEMBL;Acc:I3L5P6]	5.52123	0.979855	0.00507572
679	ENSSSCG00000013073	FADS3	fatty acid desaturase 3 [Source:RefSeq peptide;Acc:NP_001193363]	9.54353	0.976365	0.0050838
680	ENSSSCG00000010332	PLAC9	Placenta-specific protein 9	596.762	-1.11174	0.00509095
681	ENSSSCG00000011293	C3ORF39	Uncharacterized protein [Source:UniProtKB/TrEMBL;Acc:F1SRD5]	9.91544	0.971095	0.00518148
682	ENSSSCG00000001093	ACOT13	Uncharacterized protein [Source:UniProtKB/TrEMBL;Acc:F1RUE0]	35.0371	-1.09421	0.0051995
683	ENSSSCG00000009640	ENTPD4	Uncharacterized protein [Source:UniProtKB/TrEMBL;Acc:F1RM90]	6.829	0.967717	0.00531961
684	ENSSSCG00000024596	CCRN4L	Uncharacterized protein [Source:UniProtKB/TrEMBL;Acc:I3LN01]	4.0714	0.972076	0.00538388
685	ENSSSCG00000005614	FAM129B	Uncharacterized protein [Source:UniProtKB/TrEMBL;Acc:F1RS15]	33.1607	1.01382	0.00565365
686	ENSSSCG00000016052	MFSD6	Major facilitator superfamily domain-containing protein 6 [Source:UniProtKB/Swiss-Prot;Acc:A1DWM3]	14.5339	-1.10738	0.00570205
687	ENSSSCG00000000176	CACNB3	Uncharacterized protein [Source:UniProtKB/TrEMBL;Acc:F1SPN4]	6.06716	0.938119	0.0058913
688	ENSSSCG00000019755	SNORD77	Small nucleolar RNA SNORD77 [Source:RFAM;Acc:RF00591]	19.1057	0.989191	0.00589643
689	ENSSSCG00000023578	ANG	Angiogenin [Source:UniProtKB/Swiss-Prot;Acc:P31346]	300.115	-1.05623	0.00597236
690	ENSSSCG00000006065	ANKRD46	ankyrin repeat domain-containing protein 46 [Source:RefSeq peptide;Acc:NP_001230285]	17.3197	-1.0509	0.00652542
691	ENSSSCG00000015235	ETS1	Protein C-ets-1	23.364	0.962748	0.0067037
692	ENSSSCG00000022457	NOL3	Uncharacterized protein [Source:UniProtKB/TrEMBL;Acc:I3L8B1]	3.02919	0.883694	0.00694421
693	ENSSSCG00000015772	AGA	Glycosylasparaginase beta chain [Source:UniProtKB/TrEMBL;Acc:F1RT17]	22.4449	-0.985842	0.00700526
694	ENSSSCG00000011463	IL17RD	Uncharacterized protein [Source:UniProtKB/TrEMBL;Acc:F1SGL1]	4.76801	0.890676	0.00709243
695	ENSSSCG00000006894	FNBP1L	Uncharacterized protein [Source:UniProtKB/TrEMBL;Acc:F1S535]	8.00835	0.881527	0.00716405
696	ENSSSCG00000025645	0	Uncharacterized protein [Source:UniProtKB/TrEMBL;Acc:I3LV91]	28.4548	-0.965156	0.00716599
697	ENSSSCG00000011211	C-ERBA-B1	Uncharacterized protein [Source:UniProtKB/TrEMBL;Acc:F1RS47]	11.0149	-1.01318	0.00719582
698	ENSSSCG00000025514	RUFY3	Uncharacterized protein [Source:UniProtKB/TrEMBL;Acc:I3LB84]	15.4184	-1.00988	0.00751801
699	ENSSSCG00000001852	IDH2	Isocitrate dehydrogenase [NADP], mitochondrial [Source:UniProtKB/Swiss-Prot;Acc:P33198]	49.9275	0.937852	0.00756038
700	ENSSSCG00000003532	LUZP1	Uncharacterized protein [Source:UniProtKB/TrEMBL;Acc:I3LNF8]	8.73219	0.850649	0.00757722
701	ENSSSCG00000005030	NID2	Uncharacterized protein [Source:UniProtKB/TrEMBL;Acc:F1SFF3]	12.5402	0.873427	0.00758428
702	ENSSSCG00000029391	PLSCR3	Uncharacterized protein [Source:UniProtKB/TrEMBL;Acc:I3LHI3]	5.9887	0.987267	0.00783459
703	ENSSSCG00000014184	PAM	Uncharacterized protein [Source:UniProtKB/TrEMBL;Acc:F1RN59]	207.631	-1.05584	0.00790718
704	ENSSSCG00000008508	FAM98A	Uncharacterized protein [Source:UniProtKB/TrEMBL;Acc:F1S408]	15.7613	0.852968	0.00790718
705	ENSSSCG00000026124	TSTA3	Uncharacterized protein [Source:UniProtKB/TrEMBL;Acc:I3LGP6]	23.1633	0.918504	0.00792299
706	ENSSSCG00000009775	CDK2AP1	cyclin-dependent kinase 2-associated protein 1 [Source:RefSeq peptide;Acc:NP_001177095]	86.7355	0.922544	0.00831294
707	ENSSSCG00000022879	KDELR2	ER lumen protein retaining receptor [Source:UniProtKB/TrEMBL;Acc:I3L591]	62.3814	0.896461	0.00887822
708	ENSSSCG00000017728	MYO1D	Uncharacterized protein [Source:UniProtKB/TrEMBL;Acc:F1RKW9]	3.73483	0.933389	0.00894164
709	ENSSSCG00000021710	0	Uncharacterized protein [Source:UniProtKB/TrEMBL;Acc:I3LCY2]	10.9533	0.996858	0.00918883
710	ENSSSCG00000024739	0	Truncated envelope protein B; Uncharacterized protein [Source:UniProtKB/TrEMBL;Acc:Q09N05]	3.27997	1.21672	0.00936768
711	ENSSSCG00000001027	BMP6	bone morphogenetic protein 6 [Source:RefSeq peptide;Acc:NP_001161473]	35.3726	0.885198	0.00939829
712	ENSSSCG00000028488	LTC4S	Uncharacterized protein [Source:UniProtKB/TrEMBL;Acc:I3LEI1]	6.44017	-1.01417	0.00956061
713	ENSSSCG00000004624	MAPK6	Uncharacterized protein [Source:UniProtKB/TrEMBL;Acc:F1RZB8]	8.80744	0.9321	0.00957982
714	ENSSSCG00000005716	POMT1	Uncharacterized protein [Source:UniProtKB/TrEMBL;Acc:F1S0W3]	8.34085	0.933122	0.00959667
715	ENSSSCG00000004799	ZNF770	Uncharacterized protein [Source:UniProtKB/TrEMBL;Acc:F1SS10]	6.06274	-0.987031	0.00988659
716	ENSSSCG00000022343	ENO1	Alpha-enolase	303.813	0.940753	0.00992871
717	ENSSSCG00000005631	FAM102A	Uncharacterized protein [Source:UniProtKB/TrEMBL;Acc:F1RRY9]	8.55225	0.971908	0.0100824
718	ENSSSCG00000009071	PHF17	Uncharacterized protein [Source:UniProtKB/TrEMBL;Acc:F1RRB5]	7.0676	-0.967358	0.0111192
719	ENSSSCG00000008717	AFAP1	Uncharacterized protein [Source:UniProtKB/TrEMBL;Acc:F1S7Y7]	4.99251	0.922487	0.011316
720	ENSSSCG00000029521	CD82	CD82 molecule [Source:HGNC Symbol;Acc:6210]	12.3799	0.968434	0.0118166
721	ENSSSCG00000019619	SNORD10	Small nucleolar RNA SNORD10 [Source:RFAM;Acc:RF01290]	5.66771	1.07036	0.0119113
722	ENSSSCG00000004132	0	Uncharacterized protein [Source:UniProtKB/TrEMBL;Acc:F1S716]	11.5708	-1.0119	0.0121724
723	ENSSSCG00000002923	WDR62	WD repeat-containing protein 62 [Source:RefSeq peptide;Acc:NP_001121933]	3.09452	0.895654	0.0123629
724	ENSSSCG00000016569	SMO	Uncharacterized protein [Source:UniProtKB/TrEMBL;Acc:F1SMQ3]	8.61183	0.89485	0.0127713
725	ENSSSCG00000022041	PPP4R1	Uncharacterized protein [Source:UniProtKB/TrEMBL;Acc:I3LJD6]	3.13088	0.859744	0.0135015
726	ENSSSCG00000000685	TPI1	triosephosphate isomerase [Source:RefSeq peptide;Acc:NP_001032228]	198.246	0.871996	0.0157468
727	ENSSSCG00000027411	0	Uncharacterized protein [Source:UniProtKB/TrEMBL;Acc:I3LSR4]	17.0692	0.915302	0.0158926
728	ENSSSCG00000013629	SMARCA4	Uncharacterized protein [Source:UniProtKB/TrEMBL;Acc:F1S594]	12.5378	0.870167	0.0174318

## Sheet: SIG DE 9 DAYS POST-INJURY
Rank	Ensemble ID	Gene symbol	Description	Intact RPKM	Day 9/Intact log2 FC	Day 9/Intact p-value
1	ENSSSCG00000001832	ACAN	Aggrecan core protein	0.317367	6.46373	2.19e-106
2	ENSSSCG00000007436	MMP9	Matrix metalloproteinase-9	0.168625	4.74582	5.88e-64
3	ENSSSCG00000009004	SFRP2	Secreted frizzled-related protein 2	67.9474	4.54422	8.84e-64
4	ENSSSCG00000007007	IDO1	Indoleamine 2,3-dioxygenase 1	0.135402	5.05795	5.63e-58
5	ENSSSCG00000029311	MYPN	Myopalladin	7.99175	-5.30472	1.52e-43
6	ENSSSCG00000006472	CRABP2	Cellular retinoic acid-binding protein 2	10.8927	3.33024	7.05e-38
7	ENSSSCG00000017109	ADAMTS16	A disintegrin and metalloproteinase with thrombospondin motifs 16	3.36218	3.40444	2.64e-37
8	ENSSSCG00000013916	COMP	Cartilage oligomeric matrix protein	22.3727	3.1736	3.8e-36
9	ENSSSCG00000014118	-	Uncharacterized protein	33.5042	3.28852	1.09e-34
10	ENSSSCG00000000206	FAIM2	Protein lifeguard 2	5.77556	-4.4982	1.22e-34
11	ENSSSCG00000010746	ADAM12	Disintegrin and metalloproteinase domain-containing protein 12	1.27556	3.33355	2.74e-34
12	ENSSSCG00000006455	CD5L	CD5 antigen-like [Source:RefSeq peptide;Acc:NP_001230397]	1.01901	3.12223	6.69e-34
13	ENSSSCG00000023896	-	Uncharacterized protein	16.5057	-4.85225	2.98e-33
14	ENSSSCG00000008203	IGKC	immunoglobulin kappa constant [Source:HGNC Symbol;Acc:5716]	7.04663	3.78841	1.38e-32
15	ENSSSCG00000022671	-	Uncharacterized protein	12.4017	-4.80472	3.45e-32
16	ENSSSCG00000010870	MAP1LC3C	Microtubule-associated proteins 1A/1B light chain 3C	9.03086	2.90541	5.91e-32
17	ENSSSCG00000016823	C1QTNF3	complement C1q tumor necrosis factor-related protein 3 [Source:RefSeq peptide;Acc:NP_001138858]	21.3039	3.08641	5.34e-31
18	ENSSSCG00000004565	CA12	Carbonic anhydrase 12	0.52643	3.57667	1.06e-30
19	ENSSSCG00000014117	THBS4	thrombospondin 4 [Source:HGNC Symbol;Acc:11788]	8.97249	3.13037	1.21e-30
20	ENSSSCG00000001711	CLIC5	chloride intracellular channel protein 5 [Source:RefSeq peptide;Acc:NP_001185852]	26.0284	-3.76124	1.4e-30
21	ENSSSCG00000004835	MAGEL2	Uncharacterized protein [Source:UniProtKB/TrEMBL;Acc:F1SNR9]	1.04565	3.12924	2.14e-30
22	ENSSSCG00000005638	LCN2	neutrophil gelatinase-associated lipocalin [Source:RefSeq peptide;Acc:NP_001231339]	29.5695	3.25431	1.86e-29
23	ENSSSCG00000015487	TNFSF18	Uncharacterized protein [Source:UniProtKB/TrEMBL;Acc:F1S746]	1.37242	2.85102	3.04e-28
24	ENSSSCG00000025188	LEPR orthologue	Leptin receptor	11.2018	-3.7308	3.5e-26
25	ENSSSCG00000008501	VIT	Vitrin	26.6041	-3.46702	4.38e-26
26	ENSSSCG00000014840	P4HA3	Uncharacterized protein [Source:UniProtKB/TrEMBL;Acc:F1SUR2]	25.6173	2.77202	4.38e-26
27	ENSSSCG00000015810	HTRA4	Uncharacterized protein [Source:UniProtKB/TrEMBL;Acc:F1RZL2]	57.2259	-3.40721	1.24e-25
28	ENSSSCG00000010376	GDF10	Uncharacterized protein [Source:UniProtKB/TrEMBL;Acc:F1SEL5]	85.1412	-3.4361	1.37e-25
29	ENSSSCG00000006051	CTHRC1	Uncharacterized protein [Source:UniProtKB/TrEMBL;Acc:F1S1D2]	35.5244	2.72369	3.43e-25
30	ENSSSCG00000030325	C1QTNF6	complement C1q tumor necrosis factor-related protein 6 [Source:RefSeq peptide;Acc:NP_001136302]	38.8568	2.78135	7.25e-25
31	ENSSSCG00000015481	MYOC	myocilin [Source:RefSeq peptide;Acc:NP_999151]	19.1265	-2.82532	9.64e-25
32	ENSSSCG00000031064	IGKJ1	Immunglobulin	39.6422	3.35151	2.91e-23
33	ENSSSCG00000030803	IGKJ2	Immunglobulin	42.9369	3.35049	3.08e-23
34	ENSSSCG00000031061	IGKJ3	Immunglobulin	44.9226	3.3452	4.36e-23
35	ENSSSCG00000030797	IGKJ5	Immunglobulin	44.1303	3.33841	4.44e-23
36	ENSSSCG00000030752	IGKJ4	Immunglobulin	44.3531	3.33426	4.86e-23
37	ENSSSCG00000029277	NKAIN2	Uncharacterized protein [Source:UniProtKB/TrEMBL;Acc:I3LDX8]	7.74311	-3.9155	6.86e-23
38	ENSSSCG00000011736	SLITRK3	Uncharacterized protein [Source:UniProtKB/TrEMBL;Acc:F1SH46]	15.2333	-3.00171	6.86e-23
39	ENSSSCG00000017581	COL1A1	Collagen alpha-1(I) chain	2297.49	2.58451	1.38e-22
40	ENSSSCG00000008959	CXCL2	C-X-C motif chemokine 2 [Source:RefSeq peptide;Acc:NP_001001861]	60.4572	-3.29311	6.3e-22
41	ENSSSCG00000008072	ASPN	Asporin	97.1219	2.47451	8.23e-22
42	ENSSSCG00000025831	NREP orthologue	Neuronal regeneration-related protein	48.6229	2.45352	1.35e-21
43	ENSSSCG00000023181	ZNF385B	Zinc finger protein 385B	19.5033	-3.20378	3.41e-21
44	ENSSSCG00000024518	0	Uncharacterized protein [Source:UniProtKB/TrEMBL;Acc:I3LNM8]	5.0384	-4.58745	4.15e-21
45	ENSSSCG00000021943	-	Uncharacterized protein	543.435	2.48081	7.6e-21
46	ENSSSCG00000017092	GPX3	Glutathione peroxidase 3	925.274	-2.73786	2.42e-20
47	ENSSSCG00000030313	0	0	5.00905	2.54245	3.91e-20
48	ENSSSCG00000012852	CDHR5	Cadherin-related family member 5	18.6989	-2.83257	1.26e-19
49	ENSSSCG00000012832	MXRA5	Uncharacterized protein [Source:UniProtKB/TrEMBL;Acc:F1RZ06]	15.8366	2.3058	2.83e-19
50	ENSSSCG00000029074	-	Uncharacterized protein	1298.62	2.448	3.91e-19
51	ENSSSCG00000017579	-	Uncharacterized protein	557.655	2.4362	5.76e-19
52	ENSSSCG00000008205	0	Uncharacterized protein [Source:UniProtKB/TrEMBL;Acc:F1STC3]	3.07587	3.36113	6.86e-19
53	ENSSSCG00000016522	PTN orthologue	Pleiotrophin	5.71637	2.24558	8.67e-19
54	ENSSSCG00000024650	-	Uncharacterized protein	13.8596	-3.05694	1.03e-18
55	ENSSSCG00000023592	TAC1	Uncharacterized protein [Source:UniProtKB/TrEMBL;Acc:I3L881]	9.86572	-2.90806	1.13e-18
56	ENSSSCG00000008232	RNF181	Uncharacterized protein [Source:UniProtKB/TrEMBL;Acc:F1SVB7]	6.39983	-4.25598	1.35e-18
57	ENSSSCG00000015476	CHI3L1	Chitinase-3-like protein 1	445.248	-2.61852	1.72e-18
58	ENSSSCG00000009216	SPP1	Osteopontin	11.3864	2.07302	2.72e-18
59	ENSSSCG00000004678	DUOX2	dual oxidase 2 precursor [Source:RefSeq peptide;Acc:NP_999164]	2.3425	2.43343	4.5e-18
60	ENSSSCG00000026551	0	0	19.4256	2.12163	1e-17
61	ENSSSCG00000008294	0	Uncharacterized protein [Source:UniProtKB/TrEMBL;Acc:F1SLG5]	1.08719	2.5209	2.23e-17
62	ENSSSCG00000021015	-	Uncharacterized protein	481.102	2.33414	2.69e-17
63	ENSSSCG00000006857	COL11A1	Collagen alpha-1(XI) chain	2.44932	2.25369	4.79e-17
64	ENSSSCG00000025551	RUNX2	Runt-related transcription factor 2	1.61913	2.1361	5.92e-17
65	ENSSSCG00000028525	SAA4	serum amyloid A2 [Source:RefSeq peptide;Acc:NP_001038017]	15.3463	2.02759	6.04e-17
66	ENSSSCG00000008601	SDC1	syndecan-1 [Source:RefSeq peptide;Acc:NP_001230119]	1.49601	2.13132	1.63e-16
67	ENSSSCG00000008723	HTRA3	probable serine protease HTRA3 [Source:RefSeq peptide;Acc:NP_001182272]	74.6418	2.13502	1.63e-16
68	ENSSSCG00000016006	0	Uncharacterized protein [Source:UniProtKB/TrEMBL;Acc:F1RZC2]	19.6378	-3.03866	2.54e-16
69	ENSSSCG00000010965	CCL21	C-C motif chemokine 21 [Source:RefSeq peptide;Acc:NP_001005151]	18.954	2.09407	2.88e-16
70	ENSSSCG00000015375	ITGB8	0	13.8011	-2.52508	2.88e-16
71	ENSSSCG00000002782	PLEKHG4	Uncharacterized protein [Source:UniProtKB/TrEMBL;Acc:F1RFX5]	1.81605	2.16448	3.01e-16
72	ENSSSCG00000031056	CH242-301O20.3	0	19.5253	2.24286	3.01e-16
73	ENSSSCG00000015259	B3GAT1	Galactosylgalactosylxylosylprotein 3-beta-glucuronosyltransferase 1	6.04718	-2.55661	5.9e-16
74	ENSSSCG00000002829	MMP2	72 kDa type IV collagenase	396.153	2.24614	5.9e-16
75	ENSSSCG00000017668	VMP1	ssc-mir-21 [Source:miRBase;Acc:MI0002459]	28.7007	2.1122	5.9e-16
76	ENSSSCG00000009361	POSTN	Periostin	29.3261	2.1511	6.45e-16
77	ENSSSCG00000004201	TMEM200A	Uncharacterized protein [Source:UniProtKB/TrEMBL;Acc:F1S3M7]	7.89789	-2.71656	9.31e-16
78	ENSSSCG00000009202	MMRN1	Uncharacterized protein [Source:UniProtKB/TrEMBL;Acc:F1RW71]	2.35705	2.15727	9.39e-16
79	ENSSSCG00000017082	SPARC orthologue	SPARC (Secreted protein acidic and rich in cysteine)	798.513	2.2345	9.42e-16
80	ENSSSCG00000020750		Immunglobulin	3.02345	3.15113	1.13e-15
81	ENSSSCG00000026492	0	Uncharacterized protein [Source:UniProtKB/TrEMBL;Acc:F1SMI6]	79.1969	2.0969	1.23e-15
82	ENSSSCG00000017083	SPARC	SPARC (Secreted protein acidic and rich in cysteine)	948.39	2.1928	1.63e-15
83	ENSSSCG00000021395	0	0	24.8296	-2.6895	1.72e-15
84	ENSSSCG00000024936	C1QTNF5	Uncharacterized protein [Source:UniProtKB/TrEMBL;Acc:F1S9T9]	30.6863	2.08246	2.1e-15
85	ENSSSCG00000003593	NKAIN1	Uncharacterized protein [Source:UniProtKB/TrEMBL;Acc:F1STL0]	1.28871	2.3842	3.03e-15
86	ENSSSCG00000027593	0	Uncharacterized protein [Source:UniProtKB/TrEMBL;Acc:I3LUM2]	49.1564	2.17472	4.1e-15
87	ENSSSCG00000004012	THBS2	Uncharacterized protein [Source:UniProtKB/TrEMBL;Acc:F1SBZ9]	34.8975	2.17878	4.9e-15
88	ENSSSCG00000008158	IL18R1	interleukin 18 receptor 1 [Source:HGNC Symbol;Acc:5988]	1.12792	2.41353	5.56e-15
89	ENSSSCG00000029990	PBD-2	beta-defensin 2 [Source:RefSeq peptide;Acc:NP_999607]	16.8198	-2.49025	6.81e-15
90	ENSSSCG00000002795	CDH11	cadherin-11 preproprotein [Source:RefSeq peptide;Acc:NP_001231411]	5.92287	2.04919	9.99e-15
91	ENSSSCG00000008835	RASL11B	Uncharacterized protein [Source:UniProtKB/TrEMBL;Acc:F1SE66]	1.65872	2.2793	1.04e-14
92	ENSSSCG00000025270	CHRD	Uncharacterized protein [Source:UniProtKB/TrEMBL;Acc:I3LGX8]	3.41362	2.02135	1.08e-14
93	ENSSSCG00000009871	SDS	Uncharacterized protein [Source:UniProtKB/TrEMBL;Acc:F1RKC8]	5.02381	-2.49731	1.24e-14
94	ENSSSCG00000010348	CDHR1	Uncharacterized protein [Source:UniProtKB/TrEMBL;Acc:F1SEP9]	7.10092	-2.44108	1.31e-14
95	ENSSSCG00000026608	HTRA4	Uncharacterized protein [Source:UniProtKB/TrEMBL;Acc:I3L7K4]	220.184	-2.55602	1.56e-14
96	ENSSSCG00000004484	COL12A1	collagen, type XII, alpha 1 [Source:HGNC Symbol;Acc:2188]	25.9432	2.02879	2.2e-14
97	ENSSSCG00000017569	CHAD	Chondroadherin	6.86198	2.19603	3.08e-14
98	ENSSSCG00000013869	CPAMD8	Uncharacterized protein [Source:UniProtKB/TrEMBL;Acc:F1S9U5]	14.7134	-2.19692	9.67e-14
99	ENSSSCG00000008954	0	0	5.30356	-3.13391	1.23e-13
100	ENSSSCG00000023138	-	Uncharacterized protein	14.1057	-2.39895	1.26e-13
101	ENSSSCG00000000951	CSRP2	Uncharacterized protein [Source:UniProtKB/TrEMBL;Acc:F1RYJ8]	19.8621	1.90611	2.25e-13
102	ENSSSCG00000006140	CA2	Uncharacterized protein [Source:UniProtKB/TrEMBL;Acc:F1RXC2]	8.8584	-2.08279	2.83e-13
103	ENSSSCG00000004676	DUOXA2	Uncharacterized protein [Source:UniProtKB/TrEMBL;Acc:F1SN41]	1.37819	2.2557	3.14e-13
104	ENSSSCG00000015326	COL1A2	Collagen alpha-2(I) chain	992.055	1.99707	3.93e-13
105	ENSSSCG00000030893	IGLV-3	Immunglobulin	2.25393	2.3677	5.06e-13
106	ENSSSCG00000022895	0	Uncharacterized protein [Source:UniProtKB/TrEMBL;Acc:I3LUY9]	5.99968	-2.20808	7.57e-13
107	ENSSSCG00000008965	BTC	Uncharacterized protein [Source:UniProtKB/TrEMBL;Acc:F1RYW5]	6.19345	-2.62881	8.08e-13
108	ENSSSCG00000013401	DKK3	dickkopf-related protein 3 [Source:RefSeq peptide;Acc:NP_001034838]	4.72514	1.84292	1.18e-12
109	ENSSSCG00000012050	RCAN1	regulator of calcineurin 1 [Source:RefSeq peptide;Acc:NP_001230842]	55.9526	1.76407	1.25e-12
110	ENSSSCG00000025956	FN1	Uncharacterized protein [Source:UniProtKB/TrEMBL;Acc:I3LUI4]	12.2921	1.98111	1.31e-12
111	ENSSSCG00000019275	0	0	8.67564	2.27049	1.76e-12
112	ENSSSCG00000004509	LIPG	lipase, endothelial [Source:RefSeq peptide;Acc:NP_001229958]	1.96558	1.94564	2.02e-12
113	ENSSSCG00000010184	AGT orthologue	Angiotensinogen	121.689	-2.3055	2.06e-12
114	ENSSSCG00000006875	0	Uncharacterized protein [Source:UniProtKB/TrEMBL;Acc:F1S553]	12.3558	-2.15094	3.47e-12
115	ENSSSCG00000014985	MMP1	Interstitial collagenase	129.3	2.07231	4.71e-12
116	ENSSSCG00000003686	ARHGAP28	Uncharacterized protein [Source:UniProtKB/TrEMBL;Acc:F1SM88]	7.22164	1.86556	5.01e-12
117	ENSSSCG00000014362	HBEGF	Proheparin-binding EGF-like growth factor	92.9434	-2.12764	6.01e-12
118	ENSSSCG00000013393	SPON1	Uncharacterized protein [Source:UniProtKB/TrEMBL;Acc:F1S981]	23.6205	1.84649	6.7e-12
119	ENSSSCG00000011391	CDHR4	Uncharacterized protein [Source:UniProtKB/TrEMBL;Acc:F1SPR2]	5.15298	1.63047	7.29e-12
120	ENSSSCG00000022592	FIBIN	Fin bud initiation factor homolog	4.23515	2.0808	7.48e-12
121	ENSSSCG00000016364	GPC1	Uncharacterized protein [Source:UniProtKB/TrEMBL;Acc:F1SIQ5]	5.75196	1.69884	2.41e-11
122	ENSSSCG00000018758	ssc-mir-214	ssc-mir-214 [Source:miRBase;Acc:MI0002441]	32.2872	1.90208	4.44e-11
123	ENSSSCG00000002883	DMKN	Uncharacterized protein [Source:UniProtKB/TrEMBL;Acc:F1RM79]	11.729	-1.7255	5.4e-11
124	ENSSSCG00000010991	AQP3	Aquaporin-3	398.993	-1.8745	5.52e-11
125	ENSSSCG00000028970	0	Uncharacterized protein [Source:UniProtKB/TrEMBL;Acc:I3LEN3]	156.747	-1.96056	6.78e-11
126	ENSSSCG00000001570	PI16	peptidase inhibitor 16 [Source:RefSeq peptide;Acc:NP_001230456]	322.25	1.83593	7.27e-11
127	ENSSSCG00000002889	SBSN	Uncharacterized protein [Source:UniProtKB/TrEMBL;Acc:F1RM73]	22.038	-2.16695	8.43e-11
128	ENSSSCG00000023888	GPX7	Glutathione peroxidase [Source:UniProtKB/TrEMBL;Acc:I3L856]	26.3769	1.73742	9.02e-11
129	ENSSSCG00000030275	0	Uncharacterized protein [Source:UniProtKB/TrEMBL;Acc:F1RQI2]	5.72477	1.82612	9.38e-11
130	ENSSSCG00000017257	ABCA9	Uncharacterized protein [Source:UniProtKB/TrEMBL;Acc:F1RV25]	8.37526	-1.90404	1.01e-10
131	ENSSSCG00000003603	COL16A1	Uncharacterized protein [Source:UniProtKB/TrEMBL;Acc:F1SV99]	27.3009	1.83042	1.37e-10
132	ENSSSCG00000031054	IGLV-8	Immunglobulin	33.422	1.97088	1.67e-10
133	ENSSSCG00000008606	0	Uncharacterized protein [Source:UniProtKB/TrEMBL;Acc:I3LQZ9]	8.16319	-2.09405	1.82e-10
134	ENSSSCG00000014984	MMP27	Matrix metalloproteinase-27	5.46536	-1.99489	1.95e-10
135	ENSSSCG00000010703	HTRA1	Serine protease HTRA1	253.216	1.71479	2.27e-10
136	ENSSSCG00000028218	0	Uncharacterized protein [Source:UniProtKB/TrEMBL;Acc:I3LE51]	6.9229	-1.76729	2.44e-10
137	ENSSSCG00000013418	CFD	Complement factor D	631.79	-1.66416	2.65e-10
138	ENSSSCG00000004830	ATP10A	Uncharacterized protein [Source:UniProtKB/TrEMBL;Acc:F1SNS2]	4.46009	1.60855	2.85e-10
139	ENSSSCG00000023489	CXCL9	chemokine (C-X-C motif) ligand 9 [Source:HGNC Symbol;Acc:7098]	11.9217	1.51669	3.3e-10
140	ENSSSCG00000029057		Immunglobulin	2.27276	2.03322	3.57e-10
141	ENSSSCG00000009631	PEBP4	phosphatidylethanolamine-binding protein 4 [Source:RefSeq peptide;Acc:NP_001156360]	14.4076	-2.02801	4.71e-10
142	ENSSSCG00000013551	C3	Complement C3	128.988	-1.6323	5.05e-10
143	ENSSSCG00000016034	COL3A1	Collagen alpha-1(III) chain	4141.04	1.73261	5.42e-10
144	ENSSSCG00000027725	CACNA1C	calcium channel, voltage-dependent, L type, alpha 1C subunit [Source:HGNC Symbol;Acc:1390]	1.97673	1.70279	6.7e-10
145	ENSSSCG00000010224	EGR2	E3 SUMO-protein ligase EGR2 [Source:UniProtKB/Swiss-Prot;Acc:A1XSY8]	15.7029	-1.8958	7.2e-10
146	ENSSSCG00000028592	TM2D2	TM2 domain-containing protein 2 [Source:RefSeq peptide;Acc:NP_001231556]	143.35	-2.07003	8.7e-10
147	ENSSSCG00000006034	RSPO2	Uncharacterized protein [Source:UniProtKB/TrEMBL;Acc:F1S1F9]	19.342	-1.83038	9.71e-10
148	ENSSSCG00000016974	MAP1B	Uncharacterized protein [Source:UniProtKB/TrEMBL;Acc:F1SK12]	4.48694	1.69697	1.08e-09
149	ENSSSCG00000016222	KCNE4	Uncharacterized protein [Source:UniProtKB/TrEMBL;Acc:F1SR74]	4.68869	1.75504	1.25e-09
150	ENSSSCG00000022682	IGKV-3	Immunglobulin	1.74199	1.96273	1.68e-09
151	ENSSSCG00000005494	TNC	tenascin precursor [Source:RefSeq peptide;Acc:NP_999395]	27.1092	1.73596	1.96e-09
152	ENSSSCG00000013263	CREB3L1	Cyclic AMP-responsive element-binding protein 3-like protein 1	13.8628	1.65235	2.02e-09
153	ENSSSCG00000016331	RAMP1	receptor activity-modifying protein 1 precursor [Source:RefSeq peptide;Acc:NP_999364]	8.38178	-1.8771	2.06e-09
154	ENSSSCG00000005751	COL5A1	collagen, type V, alpha 1 [Source:HGNC Symbol;Acc:2209]	77.2786	1.61111	2.79e-09
155	ENSSSCG00000005750	COL5A1	Uncharacterized protein [Source:UniProtKB/TrEMBL;Acc:F1S022]	3.18425	1.69031	3.14e-09
156	ENSSSCG00000016215	TUBA4A	Uncharacterized protein [Source:UniProtKB/TrEMBL;Acc:F2Z5S8]	15.6335	-1.65521	3.16e-09
157	ENSSSCG00000024136	AMPH	amphiphysin [Source:HGNC Symbol;Acc:471]	4.943	1.70068	3.93e-09
158	ENSSSCG00000024043	ADAMTS2	Uncharacterized protein [Source:UniProtKB/TrEMBL;Acc:I3LAK9]	37.9234	1.64264	5.01e-09
159	ENSSSCG00000002385	TGFB3	Transforming growth factor beta-3 [Source:UniProtKB/Swiss-Prot;Acc:P15203]	7.97954	1.5859	5.41e-09
160	ENSSSCG00000014048	HK3	Uncharacterized protein [Source:UniProtKB/TrEMBL;Acc:F1S3B7]	2.13067	1.46233	5.59e-09
161	ENSSSCG00000029143	0	Uncharacterized protein [Source:UniProtKB/TrEMBL;Acc:I3LNH0]	2.38514	1.64081	5.87e-09
162	ENSSSCG00000017589	DLX3	Homeobox protein DLX-3	54.7566	-1.82309	5.94e-09
163	ENSSSCG00000016151	MAP2	Microtubule-associated protein [Source:UniProtKB/TrEMBL;Acc:F1SSS6]	7.58243	-1.8398	6.42e-09
164	ENSSSCG00000007391	MATN4	Matrilin-4	11.0614	-1.90986	6.56e-09
165	ENSSSCG00000016729	IGFBP3	insulin-like growth factor binding protein 3 [Source:HGNC Symbol;Acc:5472]	39.6244	-1.93598	8.21e-09
166	ENSSSCG00000001660	PTK7	Uncharacterized protein [Source:UniProtKB/TrEMBL;Acc:F1RRN0]	4.03932	1.4802	8.31e-09
167	ENSSSCG00000030604	5S_rRNA	5S ribosomal RNA [Source:RFAM;Acc:RF00001]	74.488	-2.25687	8.32e-09
168	ENSSSCG00000000566	0	Uncharacterized protein [Source:UniProtKB/TrEMBL;Acc:F1SFJ2]	8.04149	-1.86238	9.39e-09
169	ENSSSCG00000024914	BF	complement factor B [Source:RefSeq peptide;Acc:NP_001095294]	8.69065	1.55714	9.7e-09
170	ENSSSCG00000004071	CNKSR3	Uncharacterized protein [Source:UniProtKB/TrEMBL;Acc:F1SB22]	2.20205	1.51057	1.07e-08
171	ENSSSCG00000027124	0	Uncharacterized protein [Source:UniProtKB/TrEMBL;Acc:I3L7W9]	3.29577	1.64295	1.12e-08
172	ENSSSCG00000011472	DNASE1L3	Deoxyribonuclease gamma	290.929	-1.73981	1.16e-08
173	ENSSSCG00000024310	F13A1	Uncharacterized protein; Uncharacterized protein [Source:UniProtKB/TrEMBL;Acc:F1RWW8]	15.9316	-1.66736	1.21e-08
174	ENSSSCG00000007727	AUTS2	Uncharacterized protein [Source:UniProtKB/TrEMBL;Acc:F1RJJ8]	8.12589	1.49804	1.3e-08
175	ENSSSCG00000002639	TUBB3	Tubulin beta-3 chain	1.71892	1.59673	1.43e-08
176	ENSSSCG00000022203	PCSK6	Uncharacterized protein [Source:UniProtKB/TrEMBL;Acc:I3L8I1]	60.1201	-1.58763	1.46e-08
177	ENSSSCG00000006359	ADAMTS4	Uncharacterized protein [Source:UniProtKB/TrEMBL;Acc:F1S1A7]	2.83488	1.73467	1.61e-08
178	ENSSSCG00000022726	RHOD	Uncharacterized protein [Source:UniProtKB/TrEMBL;Acc:I3LKS1]	5.24568	1.4814	1.92e-08
179	ENSSSCG00000013388	0	Uncharacterized protein [Source:UniProtKB/TrEMBL;Acc:F1S990]	9.76966	-1.68112	1.95e-08
180	ENSSSCG00000018555	ssc-mir-21	ssc-mir-21 [Source:miRBase;Acc:MI0002459]	10.4183	1.63497	2.16e-08
181	ENSSSCG00000025238	SHOX2	Short stature homeobox protein 2	72.0349	-1.70466	2.33e-08
182	ENSSSCG00000015270	FMOD	Fibromodulin	119.909	1.53151	2.39e-08
183	ENSSSCG00000011075	KIAA1217	Uncharacterized protein [Source:UniProtKB/TrEMBL;Acc:F1RVJ2]	2.11876	1.55377	2.53e-08
184	ENSSSCG00000011521	PDZRN3	Uncharacterized protein [Source:UniProtKB/TrEMBL;Acc:F1SFM6]	5.09882	1.46003	4.24e-08
185	ENSSSCG00000013753	IER2	Uncharacterized protein [Source:UniProtKB/TrEMBL;Acc:F1SD81]	46.6558	-1.56421	5.08e-08
186	ENSSSCG00000023105	NET1	Uncharacterized protein [Source:UniProtKB/TrEMBL;Acc:I3LJD3]	12.4031	1.57796	5.46e-08
187	ENSSSCG00000024609	GNAT1	Uncharacterized protein [Source:UniProtKB/TrEMBL;Acc:I3LA61]	2.39641	1.70388	5.51e-08
188	ENSSSCG00000017238	TTYH2	Uncharacterized protein [Source:UniProtKB/TrEMBL;Acc:F1RV50]	7.99444	1.46698	5.85e-08
189	ENSSSCG00000007197	RSPO4	Uncharacterized protein [Source:UniProtKB/TrEMBL;Acc:F1S868]	8.73781	-1.61551	6.53e-08
190	ENSSSCG00000007755	ITGAM	Uncharacterized protein [Source:UniProtKB/TrEMBL;Acc:F1RIS4]	57.2507	-1.44158	6.54e-08
191	ENSSSCG00000029838	0	0	4.2492	1.5502	7.14e-08
192	ENSSSCG00000010893	CFH	complement factor H [Source:RefSeq peptide;Acc:NP_999446]	541.665	-1.61313	7.14e-08
193	ENSSSCG00000030388	UPP1	Uncharacterized protein [Source:UniProtKB/TrEMBL;Acc:I3LSZ5]	6.06691	1.41611	8.57e-08
194	ENSSSCG00000006002	NOV	Uncharacterized protein [Source:UniProtKB/TrEMBL;Acc:F1S279]	20.5218	1.3525	8.9e-08
195	ENSSSCG00000000090	CBX7	Uncharacterized protein [Source:UniProtKB/TrEMBL;Acc:F1SNY1]	9.35019	-1.57053	9.74e-08
196	ENSSSCG00000028674	CR2	Complement receptor type 2	804.01	-1.4149	9.74e-08
197	ENSSSCG00000006345	OLFML2B	Uncharacterized protein [Source:UniProtKB/TrEMBL;Acc:F1S1C9]	37.0081	1.43753	1.02e-07
198	ENSSSCG00000016343	TWIST2	Uncharacterized protein [Source:UniProtKB/TrEMBL;Acc:F2Z5R9]	2.78239	1.54143	1.04e-07
199	ENSSSCG00000017511	PLXDC1	Uncharacterized protein [Source:UniProtKB/TrEMBL;Acc:F1RWK7]	308.174	-1.66428	1.04e-07
200	ENSSSCG00000021027	PGBD5	Uncharacterized protein [Source:UniProtKB/TrEMBL;Acc:I3LKG2]	8.77753	-1.88776	1.05e-07
201	ENSSSCG00000010256	COL13A1	Uncharacterized protein [Source:UniProtKB/TrEMBL;Acc:F1SUE9]	5.47105	-1.55522	1.21e-07
202	ENSSSCG00000021873	CRABP1	Cellular retinoic acid-binding protein 1	59.5008	1.67549	1.3e-07
203	ENSSSCG00000016061	0	Uncharacterized protein [Source:UniProtKB/TrEMBL;Acc:F1SN33]	6.82737	1.50581	1.4e-07
204	ENSSSCG00000016035	COL5A2	collagen alpha-2(V) chain [Source:RefSeq peptide;Acc:NP_001098759]	164.717	1.45978	1.44e-07
205	ENSSSCG00000015901	GRB14	Uncharacterized protein [Source:UniProtKB/TrEMBL;Acc:F1RPN5]	5.35605	-1.59751	1.44e-07
206	ENSSSCG00000020865	MBP	myelin basic protein [Source:RefSeq peptide;Acc:NP_001001546]	5.80455	-1.44832	1.52e-07
207	ENSSSCG00000003351	MMP23	Uncharacterized protein [Source:UniProtKB/TrEMBL;Acc:F1RJC6]	8.93085	1.30978	1.54e-07
208	ENSSSCG00000004052	FNDC1	Fibronectin type III domain-containing protein 1	41.5909	1.50294	1.67e-07
209	ENSSSCG00000014310	CXCL14	C-X-C motif chemokine 14 [Source:RefSeq peptide;Acc:NP_001231057]	141.356	1.51711	1.99e-07
210	ENSSSCG00000007754	ITGAM	Uncharacterized protein [Source:UniProtKB/TrEMBL;Acc:F1RIS5]	91.2075	-1.36038	2.21e-07
211	ENSSSCG00000022789	0	Uncharacterized protein [Source:UniProtKB/TrEMBL;Acc:I3L6A4]	8.30908	-1.60401	2.27e-07
212	ENSSSCG00000005785	0	Uncharacterized protein [Source:UniProtKB/TrEMBL;Acc:F1RZ92]	148.371	-1.50122	2.42e-07
213	ENSSSCG00000004889	SERPINB10	serpin B10 [Source:RefSeq peptide;Acc:NP_001231090]	17.9319	-1.42173	2.52e-07
214	ENSSSCG00000015294	CR1	Uncharacterized protein [Source:UniProtKB/TrEMBL;Acc:F1S353]	6.65232	-1.32192	2.94e-07
215	ENSSSCG00000029886	LYVE1	Uncharacterized protein [Source:UniProtKB/TrEMBL;Acc:I3LTD0]	151.259	-1.46964	2.98e-07
216	ENSSSCG00000027378	SH3PXD2B	Uncharacterized protein [Source:UniProtKB/TrEMBL;Acc:I3LPF8]	11.6608	1.36043	3.15e-07
217	ENSSSCG00000016628	WNT2	Protein Wnt [Source:UniProtKB/TrEMBL;Acc:F1SJD8]	2.08997	1.44491	3.19e-07
218	ENSSSCG00000021683	0	Uncharacterized protein [Source:UniProtKB/TrEMBL;Acc:I3L9G1]	12.4126	1.33167	3.26e-07
219	ENSSSCG00000028791	0	Uncharacterized protein [Source:UniProtKB/TrEMBL;Acc:I3LHZ4]	8.49143	-1.60817	3.34e-07
220	ENSSSCG00000006342	UHMK1	Uncharacterized protein [Source:UniProtKB/TrEMBL;Acc:F1S1Z8]	5.01759	-1.62358	4.03e-07
221	ENSSSCG00000016997	FGF18	Uncharacterized protein [Source:UniProtKB/TrEMBL;Acc:F2Z592]	5.8852	1.58981	4.54e-07
222	ENSSSCG00000027136	0	Uncharacterized protein [Source:UniProtKB/TrEMBL;Acc:I3LA97]	14.1212	-1.45913	6.67e-07
223	ENSSSCG00000030309	NDRG2	NDRG2 [Source:RefSeq peptide;Acc:NP_001072151]	126.265	-1.40608	8.05e-07
224	ENSSSCG00000028996	ALDH1A1 orthologue	Retinal dehydrogenase 1	45.1963	-1.54184	8.41e-07
225	ENSSSCG00000024685	GRIA2	Uncharacterized protein [Source:UniProtKB/TrEMBL;Acc:I3LHM1]	6.39914	-1.72439	9.42e-07
226	ENSSSCG00000009889	ALDH2	Aldehyde dehydrogenase, mitochondrial [Source:UniProtKB/Swiss-Prot;Acc:Q2XQV4]	35.7776	1.41747	9.56e-07
227	ENSSSCG00000016178	IGFBP5	Insulin-like growth factor-binding protein 5 [Source:UniProtKB/TrEMBL;Acc:F1SS18]	10.2273	-1.64073	1.01e-06
228	ENSSSCG00000011195	GALNTL2	UDP-N-acetyl-alpha-D-galactosamine:polypeptide N-acetylgalactosaminyltransferase-like 2 [Source:RefSeq peptide;Acc:NP_001193376]	34.0888	-1.63473	1.09e-06
229	ENSSSCG00000025217	PYCR1	Uncharacterized protein [Source:UniProtKB/TrEMBL;Acc:I3LJH3]	18.7514	1.36323	1.16e-06
230	ENSSSCG00000025669	0	Uncharacterized protein [Source:UniProtKB/TrEMBL;Acc:I3LAF6]	22.3828	-1.36439	1.26e-06
231	ENSSSCG00000030095	ZBTB16	Zinc finger and BTB domain-containing protein 16	13.3508	-1.27219	1.28e-06
232	ENSSSCG00000021111	DPYSL3	Uncharacterized protein [Source:UniProtKB/TrEMBL;Acc:F1RJT3]	3.40282	1.35883	1.31e-06
233	ENSSSCG00000016755	POLM	Uncharacterized protein [Source:UniProtKB/TrEMBL;Acc:F1SSF6]	8.70273	1.3982	1.36e-06
234	ENSSSCG00000001382	DDR	epithelial discoidin domain-containing receptor 1 [Source:RefSeq peptide;Acc:NP_001116577]	2.63973	1.36751	1.44e-06
235	ENSSSCG00000015250	ADAMTS15	Uncharacterized protein [Source:UniProtKB/TrEMBL;Acc:F1S6D2]	8.46542	1.39459	1.53e-06
236	ENSSSCG00000009620	BMP1	Uncharacterized protein [Source:UniProtKB/TrEMBL;Acc:F1RMB2]	52.129	1.296	1.53e-06
237	ENSSSCG00000011717	IGSF10	Uncharacterized protein [Source:UniProtKB/TrEMBL;Acc:F1SJM8]	13.8421	-1.51374	1.64e-06
238	ENSSSCG00000002368	LTBP2	Uncharacterized protein [Source:UniProtKB/TrEMBL;Acc:F1S2T5]	8.93642	-1.46922	1.69e-06
239	ENSSSCG00000015738	0	Uncharacterized protein [Source:UniProtKB/TrEMBL;Acc:F1RXW9]	15.8523	-1.37996	1.72e-06
240	ENSSSCG00000000155	TIMP3	Uncharacterized protein [Source:UniProtKB/TrEMBL;Acc:F1SPS4]	593.125	-1.33474	1.72e-06
241	ENSSSCG00000015380	CDCA7L	Uncharacterized protein [Source:UniProtKB/TrEMBL;Acc:F1SC06]	9.01192	1.3019	1.74e-06
242	ENSSSCG00000006588	S100A9	S100 calcium binding protein A9 [Source:HGNC Symbol;Acc:10499]	8.23378	1.71809	1.81e-06
243	ENSSSCG00000015894	DPP4	Dipeptidyl peptidase 4 Dipeptidyl peptidase 4 membrane form Dipeptidyl peptidase 4 soluble form [Source:UniProtKB/Swiss-Prot;Acc:P22411]	8.39101	1.25157	1.96e-06
244	ENSSSCG00000013663	ANGPTL6	Uncharacterized protein [Source:UniProtKB/TrEMBL;Acc:F1S3I1]	2.98852	1.39055	2.09e-06
245	ENSSSCG00000010629	ADRA2A	Alpha-2A adrenergic receptor	7.05108	1.52325	2.15e-06
246	ENSSSCG00000015803	CYP4V2	Uncharacterized protein [Source:UniProtKB/TrEMBL;Acc:F1RZN0]	14.9891	-1.38692	2.15e-06
247	ENSSSCG00000013099	MS4A2	high affinity immunoglobulin epsilon receptor subunit beta [Source:RefSeq peptide;Acc:NP_999257]	66.8451	-1.32539	2.16e-06
248	ENSSSCG00000011641	SLCO2A1	solute carrier organic anion transporter family member 2A1 [Source:RefSeq peptide;Acc:NP_001116667]	6.40783	1.37166	2.18e-06
249	ENSSSCG00000011519	GXYLT2	Uncharacterized protein [Source:UniProtKB/TrEMBL;Acc:F1SFM8]	8.16068	1.40908	2.18e-06
250	ENSSSCG00000026681	0	Uncharacterized protein [Source:UniProtKB/TrEMBL;Acc:I3LAB8]	5.57353	-1.73848	2.26e-06
251	ENSSSCG00000004789	THBS1	Thrombospondin-1	19.9152	1.42776	2.27e-06
252	ENSSSCG00000029414	FCN1	ficolin-1 precursor [Source:RefSeq peptide;Acc:NP_999325]	454.544	-1.30385	2.36e-06
253	ENSSSCG00000015520	0	Uncharacterized protein [Source:UniProtKB/TrEMBL;Acc:F1S6Y7]	7.85257	1.36775	2.52e-06
254	ENSSSCG00000016866	GHR	growth hormone receptor precursor [Source:RefSeq peptide;Acc:NP_999419]	39.1772	-1.3771	2.69e-06
255	ENSSSCG00000001986	NFATC4	Nuclear factor of activated T-cells, cytoplasmic 4	17.8053	1.34088	2.82e-06
256	ENSSSCG00000030789	IGLV-12	Immunglobulin	10.461	1.52312	2.85e-06
257	ENSSSCG00000028076	ZBTB7C	Zinc finger and BTB domain-containing protein 7C	9.88012	-1.31229	2.88e-06
258	ENSSSCG00000004241	GJA1	gap junction alpha-1 protein [Source:RefSeq peptide;Acc:NP_001231141]	204.744	1.28023	2.99e-06
259	ENSSSCG00000010204	BICC1	Uncharacterized protein [Source:UniProtKB/TrEMBL;Acc:F1RG08]	7.81787	1.32072	3.26e-06
260	ENSSSCG00000004699	ELL3	Uncharacterized protein [Source:UniProtKB/TrEMBL;Acc:F1SI81]	2.77084	1.39799	3.38e-06
261	ENSSSCG00000016031	CALCRL	Calcitonin gene-related peptide type 1 receptor	24.1406	-1.35499	3.48e-06
262	ENSSSCG00000021886	CSF1R	Uncharacterized protein [Source:UniProtKB/TrEMBL;Acc:I3LCZ6]	26.4533	-1.15465	3.52e-06
263	ENSSSCG00000000567	SOX5	Uncharacterized protein [Source:UniProtKB/TrEMBL;Acc:F1SFJ1]	10.5755	-1.54668	3.65e-06
264	ENSSSCG00000023909	THPO	Thrombopoietin [Source:UniProtKB/TrEMBL;Acc:I3LHW9]	2.63062	1.31917	3.95e-06
265	ENSSSCG00000009462	KLF5	Krueppel-like factor 5 [Source:RefSeq peptide;Acc:NP_001090958]	5.47376	-1.73289	4.21e-06
266	ENSSSCG00000015334	PDK4	[Source:RefSeq peptide;Acc:NP_001152778]	76.4471	-1.42251	4.27e-06
267	ENSSSCG00000027715	MMP14	Matrix metalloproteinase-14 [Source:UniProtKB/TrEMBL;Acc:I3LFT7]	5.04251	-1.58543	4.81e-06
268	ENSSSCG00000022309	GPR34	Uncharacterized protein [Source:UniProtKB/TrEMBL;Acc:I3LGG4]	31.3488	-1.26876	5.16e-06
269	ENSSSCG00000007170	CPXM1	Uncharacterized protein [Source:UniProtKB/TrEMBL;Acc:F1S8A0]	59.6087	1.42584	5.18e-06
270	ENSSSCG00000012766	BGN	Biglycan	338.648	1.29704	5.32e-06
271	ENSSSCG00000010495	ALDH18A1	Uncharacterized protein [Source:UniProtKB/TrEMBL;Acc:F1SC47]	17.9928	1.30383	6.01e-06
272	ENSSSCG00000004571	TLN2	Uncharacterized protein [Source:UniProtKB/TrEMBL;Acc:F1S078]	5.69538	-1.50244	6.1e-06
273	ENSSSCG00000008888	NPY1R	Neuropeptide Y receptor type 1 [Source:UniProtKB/Swiss-Prot;Acc:O02835]	17.9355	-1.42246	6.1e-06
274	ENSSSCG00000023035	U6	U6 spliceosomal RNA [Source:RFAM;Acc:RF00026]	1.89589	1.94761	6.34e-06
275	ENSSSCG00000003708	ANKRD29	Uncharacterized protein [Source:UniProtKB/TrEMBL;Acc:F1SBB4]	5.43946	1.24092	6.36e-06
276	ENSSSCG00000008468	PKDCC	Uncharacterized protein [Source:UniProtKB/TrEMBL;Acc:F1S4U8]	37.8236	1.27	6.37e-06
277	ENSSSCG00000009668	CLU	Clusterin	4050.09	-1.4071	6.42e-06
278	ENSSSCG00000015739	SCTR	Uncharacterized protein [Source:UniProtKB/TrEMBL;Acc:F1RXW8]	10.7719	-1.12783	6.62e-06
279	ENSSSCG00000013514	LRG1	Uncharacterized protein [Source:UniProtKB/TrEMBL;Acc:F1S7K2]	7.62793	1.43675	7.62e-06
280	ENSSSCG00000029002	PNKD	Uncharacterized protein [Source:UniProtKB/TrEMBL;Acc:I3L919]	2.22069	1.3647	8.31e-06
281	ENSSSCG00000000435	ARHGEF25	Uncharacterized protein [Source:UniProtKB/TrEMBL;Acc:F1SKH7]	6.50613	1.29638	9.26e-06
282	ENSSSCG00000005784	0	Uncharacterized protein [Source:UniProtKB/TrEMBL;Acc:F1RZ93]	55.093	-1.32068	9.38e-06
283	ENSSSCG00000014136	VCAN	Versican core protein	26.2192	1.24478	9.38e-06
284	ENSSSCG00000029684	0	Uncharacterized protein [Source:UniProtKB/TrEMBL;Acc:I3LC47]	22.9893	-1.29826	1.01e-05
285	ENSSSCG00000030790	TMP-CH242-74M17.6	0	307.406	-1.20819	1.07e-05
286	ENSSSCG00000005608	ANGPTL2	angiopoietin-related protein 2 [Source:RefSeq peptide;Acc:NP_001103416]	103.905	1.23489	1.07e-05
287	ENSSSCG00000028303	SPSB4	Uncharacterized protein [Source:UniProtKB/TrEMBL;Acc:I3LAZ3]	3.02329	1.34947	1.1e-05
288	ENSSSCG00000013762	PODNL1	Uncharacterized protein [Source:UniProtKB/TrEMBL;Acc:F1SD62]	3.07095	1.34549	1.1e-05
289	ENSSSCG00000007056	PLCB1	Uncharacterized protein [Source:UniProtKB/TrEMBL;Acc:F1SBL1]	21.4958	-1.35807	1.12e-05
290	ENSSSCG00000009859	TESC	Uncharacterized protein [Source:UniProtKB/TrEMBL;Acc:F1RKE8]	34.3665	-1.30195	1.12e-05
291	ENSSSCG00000015811	PLEKHA2	Uncharacterized protein [Source:UniProtKB/TrEMBL;Acc:F1RZL1]	30.8241	-1.329	1.14e-05
292	ENSSSCG00000014336	EGR-1	Uncharacterized protein [Source:UniProtKB/TrEMBL;Acc:F1RGJ4]	80.8174	-1.20932	1.23e-05
293	ENSSSCG00000006524	THBS3	Uncharacterized protein [Source:UniProtKB/TrEMBL;Acc:F1RGS0]	103.75	1.18329	1.26e-05
294	ENSSSCG00000000602	RERG	Uncharacterized protein [Source:UniProtKB/TrEMBL;Acc:F1SQX0]	31.3155	-1.59756	1.31e-05
295	ENSSSCG00000025924	IGFBP-5	Uncharacterized protein [Source:UniProtKB/TrEMBL;Acc:I3LJI8]	32.5494	-1.38352	1.34e-05
296	ENSSSCG00000022689	GADD45B	Uncharacterized protein [Source:UniProtKB/TrEMBL;Acc:I3L775]	24.2873	1.29324	1.34e-05
297	ENSSSCG00000012238	TSPAN7	tetraspanin 7 [Source:HGNC Symbol;Acc:11854]	5.02571	-1.39796	1.34e-05
298	ENSSSCG00000013260	MDK	midkine [Source:RefSeq peptide;Acc:NP_001182281]	58.4255	1.24606	1.38e-05
299	ENSSSCG00000000574	0	Uncharacterized protein [Source:UniProtKB/TrEMBL;Acc:F1SR08]	6.3443	1.40995	1.43e-05
300	ENSSSCG00000004452	PRSS35	Uncharacterized protein [Source:UniProtKB/TrEMBL;Acc:F1RQM7]	445.976	-1.40592	1.48e-05
301	ENSSSCG00000026182	0	Uncharacterized protein [Source:UniProtKB/TrEMBL;Acc:I3LK92]	6.23081	1.35834	1.55e-05
302	ENSSSCG00000000681	LEPREL2	Uncharacterized protein [Source:UniProtKB/TrEMBL;Acc:F1SLU9]	45.9622	1.19048	1.59e-05
303	ENSSSCG00000002554	PLD4	Uncharacterized protein [Source:UniProtKB/TrEMBL;Acc:F1S9V1]	24.3425	-1.04253	1.63e-05
304	ENSSSCG00000027447	0	Uncharacterized protein [Source:UniProtKB/TrEMBL;Acc:I3L7S3]	6.20783	-1.26231	1.67e-05
305	ENSSSCG00000009468	KCTD12	Uncharacterized protein [Source:UniProtKB/TrEMBL;Acc:F1RHE6]	21.681	-1.1779	1.67e-05
306	ENSSSCG00000009304	RASL11A	Uncharacterized protein [Source:UniProtKB/TrEMBL;Acc:F1RTJ8]	6.62935	-1.40511	1.69e-05
307	ENSSSCG00000012141	CA5B	Uncharacterized protein [Source:UniProtKB/TrEMBL;Acc:F1SQS9]	8.45819	-1.34021	1.75e-05
308	ENSSSCG00000017585	SAMD14	Uncharacterized protein [Source:UniProtKB/TrEMBL;Acc:F1RT56]	6.51224	-0.950086	1.78e-05
309	ENSSSCG00000013318	RCN1	Uncharacterized protein [Source:UniProtKB/TrEMBL;Acc:F1SGP8]	83.0121	1.26278	1.86e-05
310	ENSSSCG00000008623	0	0	3.86801	1.42663	2.08e-05
311	ENSSSCG00000002032	SLC7A8	Uncharacterized protein [Source:UniProtKB/TrEMBL;Acc:F1S9D3]	4.59887	1.2539	2.15e-05
312	ENSSSCG00000030622	0	0	12.0802	-1.48707	2.17e-05
313	ENSSSCG00000007435	PLTP	Phospholipid transfer protein	444.504	-1.04417	2.35e-05
314	ENSSSCG00000016667	BBS9	Uncharacterized protein [Source:UniProtKB/TrEMBL;Acc:F1SIK4]	6.53444	1.18947	2.36e-05
315	ENSSSCG00000003465	FBLIM1	Uncharacterized protein [Source:UniProtKB/TrEMBL;Acc:F1SUU4]	3.59104	1.29742	2.79e-05
316	ENSSSCG00000014173	LNPEP	leucyl-cystinyl aminopeptidase [Source:RefSeq peptide;Acc:NP_001098761]	7.45118	-1.37041	2.82e-05
317	ENSSSCG00000027331	COL6A3	Uncharacterized protein [Source:UniProtKB/TrEMBL;Acc:I3LUR7]	193.847	1.24758	2.99e-05
318	ENSSSCG00000015271	PRELP	Prolargin (Proline-arginine-rich end leucine-rich repeat protein)	107.503	1.23449	3.02e-05
319	ENSSSCG00000016816	ADAMTS12	Uncharacterized protein [Source:UniProtKB/TrEMBL;Acc:F1SP19]	5.00642	1.2867	3.03e-05
320	ENSSSCG00000016669	0	Uncharacterized protein [Source:UniProtKB/TrEMBL;Acc:F1SIK2]	1.98526	1.50084	3.09e-05
321	ENSSSCG00000009535	EFNB2	ephrin-B2 [Source:RefSeq peptide;Acc:NP_001107758]	15.667	-1.26565	3.12e-05
322	ENSSSCG00000017472	IGFBP4	insulin-like growth factor-binding protein 4 precursor [Source:RefSeq peptide;Acc:NP_001116601]	136.127	1.24806	3.47e-05
323	ENSSSCG00000026753	OSBPL11	Uncharacterized protein [Source:UniProtKB/TrEMBL;Acc:I3LBD6]	13.8645	-1.15573	3.47e-05
324	ENSSSCG00000021819	PDE3B	Uncharacterized protein [Source:UniProtKB/TrEMBL;Acc:I3LEV2]	15.6973	-1.19649	3.51e-05
325	ENSSSCG00000022228	0	Uncharacterized protein [Source:UniProtKB/TrEMBL;Acc:I3L6C6]	10.0907	-1.28344	3.55e-05
326	ENSSSCG00000024606	0	Uncharacterized protein [Source:UniProtKB/TrEMBL;Acc:I3LDR7]	8.87945	-1.67401	3.58e-05
327	ENSSSCG00000026602	PTGIR	Uncharacterized protein [Source:UniProtKB/TrEMBL;Acc:I3LT62]	10.2624	-1.17379	3.59e-05
328	ENSSSCG00000012000	GBE1	Uncharacterized protein [Source:UniProtKB/TrEMBL;Acc:F1SK65]	34.6098	-1.26671	3.6e-05
329	ENSSSCG00000000573	KCNJ8	Uncharacterized protein [Source:UniProtKB/TrEMBL;Acc:F1SR09]	4.71451	1.19105	3.74e-05
330	ENSSSCG00000000736	TEAD4	Transcriptional enhancer factor TEF-3	2.70475	1.16313	4.15e-05
331	ENSSSCG00000012551	RNF128	E3 ubiquitin-protein ligase RNF128	63.0835	-1.08768	4.17e-05
332	ENSSSCG00000015413	FGL2	Fibroleukin	329.977	-1.35821	4.21e-05
333	ENSSSCG00000006289	F5	coagulation factor V precursor [Source:RefSeq peptide;Acc:NP_999285]	5.7599	-1.28818	4.22e-05
334	ENSSSCG00000004628	TMOD2	Uncharacterized protein [Source:UniProtKB/TrEMBL;Acc:F1RZB5]	9.19832	-1.36744	4.25e-05
335	ENSSSCG00000029889	CST3	Cystatin-C	3268.22	-1.21577	4.56e-05
336	ENSSSCG00000024362	0	0	11.0155	-1.409	4.6e-05
337	ENSSSCG00000011712	P2RY14	Uncharacterized protein [Source:UniProtKB/TrEMBL;Acc:F1SJN3]	15.5485	-1.26112	4.77e-05
338	ENSSSCG00000008588	FKBP1B	Peptidyl-prolyl cis-trans isomerase [Source:UniProtKB/TrEMBL;Acc:F2Z5F0]	4.72816	1.21514	4.86e-05
339	ENSSSCG00000000606	MGP	Matrix Gla protein	3430.93	1.14972	4.89e-05
340	ENSSSCG00000017052	ADAM19	Uncharacterized protein [Source:UniProtKB/TrEMBL;Acc:F1RQF1]	4.48187	1.17334	5.03e-05
341	ENSSSCG00000030024	SEC24D	SEC24 family, member D (S. cerevisiae) [Source:HGNC Symbol;Acc:10706]	33.3114	1.15498	5.25e-05
342	ENSSSCG00000000234	GRASP	Uncharacterized protein [Source:UniProtKB/TrEMBL;Acc:F1SGJ8]	3.75405	1.23835	5.53e-05
343	ENSSSCG00000015616	HSD11B1	corticosteroid 11-beta-dehydrogenase isozyme 1 [Source:RefSeq peptide;Acc:NP_999413]	141.624	-1.25945	5.54e-05
344	ENSSSCG00000021557	0	Uncharacterized protein [Source:UniProtKB/TrEMBL;Acc:I3LLX8]	151.33	1.30222	5.59e-05
345	ENSSSCG00000016129	GPR1	G-protein coupled receptor 1	145.959	-1.34692	5.99e-05
346	ENSSSCG00000027093	FOLH1	glutamate carboxypeptidase 2 [Source:RefSeq peptide;Acc:NP_999549]	16.7446	-1.3018	6.16e-05
347	ENSSSCG00000023522	TGM2	Uncharacterized protein [Source:UniProtKB/TrEMBL;Acc:F1SDX6]	53.8107	-1.19054	6.65e-05
348	ENSSSCG00000026957	RNASE6	ribonuclease K6 [Source:RefSeq peptide;Acc:NP_001161128]	53.207	-1.10759	6.71e-05
349	ENSSSCG00000003973	CTPS	Uncharacterized protein [Source:UniProtKB/TrEMBL;Acc:F1SF78]	3.72408	1.24809	7.12e-05
350	ENSSSCG00000019027	ssc-mir-199a-1	ssc-mir-199a-1 [Source:miRBase;Acc:MI0016621]	2.79264	1.61252	7.21e-05
351	ENSSSCG00000012527	WBP5	Uncharacterized protein [Source:UniProtKB/TrEMBL;Acc:F1RYE3]	17.7052	1.16548	7.76e-05
352	ENSSSCG00000026693	MAMDC2	Uncharacterized protein [Source:UniProtKB/TrEMBL;Acc:I3LR56]	26.1385	-1.29054	8.02e-05
353	ENSSSCG00000021687	ABI3BP	ABI family, member 3 (NESH) binding protein [Source:HGNC Symbol;Acc:17265]	7.20488	-1.52295	8.27e-05
354	ENSSSCG00000028408	0	Uncharacterized protein [Source:UniProtKB/TrEMBL;Acc:I3LUZ2]	3.78417	1.22981	8.39e-05
355	ENSSSCG00000004907	CCBE1	Uncharacterized protein [Source:UniProtKB/TrEMBL;Acc:F1SMU0]	2.58953	1.04668	8.47e-05
356	ENSSSCG00000027428	ENHO	adropin [Source:RefSeq peptide;Acc:NP_001158330]	25.2412	-1.29481	8.49e-05
357	ENSSSCG00000007648	GAL3ST4	Uncharacterized protein [Source:UniProtKB/TrEMBL;Acc:F1RNN6]	6.32679	1.11596	8.94e-05
358	ENSSSCG00000000917	KERA	Uncharacterized protein [Source:UniProtKB/TrEMBL;Acc:F1SQ08]	6.79142	1.18102	9.14e-05
359	ENSSSCG00000007574	SDK1	Uncharacterized protein [Source:UniProtKB/TrEMBL;Acc:F1RI55]	2.88414	1.22742	9.36e-05
360	ENSSSCG00000017727	TMEM98	Uncharacterized protein [Source:UniProtKB/TrEMBL;Acc:F1RKX0]	7.09623	1.15787	9.92e-05
361	ENSSSCG00000014164	MCTP1	Uncharacterized protein [Source:UniProtKB/TrEMBL;Acc:F1RNV9]	11.4158	-1.1879	9.94e-05
362	ENSSSCG00000017583	SGCA	Alpha-sarcoglycan	24.7555	-1.28349	0.000101631
363	ENSSSCG00000014441	CSF1R	Uncharacterized protein [Source:UniProtKB/TrEMBL;Acc:F1RL77]	56.1905	-1.00905	0.000102782
364	ENSSSCG00000020205	U6	U6 spliceosomal RNA [Source:RFAM;Acc:RF00026]	23.7206	1.2209	0.000106963
365	ENSSSCG00000014221	0	Uncharacterized protein [Source:UniProtKB/TrEMBL;Acc:F1RLE3]	5.67587	-1.25849	0.00010764
366	ENSSSCG00000030599	0	Uncharacterized protein [Source:UniProtKB/TrEMBL;Acc:I3LIP9]	5.90311	-1.36919	0.000107989
367	ENSSSCG00000029715	OLFM1	Uncharacterized protein [Source:UniProtKB/TrEMBL;Acc:I3LHF9]	86.7068	-1.08583	0.000108633
368	ENSSSCG00000030385	-	Uncharacterized protein	266.446	-1.12564	0.000111996
369	ENSSSCG00000021637	0	Uncharacterized protein [Source:UniProtKB/TrEMBL;Acc:I3LR42]	8.51723	-1.29548	0.000112487
370	ENSSSCG00000016784	ANKH	Uncharacterized protein [Source:UniProtKB/TrEMBL;Acc:F1SRN1]	53.7279	-1.12983	0.000114486
371	ENSSSCG00000016986	CREBRF	Uncharacterized protein [Source:UniProtKB/TrEMBL;Acc:F1SJY5]	6.85324	-1.33269	0.000119709
372	ENSSSCG00000014087	0	Uncharacterized protein [Source:UniProtKB/TrEMBL;Acc:F1S2H8]	7.70716	-1.22306	0.000129709
373	ENSSSCG00000000105	KDELR3	ER lumen protein retaining receptor [Source:UniProtKB/TrEMBL;Acc:F1SKP9]	70.3209	1.10149	0.000130182
374	ENSSSCG00000013106	CRTH2	Uncharacterized protein [Source:UniProtKB/TrEMBL;Acc:F1RIB0]	15.0354	-1.12507	0.000136574
375	ENSSSCG00000029280	0	Uncharacterized protein [Source:UniProtKB/TrEMBL;Acc:I3LCI6]	9.6921	-1.31355	0.000139599
376	ENSSSCG00000015565	C1ORF21	Uncharacterized protein [Source:UniProtKB/TrEMBL;Acc:F1S3P0]	42.5506	1.09224	0.000141124
377	ENSSSCG00000025508	0	Uncharacterized protein [Source:UniProtKB/TrEMBL;Acc:I3LT74]	2.24456	1.70955	0.000142324
378	ENSSSCG00000028882	TMTC1	transmembrane and tetratricopeptide repeat containing 1 [Source:HGNC Symbol;Acc:24099]	13.4512	-1.32949	0.000146474
379	ENSSSCG00000029371	C5AR1	C5a anaphylatoxin chemotactic receptor 1	127.441	-1.0869	0.000152838
380	ENSSSCG00000014088	IQGAP2	Uncharacterized protein [Source:UniProtKB/TrEMBL;Acc:F1S2H7]	19.0593	-1.15875	0.000153687
381	ENSSSCG00000011240	0	0	37.166	-0.988569	0.000155354
382	ENSSSCG00000021343	ZEB2	Zinc finger E-box-binding homeobox 2	21.7594	-1.12725	0.00015976
383	ENSSSCG00000012026	ADAMTS1	A disintegrin and metalloproteinase with thrombospondin motifs 1 [Source:RefSeq peptide;Acc:NP_001138315]	2.51668	1.02693	0.000160046
384	ENSSSCG00000027628	0	Uncharacterized protein [Source:UniProtKB/TrEMBL;Acc:I3LGM2]	15.4856	-1.27358	0.000167894
385	ENSSSCG00000026123	IGFBP2	Insulin-like growth factor-binding protein 2	177.048	-1.23525	0.000183422
386	ENSSSCG00000012569	ATG4A	Uncharacterized protein [Source:UniProtKB/TrEMBL;Acc:F1RXI5]	5.13678	1.10535	0.000187803
387	ENSSSCG00000014812	FOLR2	Folate receptor beta	403.292	-1.06948	0.000188277
388	ENSSSCG00000011294	FAM198A	Uncharacterized protein [Source:UniProtKB/TrEMBL;Acc:F1SRD4]	24.895	1.20532	0.000192628
389	ENSSSCG00000005203	IL33	Uncharacterized protein [Source:UniProtKB/TrEMBL;Acc:F1SMM4]	9.96422	1.17826	0.000198506
390	ENSSSCG00000007208	TRIB3	Uncharacterized protein [Source:UniProtKB/TrEMBL;Acc:F1S7J1]	7.87402	1.18098	0.000201176
391	ENSSSCG00000024823	RCN3	Uncharacterized protein [Source:UniProtKB/TrEMBL;Acc:I3LMU6]	154.75	1.04505	0.000203897
392	ENSSSCG00000021386	PTGR1	prostaglandin reductase 1 [Source:RefSeq peptide;Acc:NP_999550]	60.3784	-1.1027	0.000210095
393	ENSSSCG00000011133	PFKFB3	Uncharacterized protein [Source:UniProtKB/TrEMBL;Acc:F1RUL2]	14.789	-1.0055	0.000215247
394	ENSSSCG00000008313	0	Uncharacterized protein [Source:UniProtKB/TrEMBL;Acc:F1SLE6]	4.76387	1.08109	0.000219189
395	ENSSSCG00000012229	CYBB	cytochrome b-245 heavy chain [Source:RefSeq peptide;Acc:NP_999208]	61.7899	-1.07411	0.000221096
396	ENSSSCG00000007314	EPB41L1	Uncharacterized protein [Source:UniProtKB/TrEMBL;Acc:F1S485]	61.5968	-0.950169	0.000224827
397	ENSSSCG00000004650	FGF7	Fibroblast growth factor 7 [Source:UniProtKB/TrEMBL;Acc:F1SQG7]	39.2759	1.16723	0.000237411
398	ENSSSCG00000008555	CGREF1	Uncharacterized protein [Source:UniProtKB/TrEMBL;Acc:F1SEC5]	23.9573	1.02289	0.000237411
399	ENSSSCG00000020789	0	Uncharacterized protein [Source:UniProtKB/TrEMBL;Acc:I3LAU1]	7.04311	-1.19975	0.000242023
400	ENSSSCG00000027881	KCNK6	Uncharacterized protein [Source:UniProtKB/TrEMBL;Acc:F1RKJ5]	3.57032	1.09601	0.000251533
401	ENSSSCG00000011289	CCBP2	Uncharacterized protein [Source:UniProtKB/TrEMBL;Acc:F1SRE8]	69.9302	-1.10331	0.000252147
402	ENSSSCG00000000649	CLEC1A	Uncharacterized protein [Source:UniProtKB/TrEMBL;Acc:F1SPD8]	7.5235	1.0035	0.000265697
403	ENSSSCG00000006338	DDR2	Uncharacterized protein [Source:UniProtKB/TrEMBL;Acc:F1S212]	54.9961	-1.17095	0.000288343
404	ENSSSCG00000026832	0	macrophage colony-stimulating factor 1 precursor [Source:RefSeq peptide;Acc:NP_001231452]	34.9691	-1.07205	0.00029849
405	ENSSSCG00000005358	SHB	Uncharacterized protein [Source:UniProtKB/TrEMBL;Acc:F1ST57]	3.79697	1.09137	0.000309901
406	ENSSSCG00000000539	TMTC1	Uncharacterized protein [Source:UniProtKB/TrEMBL;Acc:F1SGB2]	11.6671	-1.17003	0.000311205
407	ENSSSCG00000005170	DENND4C	Uncharacterized protein [Source:UniProtKB/TrEMBL;Acc:F1SNF8]	16.0426	-1.16115	0.000314951
408	ENSSSCG00000027426	BCL3	B-cell lymphoma 3 protein	2.61431	1.10362	0.000329766
409	ENSSSCG00000029756	GPR64	Uncharacterized protein [Source:UniProtKB/TrEMBL;Acc:F1SQN9]	6.96014	-1.27126	0.000374517
410	ENSSSCG00000026412	0	Uncharacterized protein [Source:UniProtKB/TrEMBL;Acc:I3L9A8]	8.95705	-1.19587	0.0003747
411	ENSSSCG00000029572	0	transmembrane emp24 domain-containing protein 3 [Source:RefSeq peptide;Acc:NP_001191292]	9.64665	0.9257	0.000376731
412	ENSSSCG00000014105	0	Uncharacterized protein [Source:UniProtKB/TrEMBL;Acc:F1S2F3]	9.87338	-1.35373	0.0003857
413	ENSSSCG00000021509	GJA4	gap junction alpha-4 protein [Source:RefSeq peptide;Acc:NP_001231153]	8.3523	1.2094	0.000387187
414	ENSSSCG00000026478	PADI2	Uncharacterized protein [Source:UniProtKB/TrEMBL;Acc:I3LNE4]	9.12976	-1.25248	0.000390266
415	ENSSSCG00000019428	snoR38	Small nucleolar RNA R38 [Source:RFAM;Acc:RF00213]	11.2885	1.30101	0.000399237
416	ENSSSCG00000012051	RUNX1	Runt-related transcription factor 1	2.7915	1.19153	0.000399805
417	ENSSSCG00000009713	CLCN3	Uncharacterized protein [Source:UniProtKB/TrEMBL;Acc:F1RIY2]	6.57884	-1.07241	0.000400842
418	ENSSSCG00000001966	0	Uncharacterized protein [Source:UniProtKB/TrEMBL;Acc:I3LD06]	15.7264	-1.15027	0.00040326
419	ENSSSCG00000016074	ANKRD44	Uncharacterized protein [Source:UniProtKB/TrEMBL;Acc:F1SN09]	5.12385	-1.14652	0.000421413
420	ENSSSCG00000009222	SPARCL1	SPARC-like protein 1 [Source:RefSeq peptide;Acc:NP_001090891]	127.142	-1.12886	0.000427177
421	ENSSSCG00000004629	LYSMD2	Uncharacterized protein [Source:UniProtKB/TrEMBL;Acc:F1RYP8]	12.9718	-1.26042	0.000428924
422	ENSSSCG00000005195	0	Uncharacterized protein [Source:UniProtKB/TrEMBL;Acc:F1SMP2]	3.10687	1.1885	0.00045207
423	ENSSSCG00000003479	MFAP2	Uncharacterized protein [Source:UniProtKB/TrEMBL;Acc:F1SUS0]	85.4468	1.03151	0.000463001
424	ENSSSCG00000026405	0	Uncharacterized protein [Source:UniProtKB/TrEMBL;Acc:I3LHD5]	7.88098	-1.21464	0.000482894
425	ENSSSCG00000023205	SPAG9	Uncharacterized protein [Source:UniProtKB/TrEMBL;Acc:I3LJS2]	7.24481	-1.03605	0.000493611
426	ENSSSCG00000005235	0	Uncharacterized protein [Source:UniProtKB/TrEMBL;Acc:F1SJG2]	5.71654	-1.07418	0.000499395
427	ENSSSCG00000007675	EPHB4	Uncharacterized protein [Source:UniProtKB/TrEMBL;Acc:F1RMX5]	5.65554	1.06704	0.000514284
428	ENSSSCG00000001794	ADAMTSL3	Uncharacterized protein [Source:UniProtKB/TrEMBL;Acc:F1RIB9]	10.3828	-1.1278	0.00051762
429	ENSSSCG00000006759	OLFML3	Olfactomedin-like protein 3; Uncharacterized protein [Source:UniProtKB/TrEMBL;Acc:F1SBR6]	108.175	1.09244	0.000526945
430	ENSSSCG00000016618	C7ORF58	Uncharacterized protein [Source:UniProtKB/TrEMBL;Acc:F1SJF7]	12.9933	-1.09375	0.000529886
431	ENSSSCG00000026805	0	Uncharacterized protein [Source:UniProtKB/TrEMBL;Acc:I3LS02]	37.2155	-0.942136	0.00054017
432	ENSSSCG00000030856	CH242-101P22.3	cell surface glycoprotein CD200 receptor 2 [Source:RefSeq peptide;Acc:NP_001231344]	9.70098	-1.16206	0.00056636
433	ENSSSCG00000025981	SLC38A5	solute carrier family 38, member 5 [Source:HGNC Symbol;Acc:18070]	12.544	1.05335	0.000568919
434	ENSSSCG00000000180	FKBP11	Peptidyl-prolyl cis-trans isomerase [Source:UniProtKB/TrEMBL;Acc:F1SPN1]	79.5872	1.03851	0.000592013
435	ENSSSCG00000010370	ANXA8	Annexin A8	151.846	0.997446	0.000598209
436	ENSSSCG00000021251	SLC12A7	Uncharacterized protein [Source:UniProtKB/TrEMBL;Acc:I3L7H3]	11.7463	-0.97216	0.000598209
437	ENSSSCG00000016052	MFSD6	Major facilitator superfamily domain-containing protein 6 [Source:UniProtKB/Swiss-Prot;Acc:A1DWM3]	14.5339	-1.18425	0.000600661
438	ENSSSCG00000027716	0	0	10.7414	-1.31542	0.000668348
439	ENSSSCG00000027969	AHNAK	Uncharacterized protein [Source:UniProtKB/TrEMBL;Acc:I3L5D5]	148.108	-1.14532	0.000699458
440	ENSSSCG00000015999	FKBP7	Uncharacterized protein [Source:UniProtKB/TrEMBL;Acc:F1RZD0]	35.611	0.977824	0.000736647
441	ENSSSCG00000023610	MARCKS	Uncharacterized protein [Source:UniProtKB/TrEMBL;Acc:I3LG67]	55.842	0.954396	0.000748191
442	ENSSSCG00000010568	NPM3	Uncharacterized protein [Source:UniProtKB/TrEMBL;Acc:F1S8T7]	10.3054	1.08806	0.000763467
443	ENSSSCG00000011630	CCRL1	C-C chemokine receptor type 11 [Source:RefSeq peptide;Acc:NP_001090899]	15.2129	1.15807	0.000765198
444	ENSSSCG00000002495	C14ORF49	Uncharacterized protein [Source:UniProtKB/TrEMBL;Acc:F1SAR6]	9.23299	-0.987331	0.000784127
445	ENSSSCG00000018064	0	0	241.789	0.933384	0.000787256
446	ENSSSCG00000004454	ME1	Malic enzyme [Source:UniProtKB/TrEMBL;Acc:F1RQM4]	25.236	-1.12862	0.000827767
447	ENSSSCG00000003141	FUT1	galactoside 2-alpha-L-fucosyltransferase 1 [Source:RefSeq peptide;Acc:NP_999233]	4.91511	0.952755	0.000836092
448	ENSSSCG00000014106	0	0	11.3193	-1.06168	0.000840401
449	ENSSSCG00000013144	MPEG1	Macrophage-expressed gene 1 protein	341.151	-0.960396	0.000850935
450	ENSSSCG00000008240	SH2D6	Uncharacterized protein [Source:UniProtKB/TrEMBL;Acc:F1SVA8]	16.0924	1.00238	0.000880484
451	ENSSSCG00000000182	WNT10B	Protein Wnt [Source:UniProtKB/TrEMBL;Acc:F1SPM9]	12.0215	-1.06608	0.000887005
452	ENSSSCG00000021973	GPX8	Uncharacterized protein [Source:UniProtKB/TrEMBL;Acc:F1SLM7]	18.0567	1.00112	0.000887005
453	ENSSSCG00000025340	RIN2	Uncharacterized protein [Source:UniProtKB/TrEMBL;Acc:I3LPZ0]	26.1401	-0.975944	0.000906749
454	ENSSSCG00000004679	SORD	sorbitol dehydrogenase [Source:RefSeq peptide;Acc:NP_001231091]	6.1076	1.04832	0.000920531
455	ENSSSCG00000000199	SPATS2	Uncharacterized protein [Source:UniProtKB/TrEMBL;Acc:F1SHB6]	5.76388	1.08014	0.000941266
456	ENSSSCG00000010648	C10ORF118	Uncharacterized protein [Source:UniProtKB/TrEMBL;Acc:F1S5H4]	5.97839	-1.05689	0.000965491
457	ENSSSCG00000026981	MRPS6	Uncharacterized protein [Source:UniProtKB/TrEMBL;Acc:I3LEJ9]	37.977	-1.08208	0.000967044
458	ENSSSCG00000016916	IL6ST	interleukin-6 receptor subunit beta [Source:RefSeq peptide;Acc:NP_001090901]	29.963	-1.02815	0.000983409
459	ENSSSCG00000001793	ADAMTSL3	Uncharacterized protein [Source:UniProtKB/TrEMBL;Acc:F1RIC0]	11.1232	-1.04605	0.00103516
460	ENSSSCG00000015663	APOR	Apolipoprotein R	3910	-0.991566	0.00105331
461	ENSSSCG00000017797	SLC6A4	Transporter [Source:UniProtKB/TrEMBL;Acc:F1RN70]	5.06844	-1.04583	0.00106091
462	ENSSSCG00000014562	ATHL1	Uncharacterized protein [Source:UniProtKB/TrEMBL;Acc:F1RGC7]	9.10908	0.87412	0.00110591
463	ENSSSCG00000008599	0	Uncharacterized protein [Source:UniProtKB/TrEMBL;Acc:F1SCU8]	5.597	-0.930704	0.00111359
464	ENSSSCG00000020846	SCARA3	Uncharacterized protein [Source:UniProtKB/TrEMBL;Acc:I3LPS0]	243.812	-1.08736	0.00111359
465	ENSSSCG00000013313	PRRG4	Uncharacterized protein [Source:UniProtKB/TrEMBL;Acc:F1SGR2]	7.88682	-1.09121	0.00116787
466	ENSSSCG00000027669	TNS1	tensin 1 [Source:HGNC Symbol;Acc:11973]	37.3914	-0.933718	0.00119359
467	ENSSSCG00000016912	PPAP2A	Lipid phosphate phosphohydrolase 1 [Source:UniProtKB/TrEMBL;Acc:F1SLL5]	64.2671	0.986637	0.00120693
468	ENSSSCG00000011687	C3ORF58	Uncharacterized protein [Source:UniProtKB/TrEMBL;Acc:F1SKE3]	10.7618	-1.04132	0.00121742
469	ENSSSCG00000010071	MMP11	Uncharacterized protein [Source:UniProtKB/TrEMBL;Acc:F1RL22]	13.3072	0.956453	0.00121905
470	ENSSSCG00000025613	BNC2	Uncharacterized protein [Source:UniProtKB/TrEMBL;Acc:I3LG80]	3.0502	0.955961	0.00123286
471	ENSSSCG00000026420	0	Uncharacterized protein [Source:UniProtKB/TrEMBL;Acc:I3LEZ5]	16.1823	0.978016	0.00126438
472	ENSSSCG00000020873	SYNGR1	synaptogyrin 1 [Source:RefSeq peptide;Acc:NP_001230995]	12.7703	-1.06736	0.00127339
473	ENSSSCG00000026507	0	Uncharacterized protein [Source:UniProtKB/TrEMBL;Acc:I3LKC9]	17.7923	-0.905498	0.00128098
474	ENSSSCG00000011826	TMEM44	Uncharacterized protein [Source:UniProtKB/TrEMBL;Acc:F1SFG3]	4.36638	0.916534	0.00128425
475	ENSSSCG00000026296	0	Uncharacterized protein [Source:UniProtKB/TrEMBL;Acc:I3LDK6]	14.4608	-1.07838	0.00128448
476	ENSSSCG00000022804	RHOJ	rho-related GTP-binding protein RhoJ [Source:RefSeq peptide;Acc:NP_001161889]	18.7314	1.02112	0.00128592
477	ENSSSCG00000003709	LAMA3	Uncharacterized protein [Source:UniProtKB/TrEMBL;Acc:F1SBB3]	2.98478	0.996157	0.00129339
478	ENSSSCG00000004570	TPM1	tropomyosin alpha-1 chain [Source:RefSeq peptide;Acc:NP_001090952]	49.3521	0.901956	0.0013449
479	ENSSSCG00000009040	SMAD1	Uncharacterized protein [Source:UniProtKB/TrEMBL;Acc:F6Q023]	13.6098	0.924583	0.00136046
480	ENSSSCG00000025034	LAPTM5	Uncharacterized protein [Source:UniProtKB/TrEMBL;Acc:I3L9C0]	442.634	-0.987252	0.00136383
481	ENSSSCG00000023920	LEPRE1	leucine proline-enriched proteoglycan (leprecan) 1 [Source:HGNC Symbol;Acc:19316]	61.652	0.992516	0.00136622
482	ENSSSCG00000014369	CD14	monocyte differentiation antigen CD14 [Source:RefSeq peptide;Acc:NP_001090914]	60.5009	-0.940803	0.00136935
483	ENSSSCG00000024257	0	Uncharacterized protein [Source:UniProtKB/TrEMBL;Acc:I3LK96]	10.8013	0.981259	0.00137131
484	ENSSSCG00000016925	PLK2	Uncharacterized protein [Source:UniProtKB/TrEMBL;Acc:F1SLJ2]	10.4415	0.968255	0.00138335
485	ENSSSCG00000000544	PTHLH	parathyroid hormone-related protein [Source:RefSeq peptide;Acc:NP_999081]	21.3032	-1.27819	0.00139297
486	ENSSSCG00000000176	CACNB3	Uncharacterized protein [Source:UniProtKB/TrEMBL;Acc:F1SPN4]	6.06716	0.896518	0.00143326
487	ENSSSCG00000011440	SEMA3G	Semaphorin-3G	25.2746	-0.73248	0.00143644
488	ENSSSCG00000005530	LHX6	LIM/homeobox protein Lhx6	5.22397	1.02728	0.00144694
489	ENSSSCG00000010998	B4GALT1	Uncharacterized protein [Source:UniProtKB/TrEMBL;Acc:F1SE74]	26.2606	1.0287	0.00146286
490	ENSSSCG00000017868	0	P2X purinoceptor [Source:UniProtKB/TrEMBL;Acc:F1RGS5]	9.53772	-0.999152	0.00146506
491	ENSSSCG00000025344	PHC2	Uncharacterized protein [Source:UniProtKB/TrEMBL;Acc:I3LEW6]	30.6424	0.976623	0.00147664
492	ENSSSCG00000024495	SELPLG	P-selectin glycoprotein ligand 1 [Source:RefSeq peptide;Acc:NP_001098777]	67.1445	-0.847569	0.00153047
493	ENSSSCG00000024692	RRBP1	Uncharacterized protein [Source:UniProtKB/TrEMBL;Acc:I3LGC2]	69.4808	0.97216	0.00153699
494	ENSSSCG00000022429	KAZALD1	Kazal-type serine protease inhibitor domain-containing protein 1	15.0649	-0.988113	0.00155166
495	ENSSSCG00000002511	HHIPL1	Uncharacterized protein [Source:UniProtKB/TrEMBL;Acc:F1SAQ1]	10.7425	0.951019	0.0015652
496	ENSSSCG00000016578	FLNC	Uncharacterized protein [Source:UniProtKB/TrEMBL;Acc:F1SMN5]	6.78897	0.92048	0.00159708
497	ENSSSCG00000028257	0	Uncharacterized protein [Source:UniProtKB/TrEMBL;Acc:I3LQT2]	8.8484	-0.966595	0.00172971
498	ENSSSCG00000007944	CORO7	Coronin [Source:UniProtKB/TrEMBL;Acc:F1RK53]	23.5567	-0.858103	0.00174989
499	ENSSSCG00000006530	EFNA1	ephrin-A1 precursor [Source:RefSeq peptide;Acc:NP_001116582]	22.6311	0.991402	0.00180633
500	ENSSSCG00000007115	THBD	thrombomodulin [Source:RefSeq peptide;Acc:NP_001124204]	14.5884	1.09407	0.00180633
501	ENSSSCG00000010686	BAG3	Uncharacterized protein [Source:UniProtKB/TrEMBL;Acc:F1S415]	19.7472	0.982387	0.00186401
502	ENSSSCG00000021038	NRIP1	Uncharacterized protein [Source:UniProtKB/TrEMBL;Acc:I3LP18]	5.54671	-1.06421	0.00190705
503	ENSSSCG00000003113	GPR77	Uncharacterized protein [Source:UniProtKB/TrEMBL;Acc:F1RLZ0]	6.00141	-1.03794	0.00192605
504	ENSSSCG00000014859	SERPINH1	Serpin H1	409.971	0.935632	0.00196949
505	ENSSSCG00000017422	FKBP10	FK506 binding protein 10, 65 kDa [Source:RefSeq peptide;Acc:NP_001230736]	54.7173	0.95929	0.00198304
506	ENSSSCG00000021899	PIEZO2	Uncharacterized protein [Source:UniProtKB/TrEMBL;Acc:I3L7W3]	2.78235	1.00619	0.00198304
507	ENSSSCG00000007548	0	Uncharacterized protein [Source:UniProtKB/TrEMBL;Acc:F1RIX4]	11.7916	-0.876062	0.00201683
508	ENSSSCG00000012525	0	Uncharacterized protein [Source:UniProtKB/TrEMBL;Acc:F1RYE5]	13.4132	-1.02892	0.00211716
509	ENSSSCG00000016436	CHPF2	ssc-mir-671 [Source:miRBase;Acc:MI0022155]	14.8491	1.01802	0.00212345
510	ENSSSCG00000000571	ABCC9	ATP-binding cassette sub-family C member 9	4.1149	1.05528	0.00220686
511	ENSSSCG00000029384	0	Uncharacterized protein [Source:UniProtKB/TrEMBL;Acc:I3L688]	34.725	-0.993578	0.00221081
512	ENSSSCG00000025806	0	Uncharacterized protein [Source:UniProtKB/TrEMBL;Acc:I3L632]	6.01251	0.8721	0.00221188
513	ENSSSCG00000018755	0	0	5.14185	1.28539	0.00222076
514	ENSSSCG00000005320	RGP1	Uncharacterized protein [Source:UniProtKB/TrEMBL;Acc:F1STB5]	13.416	-1.03335	0.0022579
515	ENSSSCG00000027898	ATP2B1	plasma membrane calcium-transporting ATPase 1 [Source:RefSeq peptide;Acc:NP_999517]	20.1295	-1.00951	0.00240496
516	ENSSSCG00000021732	CRYBG3	Uncharacterized protein [Source:UniProtKB/TrEMBL;Acc:I3LGR2]	10.1667	-1.01497	0.00245554
517	ENSSSCG00000026517	0	calmodulin-like 4 [Source:RefSeq peptide;Acc:NP_001231548]	70.0485	-0.915079	0.00251855
518	ENSSSCG00000011689	PLOD2	Uncharacterized protein [Source:UniProtKB/TrEMBL;Acc:F1SKE2]	23.3466	0.928556	0.00252486
519	ENSSSCG00000005234	KANK1	Uncharacterized protein [Source:UniProtKB/TrEMBL;Acc:F1SJG3]	19.426	-0.968733	0.00253224
520	ENSSSCG00000010278	CDH23	Uncharacterized protein [Source:UniProtKB/TrEMBL;Acc:F1SUA7]	7.18233	-0.898026	0.00253224
521	ENSSSCG00000021989	PURA	Uncharacterized protein [Source:UniProtKB/TrEMBL;Acc:I3LCN6]	7.21019	-1.0353	0.00256482
522	ENSSSCG00000015116	MCAM	Uncharacterized protein [Source:UniProtKB/TrEMBL;Acc:F1SAG9]	7.62114	0.996421	0.00259375
523	ENSSSCG00000027959	0	Uncharacterized protein [Source:UniProtKB/TrEMBL;Acc:I3LPL1]	5.81746	-1.03439	0.00260766
524	ENSSSCG00000008737	C1QTNF7	complement C1q tumor necrosis factor-related protein 7 [Source:RefSeq peptide;Acc:NP_001137174]	53.5869	-1.14535	0.00261539
525	ENSSSCG00000026872	APRIL	a proliferation-inducing ligand [Source:RefSeq peptide;Acc:NP_001106160]	127.249	-1.00928	0.00262958
526	ENSSSCG00000016497	DENND2A	Uncharacterized protein [Source:UniProtKB/TrEMBL;Acc:F1SRP8]	12.1073	-0.921111	0.00263191
527	ENSSSCG00000029301	TCEA3	transcription elongation factor A (SII), 3 [Source:HGNC Symbol;Acc:11615]	26.9283	0.995941	0.0026451
528	ENSSSCG00000027602	PLBD1	phospholipase B domain containing 1 [Source:HGNC Symbol;Acc:26215]	14.563	-0.888852	0.00268284
529	ENSSSCG00000009755	AACS	Uncharacterized protein [Source:UniProtKB/TrEMBL;Acc:F1RFP8]	10.9851	-0.952727	0.00277412
530	ENSSSCG00000001657	CUL7	Uncharacterized protein [Source:UniProtKB/TrEMBL;Acc:F1RRN3]	5.81233	0.928447	0.0028406
531	ENSSSCG00000001544	TEAD3	TEA domain family member 3 [Source:HGNC Symbol;Acc:11716]	8.39101	0.954766	0.00290886
532	ENSSSCG00000015039	BCO2	Uncharacterized protein [Source:UniProtKB/TrEMBL;Acc:F1SM94]	3.43011	0.92222	0.00304506
533	ENSSSCG00000010832	HHIPL2	Uncharacterized protein [Source:UniProtKB/TrEMBL;Acc:F1S9I3]	123.984	-1.01823	0.00309449
534	ENSSSCG00000008508	FAM98A	Uncharacterized protein [Source:UniProtKB/TrEMBL;Acc:F1S408]	15.7613	0.922404	0.00309449
535	ENSSSCG00000022708	0	Uncharacterized protein [Source:UniProtKB/TrEMBL;Acc:I3L7C4]	10.0569	-0.965557	0.00309915
536	ENSSSCG00000006009	EXT1	Uncharacterized protein [Source:UniProtKB/TrEMBL;Acc:F1S274]	28.918	0.873394	0.00327893
537	ENSSSCG00000010223	ADO	Uncharacterized protein [Source:UniProtKB/TrEMBL;Acc:F1RFB8]	6.53673	-0.790297	0.00329079
538	ENSSSCG00000020703	ACTN1	Uncharacterized protein [Source:UniProtKB/TrEMBL;Acc:I3LS04]	25.1288	0.934676	0.00339756
539	ENSSSCG00000015345	GLCCI1	Uncharacterized protein [Source:UniProtKB/TrEMBL;Acc:F1SF72]	5.74506	-1.13799	0.00342022
540	ENSSSCG00000009153	DKK2	Uncharacterized protein [Source:UniProtKB/TrEMBL;Acc:F1S121]	17.9889	-1.00843	0.00348617
541	ENSSSCG00000028488	LTC4S	Uncharacterized protein [Source:UniProtKB/TrEMBL;Acc:I3LEI1]	6.44017	-1.07845	0.00352918
542	ENSSSCG00000020915	P4HA2	Uncharacterized protein [Source:UniProtKB/TrEMBL;Acc:I3L5Y0]	55.5127	0.882147	0.00356509
543	ENSSSCG00000008461	ZFP36L2	mRNA decay activator protein ZFP36L2	33.9217	-0.995384	0.00356509
544	ENSSSCG00000003682	ANKRD12	Uncharacterized protein [Source:UniProtKB/TrEMBL;Acc:F1SM99]	11.2325	-1.02624	0.00359942
545	ENSSSCG00000005636	SLC25A25	calcium-binding mitochondrial carrier protein SCaMC-2 [Source:RefSeq peptide;Acc:NP_001157982]	2.96506	0.960936	0.00361608
546	ENSSSCG00000022969	TPCN1	two pore segment channel 1 [Source:HGNC Symbol;Acc:18182]	9.55127	-1.04494	0.00378962
547	ENSSSCG00000024065	0	Uncharacterized protein [Source:UniProtKB/TrEMBL;Acc:I3L7D0]	6.43543	-1.12704	0.00385261
548	ENSSSCG00000025594	TTLL13	Uncharacterized protein [Source:UniProtKB/TrEMBL;Acc:I3LUI2]	2.62946	0.984654	0.00389989
549	ENSSSCG00000028601	0	Uncharacterized protein [Source:UniProtKB/TrEMBL;Acc:F1SL73]	6.32098	-0.934021	0.0039231
550	ENSSSCG00000013473	GNA15	guanine nucleotide binding protein (G protein), alpha 15 (Gq class) [Source:HGNC Symbol;Acc:4383]	27.516	-0.822486	0.00408279
551	ENSSSCG00000012319	MAGED4B	Uncharacterized protein [Source:UniProtKB/TrEMBL;Acc:F1RUI9]	11.846	0.862217	0.00409461
552	ENSSSCG00000018050	GRAPL	Uncharacterized protein [Source:UniProtKB/TrEMBL;Acc:F1SB17]	23.7833	-1.14314	0.00419666
553	ENSSSCG00000017861	ASPA	Aspartoacylase [Source:UniProtKB/Swiss-Prot;Acc:B1PK17]	5.87337	-0.993729	0.00433045
554	ENSSSCG00000011870	PDIA5	Uncharacterized protein [Source:UniProtKB/TrEMBL;Acc:F1SQ40]	25.2991	0.914425	0.00436554
555	ENSSSCG00000016792	FAM134B	Uncharacterized protein [Source:UniProtKB/TrEMBL;Acc:F1SRM3]	13.2852	-1.05254	0.00438612
556	ENSSSCG00000004420	TRAF3IP2	Uncharacterized protein [Source:UniProtKB/TrEMBL;Acc:F1RZP1]	15.3829	0.894935	0.00441114
557	ENSSSCG00000013237	SPI1	Transcription factor PU.1	59.8361	-0.807583	0.00441318
558	ENSSSCG00000011664	RBP1	retinol-binding protein 1 [Source:RefSeq peptide;Acc:NP_001026959]	148.205	-1.11089	0.00441345
559	ENSSSCG00000029323	KCNE3	potassium voltage-gated channel, Isk-related family, member 3 [Source:HGNC Symbol;Acc:6243]	11.7655	-0.833262	0.00461386
560	ENSSSCG00000014328	GFRA3	Uncharacterized protein [Source:UniProtKB/TrEMBL;Acc:F1RH78]	48.5889	-0.88018	0.00462816
561	ENSSSCG00000026023	0	Uncharacterized protein [Source:UniProtKB/TrEMBL;Acc:I3LBQ0]	7.84785	-0.940109	0.00474437
562	ENSSSCG00000025568	TEAD2	Uncharacterized protein [Source:UniProtKB/TrEMBL;Acc:I3LI58]	11.4102	0.873098	0.00477811
563	ENSSSCG00000001867	PSTPIP1	proline-serine-threonine phosphatase-interacting protein 1 [Source:RefSeq peptide;Acc:NP_001231115]	17.8043	-0.900327	0.00485972
564	ENSSSCG00000025420	U6	U6 spliceosomal RNA [Source:RFAM;Acc:RF00026]	40.1304	-0.877961	0.0051078
565	ENSSSCG00000024626	TNFAIP1	Uncharacterized protein [Source:UniProtKB/TrEMBL;Acc:I3LM60]	20.6025	0.843171	0.00513781
566	ENSSSCG00000021457	ZBTB8A	Uncharacterized protein [Source:UniProtKB/TrEMBL;Acc:I3L9P0]	3.21695	0.842059	0.00525848
567	ENSSSCG00000012074	BACE2	Uncharacterized protein [Source:UniProtKB/TrEMBL;Acc:F1SG69]	7.56527	0.818681	0.00546134
568	ENSSSCG00000009086	FGF2	Uncharacterized protein [Source:UniProtKB/TrEMBL;Acc:F1RQN3]	9.79019	-1.08227	0.00552615
569	ENSSSCG00000028019	LRRC59	Uncharacterized protein [Source:UniProtKB/TrEMBL;Acc:I3L995]	27.4664	0.917303	0.00552621
570	ENSSSCG00000016782	FAM105A	Uncharacterized protein [Source:UniProtKB/TrEMBL;Acc:F1SRN3]	78.4163	-0.813778	0.00557973
571	ENSSSCG00000011463	IL17RD	Uncharacterized protein [Source:UniProtKB/TrEMBL;Acc:F1SGL1]	4.76801	0.838944	0.00561288
572	ENSSSCG00000024739	0	Truncated envelope protein B; Uncharacterized protein [Source:UniProtKB/TrEMBL;Acc:Q09N05]	3.27997	1.22007	0.00561288
573	ENSSSCG00000003486	ARHGEF10L	Uncharacterized protein [Source:UniProtKB/TrEMBL;Acc:F1SUQ7]	29.5006	-0.832577	0.00561288
574	ENSSSCG00000002350	C14ORF43	Uncharacterized protein [Source:UniProtKB/TrEMBL;Acc:F1S3I8]	9.32552	-0.772449	0.00563631
575	ENSSSCG00000020732	IKBIP	inhibitor of nuclear factor kappa-B kinase-interacting protein [Source:RefSeq peptide;Acc:NP_001231058]	11.3855	0.898313	0.00569723
576	ENSSSCG00000007103	C20ORF26	Uncharacterized protein [Source:UniProtKB/TrEMBL;Acc:F1SBG6]	5.06531	-1.13285	0.00598732
577	ENSSSCG00000008898	HOPX	Homeodomain-only protein	40.3762	0.848242	0.00606601
578	ENSSSCG00000000094	SUN2	Uncharacterized protein [Source:UniProtKB/TrEMBL;Acc:F1SNX8]	51.7073	-0.893694	0.00608101
579	ENSSSCG00000001637	GUCA1B	Uncharacterized protein [Source:UniProtKB/TrEMBL;Acc:F1RUU3]	4.91144	0.864974	0.00609121
580	ENSSSCG00000004207	LAMA2	Uncharacterized protein [Source:UniProtKB/TrEMBL;Acc:F1S2Z4]	54.1349	-0.89082	0.00609742
581	ENSSSCG00000002009	PCK2	phosphoenolpyruvate carboxykinase [Source:RefSeq peptide;Acc:NP_001155225]	13.1927	-0.731934	0.00623987
582	ENSSSCG00000029416	TREM2	Uncharacterized protein [Source:UniProtKB/TrEMBL;Acc:I3LJ00]	11.5604	-0.933762	0.00674164
583	ENSSSCG00000016763	0	Uncharacterized protein [Source:UniProtKB/TrEMBL;Acc:F1SSD9]	5.08835	0.811357	0.00696913
584	ENSSSCG00000028244	ECM2	Uncharacterized protein [Source:UniProtKB/TrEMBL;Acc:I3LU27]	167.488	0.904253	0.00720474
585	ENSSSCG00000010026	PIK3IP1	Uncharacterized protein [Source:UniProtKB/TrEMBL;Acc:F1RPC1]	40.4893	-0.899002	0.00743028
586	ENSSSCG00000010312	PLAU	Urokinase-type plasminogen activator	144.505	0.815088	0.00747785
587	ENSSSCG00000021606	FLVCR2	feline leukemia virus subgroup C cellular receptor family, member 2 [Source:HGNC Symbol;Acc:20105]	3.89417	0.870168	0.00754676
588	ENSSSCG00000015775	DCTD	Uncharacterized protein [Source:UniProtKB/TrEMBL;Acc:F1RT14]	16.7954	0.873143	0.00789988
589	ENSSSCG00000013612	ACP5	tartrate-resistant acid phosphatase type 5 precursor [Source:RefSeq peptide;Acc:NP_999374]	42.9572	0.869177	0.0079616
590	ENSSSCG00000011511	C1ORF106	Uncharacterized protein [Source:UniProtKB/TrEMBL;Acc:F1SFP5]	33.6846	-0.823527	0.00806906
591	ENSSSCG00000004672	GATM	Glycine amidinotransferase, mitochondrial [Source:UniProtKB/Swiss-Prot;Acc:P50441]	9.10395	-0.954477	0.00826878
592	ENSSSCG00000005045	BMP4	bone morphogenetic protein 4 [Source:RefSeq peptide;Acc:NP_001094501]	14.0276	-1.07478	0.00835149
593	ENSSSCG00000022457	NOL3	Uncharacterized protein [Source:UniProtKB/TrEMBL;Acc:I3L8B1]	3.02919	0.856827	0.0083999
594	ENSSSCG00000016002	CCDC141	Uncharacterized protein [Source:UniProtKB/TrEMBL;Acc:F1RZC6]	6.59205	-0.906004	0.00844343
595	ENSSSCG00000007053	TPT1	Translationally-controlled tumor protein [Source:UniProtKB/TrEMBL;Acc:F1SBL3]	13.4255	0.90418	0.00844343
596	ENSSSCG00000009640	ENTPD4	Uncharacterized protein [Source:UniProtKB/TrEMBL;Acc:F1RM90]	6.829	0.860853	0.00872922
597	ENSSSCG00000016548	PODXL	Uncharacterized protein [Source:UniProtKB/TrEMBL;Acc:F1SNF3]	9.09354	0.80535	0.00887458
598	ENSSSCG00000024863	0	Uncharacterized protein [Source:UniProtKB/TrEMBL;Acc:I3LQ54]	13.7779	-1.00334	0.00889833
599	ENSSSCG00000030274	PPEF1	Serine/threonine-protein phosphatase [Source:UniProtKB/TrEMBL;Acc:I3LR47]	12.4046	-0.937858	0.00942666
600	ENSSSCG00000013105	CCDC86	Uncharacterized protein [Source:UniProtKB/TrEMBL;Acc:F1RIC1]	15.7426	-0.815484	0.00990254
601	ENSSSCG00000006053	BAALC	brain and acute leukemia cytoplasmic protein [Source:RefSeq peptide;Acc:NP_001123441]	6.50685	0.983001	0.0102485
602	ENSSSCG00000016851	OSMR	Uncharacterized protein [Source:UniProtKB/TrEMBL;Acc:F1SN77]	14.5222	0.793294	0.0105512
603	ENSSSCG00000010281	PSAP	Prosaposin	1752.4	-0.804112	0.0107054
604	ENSSSCG00000009281	SGCG	Uncharacterized protein [Source:UniProtKB/TrEMBL;Acc:F1RVA3]	44.6701	-0.974639	0.0107505
605	ENSSSCG00000029795	0	Uncharacterized protein [Source:UniProtKB/TrEMBL;Acc:I3L997]	7.35108	-0.846418	0.0110324
606	ENSSSCG00000010143	MTR	Uncharacterized protein [Source:UniProtKB/TrEMBL;Acc:F1RHM1]	12.8726	-0.880414	0.011046
607	ENSSSCG00000022513	0	Uncharacterized protein [Source:UniProtKB/TrEMBL;Acc:I3L5A0]	3.33926	0.961165	0.011665
608	ENSSSCG00000012318	MAGED1	Melanoma-associated antigen D1 [Source:UniProtKB/Swiss-Prot;Acc:Q6ITT4]	31.9264	0.82744	0.0117526
609	ENSSSCG00000014618	0	Uncharacterized protein [Source:UniProtKB/TrEMBL;Acc:F1RMQ6]	5.24391	0.572765	0.0118194
610	ENSSSCG00000020578	SCARNA16	Small Cajal body specific RNA 16 [Source:RFAM;Acc:RF00424]	4.23478	0.990684	0.0119767
611	ENSSSCG00000009676	ZNF395	zinc finger protein 395 isoform 2 [Source:RefSeq peptide;Acc:NP_001231425]	13.9002	-0.842743	0.012074
612	ENSSSCG00000021165	ADRB2	beta-2 adrenergic receptor [Source:RefSeq peptide;Acc:NP_001121908]	14.9042	-0.855041	0.0123596
613	ENSSSCG00000030146	0	Uncharacterized protein [Source:UniProtKB/TrEMBL;Acc:I3LC65]	7.81555	0.820929	0.0124665
614	ENSSSCG00000022168	APBB2	Uncharacterized protein [Source:UniProtKB/TrEMBL;Acc:I3LJX4]	11.7763	0.75167	0.0137044
615	ENSSSCG00000016071	CCDC150	Uncharacterized protein [Source:UniProtKB/TrEMBL;Acc:F1SN13]	3.53099	0.774255	0.0168552

## Sheet: SIG DE 14 DAYS POST-INJURY
Rank	Ensemble ID	Gene symbol	Description	Intact RPKM	Day 14/Intact log2 FC	Day 14/Intact p-value
1	ENSSSCG00000001832	ACAN	Aggrecan core protein	0.317367	5.86054	2.84e-89
2	ENSSSCG00000015481	MYOC	Myocilin	19.1265	-8.98045	4.71e-73
3	ENSSSCG00000010870	MAP1LC3C	Microtubule-associated proteins 1A/1B light chain 3C	9.03086	4.75774	7.27e-65
4	ENSSSCG00000030893	IGLV-3	Immunglobulin	2.25393	4.3684	9.72e-50
5	ENSSSCG00000008501	VIT	Vitrin	26.6041	-5.13146	3.46e-44
6	ENSSSCG00000008203	IGKC	Ig kappa chain C region	7.04663	3.82584	1.42e-42
7	ENSSSCG00000004565	CA12	Carbonic anhydrase 12	0.52643	4.09574	9.01e-41
8	ENSSSCG00000014985	MMP1	Interstitial collagenase	129.3	3.52364	2.85e-40
9	ENSSSCG00000030803	IGKJ2	Uncharacterized protein	42.9369	3.80954	4.51e-40
10	ENSSSCG00000031061	IGKJ3	Uncharacterized protein	44.9226	3.80957	4.84e-40
11	ENSSSCG00000031054	IGLV-8	Uncharacterized protein	33.422	3.621	5.16e-40
12	ENSSSCG00000030797	IGKJ5	Uncharacterized protein	44.1303	3.80138	5.79e-40
13	ENSSSCG00000030752	IGKJ4	Uncharacterized protein	44.3531	3.79868	6.22e-40
14	ENSSSCG00000031064	IGKJ1	Uncharacterized protein	39.6422	3.81004	8.02e-40
15	ENSSSCG00000022682	IGKV-3	Uncharacterized protein	1.74199	3.87231	1.15e-37
16	ENSSSCG00000029057	-	Uncharacterized protein	2.27276	3.76581	4.69e-37
17	ENSSSCG00000014118	-	Uncharacterized protein	33.5042	3.42899	2.94e-36
18	ENSSSCG00000014117	THBS4	thrombospondin 4 [Source:HGNC Symbol;Acc:11788]	8.97249	3.44659	3.42e-36
19	ENSSSCG00000014984	MMP27	Matrix metalloproteinase-27	5.46536	-5.09517	7.64e-36
20	ENSSSCG00000020750		Immunglobulin	3.02345	3.62287	2.1e-35
21	ENSSSCG00000027332	IGKV-11	Immunglobulin	1.96557	3.6217	1.87e-34
22	ENSSSCG00000030789	IGLV-12	Immunglobulin	10.461	3.35958	5.29e-34
23	ENSSSCG00000000802	NELL2	Uncharacterized protein [Source:UniProtKB/TrEMBL;Acc:F1SGY4]	0.901262	3.3392	2.45e-33
24	ENSSSCG00000025831	NREP orthologue	Neuronal regeneration-related protein	48.6229	3.19196	3.6e-32
25	ENSSSCG00000010959	TRKB	Uncharacterized protein [Source:UniProtKB/TrEMBL;Acc:F1S4H5]	9.5001	-4.34873	2.04e-31
26	ENSSSCG00000016668	PDE1C	Uncharacterized protein [Source:UniProtKB/TrEMBL;Acc:F1SIK3]	1.17815	3.29147	3.35e-31
27	ENSSSCG00000015716	MARCO	Macrophage receptor MARCO	8.05044	3.01607	5.5e-31
28	ENSSSCG00000029311	MYPN	Myopalladin	7.99175	-3.99015	1.21e-29
29	ENSSSCG00000025508	0	Uncharacterized protein [Source:UniProtKB/TrEMBL;Acc:I3LT74]	2.24456	3.37224	5.38e-29
30	ENSSSCG00000006472	CRABP2	Cellular retinoic acid-binding protein 2	10.8927	3.01309	9.79e-29
31	ENSSSCG00000009004	SFRP2	Secreted frizzled-related protein 2	67.9474	2.91117	1.13e-28
32	ENSSSCG00000010746	ADAM12	Disintegrin and metalloproteinase domain-containing protein 12	1.27556	3.03054	3.81e-28
33	ENSSSCG00000008205	0	Uncharacterized protein [Source:UniProtKB/TrEMBL;Acc:F1STC3]	3.07587	3.25487	1.01e-27
34	ENSSSCG00000017092	GPX3	Glutathione peroxidase 3	925.274	-3.6313	3.05e-27
35	ENSSSCG00000024650	-	Uncharacterized protein	13.8596	-3.99672	6.53e-27
36	ENSSSCG00000030738	IGKV-5	0	0.859405	3.51401	1.69e-26
37	ENSSSCG00000002639	TUBB3	Tubulin beta-3 chain	1.71892	2.73345	2.29e-25
38	ENSSSCG00000022895	0	Uncharacterized protein [Source:UniProtKB/TrEMBL;Acc:I3LUY9]	5.99968	-3.60035	3.41e-25
39	ENSSSCG00000023896	-	Uncharacterized protein	16.5057	-3.64973	6.84e-25
40	ENSSSCG00000014840	P4HA3	Uncharacterized protein [Source:UniProtKB/TrEMBL;Acc:F1SUR2]	25.6173	2.7593	7.31e-25
41	ENSSSCG00000030830	IGLV-5	0	2.976	3.07681	8.43e-25
42	ENSSSCG00000006051	CTHRC1	Uncharacterized protein [Source:UniProtKB/TrEMBL;Acc:F1S1D2]	35.5244	2.73585	2.12e-24
43	ENSSSCG00000008959	CXCL2	C-X-C motif chemokine 2 [Source:RefSeq peptide;Acc:NP_001001861]	60.4572	-3.39578	3.81e-24
44	ENSSSCG00000016522	PTN orthologue	Pleiotrophin	5.71637	2.65456	5.59e-23
45	ENSSSCG00000016669	0	Uncharacterized protein [Source:UniProtKB/TrEMBL;Acc:F1SIK2]	1.98526	2.91965	5.59e-23
46	ENSSSCG00000017109	ADAMTS16	A disintegrin and metalloproteinase with thrombospondin motifs 16	3.36218	2.65816	7.19e-23
47	ENSSSCG00000022671	-	Uncharacterized protein	12.4017	-3.49258	3.09e-22
48	ENSSSCG00000007391	MATN4	Matrilin-4	11.0614	-3.34131	6.82e-22
49	ENSSSCG00000026405	0	Uncharacterized protein [Source:UniProtKB/TrEMBL;Acc:I3LHD5]	7.88098	-5.27444	1.38e-21
50	ENSSSCG00000013916	COMP	Cartilage oligomeric matrix protein	22.3727	2.54352	2.9e-21
51	ENSSSCG00000026492	0	Uncharacterized protein [Source:UniProtKB/TrEMBL;Acc:F1SMI6]	79.1969	2.46966	4.81e-21
52	ENSSSCG00000002368	LTBP2	Uncharacterized protein [Source:UniProtKB/TrEMBL;Acc:F1S2T5]	8.93642	-3.17087	5.51e-21
53	ENSSSCG00000010376	GDF10	Uncharacterized protein [Source:UniProtKB/TrEMBL;Acc:F1SEL5]	85.1412	-3.11999	6.73e-21
54	ENSSSCG00000024518	0	Uncharacterized protein [Source:UniProtKB/TrEMBL;Acc:I3LNM8]	5.0384	-3.30584	9.64e-21
55	ENSSSCG00000008072	ASPN	Asporin	97.1219	2.5296	9.93e-21
56	ENSSSCG00000000010	FBLN1 orthologue	Fibulin-1	113.741	-3.03206	1.26e-20
57	ENSSSCG00000015476	CHI3L1	Chitinase-3-like protein 1	445.248	-3.0789	1.43e-20
58	ENSSSCG00000002782	PLEKHG4	Uncharacterized protein [Source:UniProtKB/TrEMBL;Acc:F1RFX5]	1.81605	2.45944	2.1e-20
59	ENSSSCG00000016823	C1QTNF3	complement C1q tumor necrosis factor-related protein 3 [Source:RefSeq peptide;Acc:NP_001138858]	21.3039	2.55507	5.42e-20
60	ENSSSCG00000028326	NR4A1	Uncharacterized protein [Source:UniProtKB/TrEMBL;Acc:I3LM58]	44.4768	-3.03054	1.23e-19
61	ENSSSCG00000028525	SAA4	serum amyloid A2 [Source:RefSeq peptide;Acc:NP_001038017]	15.3463	2.50288	2.81e-19
62	ENSSSCG00000014221	0	Uncharacterized protein [Source:UniProtKB/TrEMBL;Acc:F1RLE3]	5.67587	-3.05224	2.92e-19
63	ENSSSCG00000013418	CFD	Complement factor D	631.79	-3.02918	5.28e-19
64	ENSSSCG00000015334	PDK4	[Source:RefSeq peptide;Acc:NP_001152778]	76.4471	-2.71082	1.86e-17
65	ENSSSCG00000000206	FAIM2	Protein lifeguard 2	5.77556	-2.80686	2.76e-17
66	ENSSSCG00000022429	KAZALD1	Kazal-type serine protease inhibitor domain-containing protein 1	15.0649	-2.79644	3.08e-17
67	ENSSSCG00000004928	CILP	Cartilage intermediate layer protein 1	18.7981	-2.71284	8.4e-17
68	ENSSSCG00000030890	IGLJ	0	116.089	2.29063	1e-16
69	ENSSSCG00000009153	DKK2	Uncharacterized protein [Source:UniProtKB/TrEMBL;Acc:F1S121]	17.9889	-2.86026	1.03e-16
70	ENSSSCG00000010991	AQP3	Aquaporin-3	398.993	-2.67633	1.07e-16
71	ENSSSCG00000012852	CDHR5	Cadherin-related family member 5	18.6989	-2.72895	1.31e-16
72	ENSSSCG00000001711	CLIC5	chloride intracellular channel protein 5 [Source:RefSeq peptide;Acc:NP_001185852]	26.0284	-2.65459	2.31e-16
73	ENSSSCG00000024310	F13A1	Uncharacterized protein; Uncharacterized protein [Source:UniProtKB/TrEMBL;Acc:F1RWW8]	15.9316	-2.70213	4.44e-16
74	ENSSSCG00000016331	RAMP1	receptor activity-modifying protein 1 precursor [Source:RefSeq peptide;Acc:NP_999364]	8.38178	-2.94891	6.37e-16
75	ENSSSCG00000013753	IER2	Uncharacterized protein [Source:UniProtKB/TrEMBL;Acc:F1SD81]	46.6558	-2.77515	8.12e-16
76	ENSSSCG00000027295	IGKV-6	0	1.50265	2.65455	1.54e-15
77	ENSSSCG00000007476	KCNG1	Potassium voltage-gated channel subfamily G member 1	1.22643	2.18475	1.55e-15
78	ENSSSCG00000006415	CADM3	Cell adhesion molecule 3	12.2179	-2.57029	1.87e-15
79	ENSSSCG00000009631	PEBP4	phosphatidylethanolamine-binding protein 4 [Source:RefSeq peptide;Acc:NP_001156360]	14.4076	-2.67212	2.35e-15
80	ENSSSCG00000006351	PCP4L1	Uncharacterized protein [Source:UniProtKB/TrEMBL;Acc:F1S1B3]	9.21688	2.20873	2.43e-15
81	ENSSSCG00000017583	SGCA	Alpha-sarcoglycan	24.7555	-2.59589	4.86e-15
82	ENSSSCG00000008606	0	Uncharacterized protein [Source:UniProtKB/TrEMBL;Acc:I3LQZ9]	8.16319	-2.82769	8.18e-15
83	ENSSSCG00000016178	IGFBP5	Insulin-like growth factor-binding protein 5 [Source:UniProtKB/TrEMBL;Acc:F1SS18]	10.2273	-2.76031	9.99e-15
84	ENSSSCG00000030927	IGKV-7	0	3.07635	2.36794	9.99e-15
85	ENSSSCG00000004907	CCBE1	Uncharacterized protein [Source:UniProtKB/TrEMBL;Acc:F1SMU0]	2.58953	2.10191	2.32e-14
86	ENSSSCG00000012050	RCAN1	regulator of calcineurin 1 [Source:RefSeq peptide;Acc:NP_001230842]	55.9526	2.07794	3.05e-14
87	ENSSSCG00000030325	C1QTNF6	complement C1q tumor necrosis factor-related protein 6 [Source:RefSeq peptide;Acc:NP_001136302]	38.8568	2.0553	4.24e-14
88	ENSSSCG00000003686	ARHGAP28	Uncharacterized protein [Source:UniProtKB/TrEMBL;Acc:F1SM88]	7.22164	2.0395	5.3e-14
89	ENSSSCG00000008142	C2ORF40	Augurin	37.5066	-2.52283	5.38e-14
90	ENSSSCG00000009889	ALDH2	Aldehyde dehydrogenase, mitochondrial [Source:UniProtKB/Swiss-Prot;Acc:Q2XQV4]	35.7776	2.04034	6.7e-14
91	ENSSSCG00000030790	TMP-CH242-74M17.6	0	307.406	-2.50747	7.84e-14
92	ENSSSCG00000025188	LEPR orthologue	Leptin receptor	11.2018	-2.44992	8.19e-14
93	ENSSSCG00000025956	FN1	Uncharacterized protein [Source:UniProtKB/TrEMBL;Acc:I3LUI4]	12.2921	1.98003	9.61e-14
94	ENSSSCG00000003006	CYP2B22	cytochrome P450 2B22 [Source:RefSeq peptide;Acc:NP_999578]	120.688	-2.3794	1.39e-13
95	ENSSSCG00000029675	MMP8	Uncharacterized protein [Source:UniProtKB/TrEMBL;Acc:F1SV69]	6.18536	-2.47247	1.82e-13
96	ENSSSCG00000027136	0	Uncharacterized protein [Source:UniProtKB/TrEMBL;Acc:I3LA97]	14.1212	-2.57293	2.35e-13
97	ENSSSCG00000002032	SLC7A8	Uncharacterized protein [Source:UniProtKB/TrEMBL;Acc:F1S9D3]	4.59887	1.97818	2.4e-13
98	ENSSSCG00000017668	VMP1	ssc-mir-21 [Source:miRBase;Acc:MI0002459]	28.7007	2.00602	3.09e-13
99	ENSSSCG00000007073	ISM1	Uncharacterized protein [Source:UniProtKB/TrEMBL;Acc:F1SBJ6]	39.2553	-2.36677	3.81e-13
100	ENSSSCG00000024627	0	Uncharacterized protein [Source:UniProtKB/TrEMBL;Acc:I3LQ29]	15.1871	-2.42161	3.86e-13
101	ENSSSCG00000008954	0	0	5.30356	-3.07624	3.95e-13
102	ENSSSCG00000030095	ZBTB16	Zinc finger and BTB domain-containing protein 16	13.3508	-2.39947	4.08e-13
103	ENSSSCG00000025551	RUNX2	Runt-related transcription factor 2	1.61913	1.96584	7.8e-13
104	ENSSSCG00000006342	UHMK1	Uncharacterized protein [Source:UniProtKB/TrEMBL;Acc:F1S1Z8]	5.01759	-2.54995	8.01e-13
105	ENSSSCG00000012841	ATGL	patatin-like phospholipase domain-containing protein 2 [Source:RefSeq peptide;Acc:NP_001092075]	52.3576	-2.36578	8.96e-13
106	ENSSSCG00000005195	0	Uncharacterized protein [Source:UniProtKB/TrEMBL;Acc:F1SMP2]	3.10687	2.07113	1.07e-12
107	ENSSSCG00000010184	AGT orthologue	Angiotensinogen	121.689	-2.26466	1.2e-12
108	ENSSSCG00000016006	0	Uncharacterized protein [Source:UniProtKB/TrEMBL;Acc:F1RZC2]	19.6378	-2.44774	3.59e-12
109	ENSSSCG00000021222	MCT7	tryptase precursor [Source:RefSeq peptide;Acc:NP_999356]	5.60878	-2.51365	6.32e-12
110	ENSSSCG00000023333	FCN2	ficolin-2 precursor [Source:RefSeq peptide;Acc:NP_999033]	6.45148	-2.40004	1.02e-11
111	ENSSSCG00000008601	SDC1	syndecan-1 [Source:RefSeq peptide;Acc:NP_001230119]	1.49601	1.86748	1.1e-11
112	ENSSSCG00000023181	ZNF385B	Zinc finger protein 385B	19.5033	-2.22345	1.45e-11
113	ENSSSCG00000011695	AGTR1	Type-1 angiotensin II receptor [Source:UniProtKB/Swiss-Prot;Acc:P30555]	7.60334	-2.16068	1.46e-11
114	ENSSSCG00000030604	5S_rRNA	5S ribosomal RNA [Source:RFAM;Acc:RF00001]	74.488	-2.39336	1.61e-11
115	ENSSSCG00000002795	CDH11	cadherin-11 preproprotein [Source:RefSeq peptide;Acc:NP_001231411]	5.92287	1.86632	2.46e-11
116	ENSSSCG00000021395	0	0	24.8296	-2.3356	2.53e-11
117	ENSSSCG00000009871	SDS	Uncharacterized protein [Source:UniProtKB/TrEMBL;Acc:F1RKC8]	5.02381	-2.24817	2.64e-11
118	ENSSSCG00000011683	PCOLCE2	Uncharacterized protein [Source:UniProtKB/TrEMBL;Acc:F1SKE7]	179.129	-2.12032	3.27e-11
119	ENSSSCG00000022447	F3	tissue factor [Source:RefSeq peptide;Acc:NP_998950]	19.1454	-2.13246	4e-11
120	ENSSSCG00000025924	IGFBP-5	Uncharacterized protein [Source:UniProtKB/TrEMBL;Acc:I3LJI8]	32.5494	-2.14978	4.17e-11
121	ENSSSCG00000016061	0	Uncharacterized protein [Source:UniProtKB/TrEMBL;Acc:F1SN33]	6.82737	1.84977	4.84e-11
122	ENSSSCG00000002554	PLD4	Uncharacterized protein [Source:UniProtKB/TrEMBL;Acc:F1S9V1]	24.3425	-2.2087	5.81e-11
123	ENSSSCG00000000951	CSRP2	Uncharacterized protein [Source:UniProtKB/TrEMBL;Acc:F1RYJ8]	19.8621	1.8274	6.61e-11
124	ENSSSCG00000002383	FOS	Proto-oncogene c-Fos [Source:UniProtKB/Swiss-Prot;Acc:O97930]	312.059	-2.04228	1.48e-10
125	ENSSSCG00000015810	HTRA4	Uncharacterized protein [Source:UniProtKB/TrEMBL;Acc:F1RZL2]	57.2259	-2.06058	1.63e-10
126	ENSSSCG00000009202	MMRN1	Uncharacterized protein [Source:UniProtKB/TrEMBL;Acc:F1RW71]	2.35705	1.91812	1.7e-10
127	ENSSSCG00000007501	BMP7	Bone morphogenetic protein 7	5.54865	-2.02755	2.06e-10
128	ENSSSCG00000023138	-	Uncharacterized protein	14.1057	-2.14969	2.13e-10
129	ENSSSCG00000005494	TNC	tenascin precursor [Source:RefSeq peptide;Acc:NP_999395]	27.1092	1.7043	2.31e-10
130	ENSSSCG00000008965	BTC	Uncharacterized protein [Source:UniProtKB/TrEMBL;Acc:F1RYW5]	6.19345	-2.24989	2.66e-10
131	ENSSSCG00000021356	-	Novel miRNA	113.554	-2.30253	2.74e-10
132	ENSSSCG00000013401	DKK3	dickkopf-related protein 3 [Source:RefSeq peptide;Acc:NP_001034838]	4.72514	1.82244	3.64e-10
133	ENSSSCG00000009361	POSTN	Periostin	29.3261	1.7352	5.06e-10
134	ENSSSCG00000010479	RBP4	retinol-binding protein 4 precursor [Source:RefSeq peptide;Acc:NP_999222]	29.8637	-1.94699	7.81e-10
135	ENSSSCG00000009468	KCTD12	Uncharacterized protein [Source:UniProtKB/TrEMBL;Acc:F1RHE6]	21.681	-2.10897	8.6e-10
136	ENSSSCG00000023035	U6	U6 spliceosomal RNA [Source:RFAM;Acc:RF00026]	1.89589	2.33773	8.96e-10
137	ENSSSCG00000009462	KLF5	Krueppel-like factor 5 [Source:RefSeq peptide;Acc:NP_001090958]	5.47376	-2.168	9.76e-10
138	ENSSSCG00000025698	SERPINE1	plasminogen activator inhibitor 1 precursor [Source:RefSeq peptide;Acc:NP_999075]	9.78911	1.72713	1.3e-09
139	ENSSSCG00000010224	EGR2	E3 SUMO-protein ligase EGR2 [Source:UniProtKB/Swiss-Prot;Acc:A1XSY8]	15.7029	-1.97287	1.45e-09
140	ENSSSCG00000002829	MMP2	72 kDa type IV collagenase	396.153	1.70049	1.52e-09
141	ENSSSCG00000020695	0	Uncharacterized protein [Source:UniProtKB/TrEMBL;Acc:I3LM85]	9.16944	1.66503	1.61e-09
142	ENSSSCG00000030456	CYP1B1	Uncharacterized protein [Source:UniProtKB/TrEMBL;Acc:I3LBV4]	7.84642	-2.1086	1.78e-09
143	ENSSSCG00000016729	IGFBP3	insulin-like growth factor binding protein 3 [Source:HGNC Symbol;Acc:5472]	39.6244	-1.9693	1.88e-09
144	ENSSSCG00000012885	0	Uncharacterized protein [Source:UniProtKB/TrEMBL;Acc:F1RVQ4]	10.6962	-2.01295	2.39e-09
145	ENSSSCG00000029277	NKAIN2	Uncharacterized protein [Source:UniProtKB/TrEMBL;Acc:I3LDX8]	7.74311	-2.20561	2.8e-09
146	ENSSSCG00000011831	APOD	0	10.0981	-1.92141	3.02e-09
147	ENSSSCG00000001660	PTK7	Uncharacterized protein [Source:UniProtKB/TrEMBL;Acc:F1RRN0]	4.03932	1.5942	3.36e-09
148	ENSSSCG00000016986	CREBRF	Uncharacterized protein [Source:UniProtKB/TrEMBL;Acc:F1SJY5]	6.85324	-1.96721	3.37e-09
149	ENSSSCG00000021965	ENV	Uncharacterized protein [Source:UniProtKB/TrEMBL;Acc:I3LTA9]	10.8398	1.64761	3.41e-09
150	ENSSSCG00000010728	CPXM2	Uncharacterized protein [Source:UniProtKB/TrEMBL;Acc:F1SEC6]	14.5339	-1.83795	3.82e-09
151	ENSSSCG00000017012	SLIT3	Uncharacterized protein [Source:UniProtKB/TrEMBL;Acc:F1RR92]	12.0292	-1.85841	4.82e-09
152	ENSSSCG00000013735	JUNB orthologue	Transcription factor jun-B	90.3017	-1.9412	7.36e-09
153	ENSSSCG00000010223	ADO	Uncharacterized protein [Source:UniProtKB/TrEMBL;Acc:F1RFB8]	6.53673	-2.09435	8.46e-09
154	ENSSSCG00000021687	ABI3BP	ABI family, member 3 (NESH) binding protein [Source:HGNC Symbol;Acc:17265]	7.20488	-2.12537	9.55e-09
155	ENSSSCG00000002883	DMKN	Uncharacterized protein [Source:UniProtKB/TrEMBL;Acc:F1RM79]	11.729	-1.90483	1.05e-08
156	ENSSSCG00000012832	MXRA5	Uncharacterized protein [Source:UniProtKB/TrEMBL;Acc:F1RZ06]	15.8366	1.6201	1.2e-08
157	ENSSSCG00000006588	S100A9	S100 calcium binding protein A9 [Source:HGNC Symbol;Acc:10499]	8.23378	1.5743	1.21e-08
158	ENSSSCG00000028875	HAVCR2	Uncharacterized protein [Source:UniProtKB/TrEMBL;Acc:F1RQD6]	1.80885	1.62702	1.25e-08
159	ENSSSCG00000030599	0	Uncharacterized protein [Source:UniProtKB/TrEMBL;Acc:I3LIP9]	5.90311	-2.08162	1.35e-08
160	ENSSSCG00000025928	RPL18	60S ribosomal protein L18 [Source:UniProtKB/TrEMBL;Acc:I3L6F1]	291.098	-1.96118	1.46e-08
161	ENSSSCG00000028034	0	Uncharacterized protein [Source:UniProtKB/TrEMBL;Acc:I3LBA8]	18.2163	-1.89455	1.47e-08
162	ENSSSCG00000017257	ABCA9	Uncharacterized protein [Source:UniProtKB/TrEMBL;Acc:F1RV25]	8.37526	-1.82841	1.85e-08
163	ENSSSCG00000022203	PCSK6	Uncharacterized protein [Source:UniProtKB/TrEMBL;Acc:I3L8I1]	60.1201	-1.80376	2.65e-08
164	ENSSSCG00000005423	ABCA1	Uncharacterized protein [Source:UniProtKB/TrEMBL;Acc:F1SP55]	9.62322	-1.79591	3.17e-08
165	ENSSSCG00000004201	TMEM200A	Uncharacterized protein [Source:UniProtKB/TrEMBL;Acc:F1S3M7]	7.89789	-1.85362	3.71e-08
166	ENSSSCG00000015894	DPP4	Dipeptidyl peptidase 4 Dipeptidyl peptidase 4 membrane form Dipeptidyl peptidase 4 soluble form [Source:UniProtKB/Swiss-Prot;Acc:P22411]	8.39101	1.55737	3.76e-08
167	ENSSSCG00000016866	GHR	growth hormone receptor precursor [Source:RefSeq peptide;Acc:NP_999419]	39.1772	-1.76674	3.79e-08
168	ENSSSCG00000023205	SPAG9	Uncharacterized protein [Source:UniProtKB/TrEMBL;Acc:I3LJS2]	7.24481	-1.92515	3.96e-08
169	ENSSSCG00000028483	SNORD33	Small nucleolar RNA Z195/SNORD33/SNORD32 family [Source:RFAM;Acc:RF00133]	102.775	-1.96898	3.98e-08
170	ENSSSCG00000017700	CCL3L1	C-C motif chemokine 3-like 1 [Source:RefSeq peptide;Acc:NP_001009579]	12.813	-1.83441	4.43e-08
171	ENSSSCG00000023542	0	0	14.8742	-1.83898	4.49e-08
172	ENSSSCG00000023867	0	Uncharacterized protein [Source:UniProtKB/TrEMBL;Acc:I3L9K7]	25.511	-1.92324	4.73e-08
173	ENSSSCG00000014310	CXCL14	C-X-C motif chemokine 14 [Source:RefSeq peptide;Acc:NP_001231057]	141.356	1.52576	4.77e-08
174	ENSSSCG00000024883	IGF2	Insulin-like growth factor II [Source:UniProtKB/TrEMBL;Acc:I3LPE9]	24.1408	-1.99212	5.15e-08
175	ENSSSCG00000009973	RHBDD3	Uncharacterized protein [Source:UniProtKB/TrEMBL;Acc:F1RFI9]	8.12365	-1.90567	6.39e-08
176	ENSSSCG00000013393	SPON1	Uncharacterized protein [Source:UniProtKB/TrEMBL;Acc:F1S981]	23.6205	1.53775	6.45e-08
177	ENSSSCG00000027093	FOLH1	glutamate carboxypeptidase 2 [Source:RefSeq peptide;Acc:NP_999549]	16.7446	-1.72559	6.72e-08
178	ENSSSCG00000008461	ZFP36L2	mRNA decay activator protein ZFP36L2	33.9217	-1.81928	6.72e-08
179	ENSSSCG00000025540	SNORD33	Small nucleolar RNA Z195/SNORD33/SNORD32 family	974.36	-1.88784	6.97e-08
180	ENSSSCG00000023888	GPX7	Glutathione peroxidase [Source:UniProtKB/TrEMBL;Acc:I3L856]	26.3769	1.5346	8.87e-08
181	ENSSSCG00000029149	0	Uncharacterized protein [Source:UniProtKB/TrEMBL;Acc:I3L6N5]	11.3499	1.49448	1.03e-07
182	ENSSSCG00000000090	CBX7	Uncharacterized protein [Source:UniProtKB/TrEMBL;Acc:F1SNY1]	9.35019	-1.81867	1.13e-07
183	ENSSSCG00000006491	PAQR6	progestin and adipoQ receptor family member 6 [Source:RefSeq peptide;Acc:NP_001230597]	22.9047	-1.72587	1.21e-07
184	ENSSSCG00000025669	0	Uncharacterized protein [Source:UniProtKB/TrEMBL;Acc:I3LAF6]	22.3828	-1.73601	1.22e-07
185	ENSSSCG00000016497	DENND2A	Uncharacterized protein [Source:UniProtKB/TrEMBL;Acc:F1SRP8]	12.1073	-1.70698	1.22e-07
186	ENSSSCG00000007727	AUTS2	Uncharacterized protein [Source:UniProtKB/TrEMBL;Acc:F1RJJ8]	8.12589	1.51857	1.25e-07
187	ENSSSCG00000026805	0	Uncharacterized protein [Source:UniProtKB/TrEMBL;Acc:I3LS02]	37.2155	-1.8089	1.32e-07
188	ENSSSCG00000026681	0	Uncharacterized protein [Source:UniProtKB/TrEMBL;Acc:I3LAB8]	5.57353	-1.76354	1.34e-07
189	ENSSSCG00000017481	NR1D1 orthologue	Nuclear receptor subfamily 1 group D member 1	20.2084	-1.83566	1.52e-07
190	ENSSSCG00000029990	PBD-2	beta-defensin 2 [Source:RefSeq peptide;Acc:NP_999607]	16.8198	-1.77394	1.62e-07
191	ENSSSCG00000014336	EGR-1	Uncharacterized protein [Source:UniProtKB/TrEMBL;Acc:F1RGJ4]	80.8174	-1.69231	1.65e-07
192	ENSSSCG00000005994	SNTB1	Uncharacterized protein [Source:UniProtKB/TrEMBL;Acc:F1S288]	8.12568	-1.68283	1.67e-07
193	ENSSSCG00000023088	0	Uncharacterized protein [Source:UniProtKB/TrEMBL;Acc:I3L8G2]	11.7151	1.4696	1.73e-07
194	ENSSSCG00000017238	TTYH2	Uncharacterized protein [Source:UniProtKB/TrEMBL;Acc:F1RV50]	7.99444	1.46445	1.95e-07
195	ENSSSCG00000009304	RASL11A	Uncharacterized protein [Source:UniProtKB/TrEMBL;Acc:F1RTJ8]	6.62935	-1.80257	2.01e-07
196	ENSSSCG00000017083	SPARC	SPARC (Secreted protein acidic and rich in cysteine)	948.39	1.49929	2.23e-07
197	ENSSSCG00000010703	HTRA1	Serine protease HTRA1	253.216	1.48083	2.39e-07
198	ENSSSCG00000013472	0	0	14.3784	-1.81959	2.63e-07
199	ENSSSCG00000017082	SPARC orthologue	SPARC (Secreted protein acidic and rich in cysteine)	798.513	1.48301	2.77e-07
[truncated: 614 more rows]
